# Supplementary material for: A circular network of purine metabolism as coregulators of dilated cardiomyopathy
Source: J Transl Med. 2022 Nov 18;20:532. doi: 10.1186/s12967-022-03739-3 (PMC9673417; doi:10.1186/s12967-022-03739-3)
Supplement: Supplementary file 1 — Additional file 1: Table S1. The gene list of the differential expressed genes analysis in GSE57338 dataset. [file 12967_2022_3739_MOESM1_ESM.csv]

	logFC	t	P.Value	adj.P.Val	B
SCGB1D2	-1.195047149	-45.0876827	4.55E-114	9.20E-110	249.7670594
PPP1R2P1	-0.8079119	-43.64423601	3.10E-111	3.13E-107	243.324162
RPL13A	-0.925374762	-38.6998988	6.10E-101	3.37E-97	219.8668739
TUBA3D	-1.949959241	-38.68200291	6.67E-101	3.37E-97	219.7778163
HDGF	-0.980581068	-38.42976865	2.38E-100	9.61E-97	218.5192402
TMEM9B	-1.134710929	-38.2407637	6.18E-100	2.08E-96	217.5720403
CRISP2	-0.734494503	-37.6774222	1.09E-98	3.15E-95	214.7277114
ALDOA	-0.674425122	-37.10306604	2.10E-97	5.30E-94	211.794766
XKR8	-0.896668339	-36.81777165	9.22E-97	2.07E-93	210.3253587
HTR3B	-0.714457907	-35.49918555	9.67E-94	1.96E-90	203.4235249
LCN10	-1.926568901	-33.2637447	1.95E-88	3.59E-85	191.2930149
MED30	-0.600486598	-33.23290171	2.32E-88	3.91E-85	191.1217479
SSX6	-0.869439247	-33.17574077	3.19E-88	4.96E-85	190.8040547
TUSC1	-0.768597912	-33.10988915	4.61E-88	6.67E-85	190.4375986
POTEF	-0.88684615	-32.92784515	1.28E-87	1.73E-84	189.4219702
POTEE	-1.101774824	-32.46959785	1.71E-86	2.16E-83	186.8485529
CYLC1	-0.551132751	-31.14333482	3.52E-83	4.18E-80	179.2626077
MBOAT4	-0.701672443	-30.18565934	9.87E-81	1.11E-77	173.6548587
C1orf157	-0.908584948	-30.13350427	1.35E-80	1.43E-77	173.346279
C16orf78	-0.601449371	-29.95065395	4.00E-80	4.05E-77	172.261815
NEUROG2	-0.545022866	-29.49033106	6.34E-79	6.10E-76	169.5136008
C19orf53	-1.00364638	-28.98574408	1.35E-77	1.20E-74	166.4711745
LOC643406	-0.836872385	-28.98342347	1.37E-77	1.20E-74	166.4571096
C5orf27	-0.813430463	-28.76254432	5.26E-77	4.43E-74	165.1153285
PGC	-0.710718905	-28.47736427	3.03E-76	2.45E-73	163.3739594
IL10	-1.237925452	-28.40782403	4.64E-76	3.61E-73	162.9477937
GPX3	-0.917969705	-28.10866839	2.95E-75	2.21E-72	161.1075695
SERPINA3	-3.414957749	-27.98894198	6.20E-75	4.48E-72	160.3679422
TPT1	-0.437374107	-27.97531403	6.74E-75	4.70E-72	160.2836395
CCDC108	-0.455878002	-27.89308264	1.12E-74	7.58E-72	159.7744594
IBSP	-0.747069345	-27.53852855	1.03E-73	6.72E-71	157.5693011
SCAND1	-0.784894939	-27.50026834	1.31E-73	8.28E-71	157.3303935
FGF20	-0.608761881	-27.45555072	1.73E-73	1.06E-70	157.0509298
ATP5G2	-0.777452109	-27.29840924	4.66E-73	2.77E-70	156.0668673
YBX1	-0.342198406	-27.22560898	7.37E-73	4.26E-70	155.6099143
OR11L1	-0.577811124	-27.21220753	8.02E-73	4.50E-70	155.5257229
RIBC2	-0.559316875	-27.14055145	1.26E-72	6.89E-70	155.0751753
SCGB1D4	-0.549963063	-27.06548664	2.03E-72	1.08E-69	154.6024977
LTB4R	-0.626147213	-26.76259814	1.38E-71	7.18E-69	152.6879769
VPS29	-0.757232019	-26.75105167	1.49E-71	7.54E-69	152.6147628
LOC391766	-0.801160884	-26.70046738	2.06E-71	1.01E-68	152.2938176
FCGBP	-1.738298153	-26.69050868	2.19E-71	1.06E-68	152.2305938
C6orf218	-0.75855274	-26.68466168	2.28E-71	1.07E-68	152.1934677
MARCKSL1	-0.799228441	-26.54596776	5.51E-71	2.54E-68	151.3115431
FOXE1	-0.713377232	-26.49174476	7.80E-71	3.51E-68	150.9660864
UBE2L3	-0.548882654	-26.46304993	9.37E-71	4.12E-68	150.7831195
CALML4	-0.701096118	-26.44057687	1.08E-70	4.66E-68	150.6397514
RAB41	-0.528871611	-26.38390593	1.56E-70	6.56E-68	150.277931
SPDYC	-0.591913698	-26.18507384	5.58E-70	2.31E-67	149.0052415
PAX7	-0.782028993	-26.18125061	5.72E-70	2.32E-67	148.9807205
CSDA	-0.821952117	-26.14960797	7.02E-70	2.78E-67	148.7777024
ZNF222	-0.690666538	-26.05558389	1.29E-69	5.01E-67	148.1736957
CNTN6	-0.496843131	-26.00700162	1.76E-69	6.72E-67	147.8611646
SOX10	-0.719208911	-25.99168818	1.94E-69	7.28E-67	147.7625906
ATP4B	-0.558526375	-25.91874422	3.12E-69	1.15E-66	147.2926342
FAM163A	-0.761867362	-25.9088955	3.32E-69	1.20E-66	147.2291299
SLC2A7	-0.826559517	-25.88292842	3.93E-69	1.39E-66	147.0616357
FASTKD5	-0.574279693	-25.82775335	5.62E-69	1.96E-66	146.705458
TSPY3	-0.343718717	-25.79049931	7.15E-69	2.45E-66	146.4647488
ZNF165	-0.564627293	-25.68769674	1.39E-68	4.70E-66	145.7995956
MBD2	-0.635608081	-25.68266186	1.44E-68	4.78E-66	145.7669844
KRT12	-0.624219396	-25.59929749	2.48E-68	8.09E-66	145.2265598
NCRNA00288	-0.643835976	-25.59141481	2.61E-68	8.38E-66	145.1754132
OR10H3	-0.715200107	-25.52021388	4.15E-68	1.31E-65	144.7130689
CABP7	-0.754548107	-25.47636192	5.52E-68	1.72E-65	144.4279949
DAZL	-0.581090181	-25.37410176	1.08E-67	3.28E-65	143.7622692
OTUB1	-0.491177663	-25.37302764	1.09E-67	3.28E-65	143.7552695
TUBA3E	-1.689859813	-25.31210385	1.62E-67	4.81E-65	143.3580082
OR10V1	-0.733020488	-25.28069678	1.99E-67	5.82E-65	143.1530302
HIST1H2AA	-0.614425753	-25.26313663	2.23E-67	6.44E-65	143.0383693
WDR16	-0.386975857	-25.21451707	3.06E-67	8.73E-65	142.7206984
ARAF	-0.595366819	-25.10074145	6.47E-67	1.82E-64	141.9761369
UGT8	-0.436454145	-25.07464622	7.68E-67	2.13E-64	141.8051348
TSPY1	-0.365941723	-25.0202602	1.10E-66	3.00E-64	141.4484653
DDI1	-0.408296271	-24.99311453	1.31E-66	3.54E-64	141.2703006
DNM2	-0.620309185	-24.96611771	1.57E-66	4.18E-64	141.0930201
KRT36	-0.514803841	-24.95616819	1.68E-66	4.40E-64	141.027661
GOLGA8E	-0.488959497	-24.88573958	2.67E-66	6.92E-64	140.5646522
TTTY2	-0.46686424	-24.8448589	3.49E-66	8.94E-64	140.2956077
PPIL5	-0.701190245	-24.8319679	3.80E-66	9.62E-64	140.2107253
SIGLEC16	-1.368202695	-24.79881891	4.74E-66	1.18E-63	139.992355
WAC	-0.472003634	-24.78758186	5.10E-66	1.26E-63	139.9182989
RBPMS2	-0.849338049	-24.74496601	6.76E-66	1.65E-63	139.6373001
BCL6	-1.26300595	-24.71331819	8.34E-66	2.01E-63	139.428473
EPN1	-0.82960079	-24.60213922	1.74E-65	4.15E-63	138.6938575
RPL19	-0.627003998	-24.487919	3.72E-65	8.76E-63	137.937519
RDBP	-0.731569263	-24.4731591	4.11E-65	9.55E-63	137.8396622
C2orf18	-0.679631549	-24.43449833	5.31E-65	1.22E-62	137.5832145
OR13C9	-0.500729936	-24.43039669	5.46E-65	1.24E-62	137.5559961
C20orf24	-0.631434622	-24.29055449	1.39E-64	3.12E-62	136.6267361
TSPY2	-0.353905133	-24.23656088	1.99E-64	4.42E-62	136.2672856
TGFBR2	-0.663968949	-24.20551332	2.45E-64	5.38E-62	136.060427
KCNS2	-0.636196299	-24.16311388	3.25E-64	7.07E-62	135.777739
RAB39	-0.735842614	-24.14559095	3.65E-64	7.86E-62	135.660843
BTNL2	-0.738216355	-24.11075133	4.62E-64	9.83E-62	135.4283122
FGFR4	-0.778467272	-24.09980185	4.97E-64	1.05E-61	135.3552003
ITGAE	-0.488164729	-24.0839744	5.52E-64	1.15E-61	135.2494907
NAGLU	-0.646975929	-23.99892395	9.77E-64	2.02E-61	134.6809097
PPP1R14D	-0.576208424	-23.98405486	1.08E-63	2.21E-61	134.5814133
RESP18	-0.563020873	-23.98219256	1.09E-63	2.21E-61	134.5689498
DYM	-0.434177164	-23.97267833	1.17E-63	2.33E-61	134.5052686
KIF17	-0.551262584	-23.93319898	1.52E-63	3.01E-61	134.2409019
RAB6C	-0.841425825	-23.85345529	2.60E-63	5.10E-61	133.7063161
XKRX	-0.438592344	-23.81419153	3.38E-63	6.58E-61	133.4428071
SLC12A1	-0.400091597	-23.81079922	3.46E-63	6.67E-61	133.4200314
ATAD3C	-0.602042021	-23.78728805	4.05E-63	7.74E-61	133.2621396
C11orf52	-1.321206832	-23.78427719	4.14E-63	7.82E-61	133.2419149
RNF7	-0.60195488	-23.76609133	4.68E-63	8.76E-61	133.1197316
PSMG4	-0.606809873	-23.75452469	5.06E-63	9.38E-61	133.0419985
MYH3	-0.40845103	-23.71662111	6.53E-63	1.20E-60	132.7871523
MATN3	-0.501391839	-23.68528033	8.07E-63	1.47E-60	132.5762957
RETNLB	-0.537500997	-23.66720186	9.12E-63	1.65E-60	132.4546105
KLK3	-0.656725104	-23.63543918	1.13E-62	2.02E-60	132.2407187
C16orf89	1.432364189	23.62374682	1.22E-62	2.17E-60	132.16195
PDCD6IP	-0.58711131	-23.58738459	1.56E-62	2.75E-60	131.9168772
KCNK18	-0.557994239	-23.47607745	3.32E-62	5.79E-60	131.1656699
MTCH1	-0.689735692	-23.42893102	4.57E-62	7.91E-60	130.8470161
ATP6V0C	-0.474236879	-23.37123631	6.76E-62	1.16E-59	130.456693
PARP6	-0.589993591	-23.36094461	7.25E-62	1.23E-59	130.3870229
WRAP53	-0.609294184	-23.35845004	7.38E-62	1.24E-59	130.3701339
LRRC45	-0.534244109	-23.3531141	7.65E-62	1.28E-59	130.3340052
ATG9A	-0.609326812	-23.34473185	8.10E-62	1.34E-59	130.2772434
OR1A2	-0.539439488	-23.33841634	8.45E-62	1.39E-59	130.2344712
LTB4R2	-0.598888089	-23.30675962	1.05E-61	1.71E-59	130.0199992
LOC728437	-0.533424592	-23.28353493	1.23E-61	1.99E-59	129.8625747
HMOX2	-0.903774383	-23.20088638	2.15E-61	3.46E-59	129.3018146
SALL1	-0.551449705	-23.19711363	2.21E-61	3.52E-59	129.2761969
LYG2	-0.4902338	-23.18444441	2.41E-61	3.81E-59	129.1901573
TEAD1	-0.713024002	-23.11978947	3.74E-61	5.87E-59	128.7507623
LOC284379	-0.662622602	-23.1041185	4.17E-61	6.48E-59	128.6441848
TMEM174	-0.446124052	-23.0966451	4.38E-61	6.77E-59	128.5933479
ETV7	-0.497879624	-23.09054792	4.57E-61	7.01E-59	128.5518675
CSTA	-0.692766086	-23.08188376	4.85E-61	7.35E-59	128.4929154
KRT40	-0.444540958	-23.08121418	4.87E-61	7.35E-59	128.4883592
KRTAP26-1	-0.522651181	-23.02959107	6.93E-61	1.04E-58	128.1369134
GRP	-0.494695673	-23.02701546	7.05E-61	1.05E-58	128.1193703
C10orf46	-0.659771961	-22.93771526	1.30E-60	1.92E-58	127.5106204
KIAA1257	-0.444144825	-22.93473109	1.33E-60	1.94E-58	127.4902607
ABCC12	-0.364101433	-22.92873097	1.38E-60	2.01E-58	127.4493213
GPR98	-0.252615223	-22.92740093	1.39E-60	2.01E-58	127.4402457
AQP12A	-0.578882039	-22.86494994	2.14E-60	3.07E-58	127.0138638
GPR50	-0.609414883	-22.82979792	2.72E-60	3.88E-58	126.7736546
BID	-0.888225899	-22.80366928	3.25E-60	4.60E-58	126.5950083
MYCL1	-0.589900285	-22.73304204	5.28E-60	7.42E-58	126.1116996
C4orf26	-0.398031528	-22.67535805	7.85E-60	1.10E-57	125.7165117
HEATR7B2	-0.361411155	-22.65165169	9.25E-60	1.28E-57	125.5539841
SNX3	-0.62174871	-22.61748661	1.17E-59	1.61E-57	125.3196327
SLC6A11	-0.558293543	-22.60508335	1.27E-59	1.74E-57	125.2345189
TRAIP	-0.496887311	-22.59936962	1.32E-59	1.80E-57	125.1953038
EPS8L1	-0.643633389	-22.5201643	2.29E-59	3.08E-57	124.6512853
S100A5	-0.470451739	-22.51210467	2.42E-59	3.24E-57	124.5958855
BCL2L13	-0.671477391	-22.50030795	2.62E-59	3.49E-57	124.5147836
MUC17	-0.508696507	-22.47380843	3.15E-59	4.16E-57	124.3325395
GBA3	-0.477607656	-22.46830505	3.27E-59	4.29E-57	124.2946807
CCT8L2	-0.534091843	-22.4258198	4.38E-59	5.72E-57	124.0022932
B3GNT6	-0.74567853	-22.40991575	4.89E-59	6.34E-57	123.892784
INSL4	-0.453536806	-22.34932706	7.44E-59	9.58E-57	123.4753143
POMP	-0.466668462	-22.34834209	7.49E-59	9.59E-57	123.468524
RIT2	-0.401375191	-22.34107297	7.87E-59	1.00E-56	123.4184076
C17orf77	-0.448424152	-22.34005921	7.93E-59	1.00E-56	123.4114178
FCN3	-2.287255266	-22.29579283	1.08E-58	1.35E-56	123.1060839
SLCO4A1	-1.847152563	-22.28336565	1.17E-58	1.47E-56	123.0203234
TXNDC11	-0.724626571	-22.27647364	1.23E-58	1.52E-56	122.9727533
ZNF384	-0.580070189	-22.27605302	1.23E-58	1.52E-56	122.9698499
ILDR1	-0.496834447	-22.27497214	1.24E-58	1.52E-56	122.9623888
GDPD2	-0.480151029	-22.25850426	1.39E-58	1.70E-56	122.848698
MGAT5B	-0.677826165	-22.24923849	1.49E-58	1.80E-56	122.7847148
ECE2	-0.718560044	-22.24340598	1.55E-58	1.86E-56	122.7444341
OR12D3	-0.497930439	-22.23227088	1.67E-58	2.00E-56	122.6675212
EFNB1	-0.78333267	-22.20526027	2.02E-58	2.40E-56	122.4808903
IL1F5	-0.589963772	-22.18207571	2.37E-58	2.80E-56	122.320626
PCYT1B	-0.460859138	-22.1599232	2.76E-58	3.25E-56	122.167436
CCKAR	-0.637013433	-22.1509237	2.94E-58	3.44E-56	122.1051854
OR5M11	-0.516779261	-22.13811801	3.21E-58	3.73E-56	122.0165904
KLHL17	-0.612304688	-22.13406324	3.30E-58	3.82E-56	121.9885337
OR4A15	-0.443251509	-22.1117282	3.86E-58	4.43E-56	121.8339531
NDUFC2	-0.529061265	-22.10205091	4.13E-58	4.71E-56	121.7669582
KIF5A	-0.46477036	-22.0925842	4.41E-58	5.01E-56	121.7014104
FGFRL1	-0.64777215	-22.0822749	4.73E-58	5.35E-56	121.6300162
CPN1	-0.482211622	-22.04175709	6.27E-58	7.05E-56	121.3492991
BCL2L14	-0.462570569	-22.00729962	7.97E-58	8.91E-56	121.1104161
MIR200B	-0.720542968	-21.99358984	8.77E-58	9.74E-56	121.0153312
HSP90AB6P	-0.361135789	-21.98954306	9.02E-58	9.97E-56	120.9872603
VEZF1	-0.515019979	-21.97877856	9.72E-58	1.07E-55	120.9125818
FAM83D	-1.072915162	-21.97591734	9.91E-58	1.08E-55	120.8927298
RPL36	-1.059697697	-21.96828877	1.05E-57	1.14E-55	120.8397958
FAM127B	-0.708354171	-21.95874878	1.12E-57	1.21E-55	120.7735889
GIF	-0.461863226	-21.95197237	1.17E-57	1.26E-55	120.7265546
ORAI1	-0.582731495	-21.95161048	1.17E-57	1.26E-55	120.7240426
TEAD2	-0.825746683	-21.94873139	1.20E-57	1.28E-55	120.7040574
FAM24B	-0.541413888	-21.92956107	1.37E-57	1.45E-55	120.5709614
UBE2Q1	-0.52212385	-21.91842746	1.48E-57	1.56E-55	120.4936429
TK1	-0.657336569	-21.90983226	1.57E-57	1.65E-55	120.4339426
TLCD1	-0.671917637	-21.89778145	1.71E-57	1.78E-55	120.3502258
SUN5	-0.514842721	-21.89492329	1.74E-57	1.81E-55	120.3303677
EVX2	-0.737197773	-21.86607282	2.13E-57	2.20E-55	120.1298644
KIF24	-0.414504225	-21.85543194	2.29E-57	2.36E-55	120.0558882
STK40	-0.750036479	-21.82112828	2.91E-57	2.98E-55	119.817316
TREH	-0.594465157	-21.81776492	2.98E-57	3.03E-55	119.7939173
SULT1B1	-1.596227052	-21.78147069	3.84E-57	3.89E-55	119.5413362
TAF1L	-0.390012748	-21.77114797	4.13E-57	4.16E-55	119.4694694
FAM131B	-0.568450933	-21.7658887	4.29E-57	4.29E-55	119.4328496
OR4K5	-0.453947367	-21.74841528	4.84E-57	4.83E-55	119.3111602
SNX22	-0.804244339	-21.74158399	5.08E-57	5.04E-55	119.2635757
C20orf62	-0.599014021	-21.73748247	5.23E-57	5.16E-55	119.2350032
KRTCAP2	-0.81839296	-21.7309266	5.47E-57	5.37E-55	119.1893289
FAM189B	-0.700105749	-21.72984537	5.51E-57	5.39E-55	119.1817955
H2AFZ	-0.963088186	-21.71862959	5.96E-57	5.80E-55	119.1036427
STEAP3	-1.067296302	-21.71451235	6.14E-57	5.94E-55	119.0749497
CAPN10	-0.460159166	-21.70815013	6.42E-57	6.18E-55	119.0306074
IL31	-0.41798233	-21.6917159	7.20E-57	6.90E-55	118.9160452
CALR3	-0.499571466	-21.68859499	7.36E-57	7.02E-55	118.8942859
AMD1	-1.076898892	-21.64014344	1.03E-56	9.80E-55	118.5563311
IMPDH1	-0.555258157	-21.63581175	1.06E-56	1.01E-54	118.5261038
ELK4	-0.50127952	-21.60862097	1.29E-56	1.21E-54	118.3363114
SIGLEC7	-0.769093469	-21.59901829	1.38E-56	1.29E-54	118.269264
LDLRAD1	-0.672035118	-21.5684317	1.71E-56	1.59E-54	118.0556317
TGM7	-0.481246869	-21.55976411	1.81E-56	1.68E-54	117.9950731
ZNF598	-0.742900192	-21.54721828	1.98E-56	1.83E-54	117.9074027
MYO3B	-0.302843685	-21.54452512	2.02E-56	1.85E-54	117.8885804
SEZ6L	1.050758598	21.52066642	2.38E-56	2.18E-54	117.7217976
ATP8B5P	-0.441465469	-21.51810008	2.43E-56	2.21E-54	117.7038538
HGD	-0.444164451	-21.5118059	2.54E-56	2.30E-54	117.6598418
ELK1	-0.736360345	-21.48732886	3.01E-56	2.72E-54	117.4886428
HTR3C	-0.568625063	-21.48612434	3.04E-56	2.73E-54	117.4802163
CCK	-0.47930054	-21.48132504	3.14E-56	2.81E-54	117.4466399
GOLGA6L1	-0.382310553	-21.47550823	3.27E-56	2.92E-54	117.4059413
SLC39A1	-0.805026769	-21.46915608	3.42E-56	3.04E-54	117.3614927
ATP5J	-0.608349291	-21.45389173	3.81E-56	3.36E-54	117.2546625
HPSE	-0.632317001	-21.45264027	3.84E-56	3.38E-54	117.2459028
ZNHIT1	-0.612612498	-21.44889435	3.94E-56	3.45E-54	117.2196817
CFTR	-0.555945886	-21.44357438	4.09E-56	3.57E-54	117.1824396
GRB7	-0.552861365	-21.42991583	4.51E-56	3.91E-54	117.0868088
C17orf37	-0.618587576	-21.36724873	7.00E-56	6.05E-54	116.6477677
C16orf85	-0.488508205	-21.32669214	9.31E-56	8.01E-54	116.3633905
BNIPL	-0.57441117	-21.3173391	9.94E-56	8.52E-54	116.2977816
NFE2	-0.576999237	-21.31134496	1.04E-55	8.85E-54	116.2557291
PRRG2	-0.445297329	-21.28141204	1.28E-55	1.09E-53	116.04567
BCL2L1	-0.947054271	-21.19473399	2.36E-55	2.00E-53	115.4368156
EPHB1	-0.711636066	-21.18570839	2.51E-55	2.12E-53	115.3733677
AP2A1	-0.561089999	-21.1747863	2.71E-55	2.28E-53	115.2965755
STRC	-0.489380729	-21.16746447	2.86E-55	2.39E-53	115.2450888
ZDHHC20	-0.5693875	-21.16437383	2.92E-55	2.43E-53	115.2233538
ARPP21	-0.325658651	-21.16179035	2.97E-55	2.47E-53	115.2051845
SPACA1	-0.300031499	-21.1400711	3.47E-55	2.86E-53	115.0524061
SEC23A	-0.63423022	-21.12511604	3.85E-55	3.17E-53	114.9471777
KRT71	-0.454808143	-21.12436051	3.87E-55	3.17E-53	114.9418608
OSGIN1	-0.799808281	-21.11629846	4.10E-55	3.34E-53	114.8851225
LOC100293160	-0.517038327	-21.11488414	4.14E-55	3.36E-53	114.8751682
IGF2BP1	-0.468854936	-21.0851256	5.11E-55	4.13E-53	114.6656679
SOX21	-0.635802335	-21.07440264	5.51E-55	4.44E-53	114.5901537
JOSD2	-0.695956439	-21.07065228	5.66E-55	4.54E-53	114.5637394
BIRC7	-0.504930608	-21.05868031	6.16E-55	4.92E-53	114.4794089
CHAF1B	-0.580372776	-21.05782332	6.19E-55	4.93E-53	114.4733716
POTEKP	-1.05061167	-21.0083383	8.79E-55	6.97E-53	114.1246231
CACNA1I	-0.714176548	-21.00770181	8.83E-55	6.97E-53	114.1201355
SH3BP1	-0.522804232	-21.00502293	9.00E-55	7.08E-53	114.1012479
ALB	-0.344757832	-20.99292868	9.80E-55	7.68E-53	114.0159665
KRTAP13-3	-0.492260368	-20.95550286	1.28E-54	9.97E-53	113.7519582
RSPH9	-0.479764591	-20.94526992	1.37E-54	1.07E-52	113.6797459
ERMN	-0.312567915	-20.9399232	1.43E-54	1.10E-52	113.6420102
RNF10	-0.549824394	-20.91619659	1.69E-54	1.30E-52	113.4745159
GPR61	-0.724890123	-20.91099984	1.75E-54	1.35E-52	113.4378218
SLITRK2	-0.536213197	-20.86844762	2.37E-54	1.81E-52	113.1372486
C2orf34	-0.777938237	-20.84853122	2.72E-54	2.08E-52	112.9964972
SRF	-0.66832091	-20.84529986	2.79E-54	2.12E-52	112.9736566
KLK12	-0.610446908	-20.82202513	3.29E-54	2.49E-52	112.8091073
PSMF1	-0.450040566	-20.80079525	3.82E-54	2.88E-52	112.6589622
EIF2B4	-0.540142588	-20.7975781	3.91E-54	2.94E-52	112.6362051
TMEM147	-0.591160904	-20.77653537	4.54E-54	3.40E-52	112.4873269
RAI2	-0.59088564	-20.77003481	4.75E-54	3.55E-52	112.4413252
ITPK1	-0.655787789	-20.71950896	6.80E-54	5.05E-52	112.0836164
C10orf126	-0.395151119	-20.71929972	6.81E-54	5.05E-52	112.0821344
NOL4	-0.486610108	-20.71864878	6.84E-54	5.05E-52	112.0775241
SLC4A2	-0.589588728	-20.7111141	7.22E-54	5.31E-52	112.0241558
PATL1	-0.755129287	-20.70558226	7.51E-54	5.50E-52	111.9849697
STXBP2	-0.82253946	-20.70178032	7.72E-54	5.63E-52	111.9580358
C12orf33	-0.336347344	-20.69843607	7.90E-54	5.75E-52	111.934343
OR6C4	-0.489493915	-20.660963	1.03E-53	7.48E-52	111.6687755
EFNA4	-0.718765555	-20.64264452	1.17E-53	8.49E-52	111.5388983
TXNL4A	-0.685825597	-20.61882975	1.39E-53	1.00E-51	111.3699977
GALNT14	-0.584281262	-20.6036114	1.55E-53	1.11E-51	111.2620326
TMEM102	-0.645625728	-20.59483411	1.65E-53	1.18E-51	111.1997516
CDC123	-0.475747396	-20.57576393	1.89E-53	1.35E-51	111.0644061
C9orf171	-0.868073043	-20.57509843	1.90E-53	1.35E-51	111.0596822
GPR89B	-0.655860271	-20.57439471	1.91E-53	1.35E-51	111.0546869
PRAMEF10	-0.341662044	-20.56213164	2.08E-53	1.47E-51	110.9676303
SRC	-0.574190761	-20.55737709	2.15E-53	1.51E-51	110.933873
NOX1	-0.388592786	-20.54378832	2.37E-53	1.66E-51	110.8373789
NACC1	-0.876353555	-20.54182555	2.41E-53	1.68E-51	110.8234395
ACCN4	-0.390430783	-20.53507233	2.53E-53	1.75E-51	110.7754759
MEN1	-0.526439088	-20.53490096	2.53E-53	1.75E-51	110.7742588
KHSRP	-0.664109277	-20.49314601	3.40E-53	2.35E-51	110.4775904
SNCB	-0.516973191	-20.49051888	3.47E-53	2.39E-51	110.4589184
C14orf184	-0.623354722	-20.48527524	3.60E-53	2.47E-51	110.4216475
ST8SIA3	-0.368476841	-20.47203048	3.96E-53	2.70E-51	110.3274929
PPP1R2P3	-0.354437623	-20.46596671	4.13E-53	2.81E-51	110.2843803
SUPT4H1	-0.543478205	-20.45990125	4.32E-53	2.93E-51	110.2412517
CTDSP1	-0.427552084	-20.45828404	4.37E-53	2.95E-51	110.2297519
KCMF1	-0.424358264	-20.45054127	4.61E-53	3.11E-51	110.1746896
HIST1H3C	-0.440572535	-20.4381261	5.04E-53	3.39E-51	110.0863863
ALG3	-0.925195855	-20.43705137	5.08E-53	3.40E-51	110.0787415
LOC388630	-0.439189848	-20.39293118	6.96E-53	4.65E-51	109.7647958
MIR504	-0.555812209	-20.3860874	7.31E-53	4.86E-51	109.7160788
PRAMEF17	-0.317223514	-20.38482884	7.37E-53	4.89E-51	109.7071193
SIGLEC9	-1.12943584	-20.38381835	7.43E-53	4.91E-51	109.6999256
GCC1	-0.5185129	-20.38102523	7.58E-53	4.99E-51	109.6800409
IL17F	-0.531999819	-20.36951403	8.22E-53	5.40E-51	109.5980816
TDRD5	-0.357727251	-20.36089813	8.75E-53	5.73E-51	109.5367273
ELAVL3	-0.653505725	-20.35293917	9.26E-53	6.04E-51	109.4800442
PLEKHM2	-0.529697136	-20.34489687	9.80E-53	6.38E-51	109.4227606
C16orf81	-0.794378579	-20.34076379	1.01E-52	6.55E-51	109.3933189
ATG4D	-0.677248003	-20.33963438	1.02E-52	6.58E-51	109.3852733
CALM1	-0.486262531	-20.32113535	1.16E-52	7.48E-51	109.253472
A1CF	-0.346669357	-20.31911711	1.18E-52	7.57E-51	109.2390902
NUMBL	-0.545869089	-20.29726624	1.38E-52	8.82E-51	109.083356
TMEM189	-0.596250445	-20.28776235	1.47E-52	9.41E-51	109.0156045
C7orf43	-0.552537714	-20.27350641	1.63E-52	1.04E-50	108.9139585
FAM32A	-0.722066099	-20.27000191	1.67E-52	1.06E-50	108.8889679
FLJ44674	-0.469737354	-20.24389467	2.02E-52	1.28E-50	108.7027555
STX1A	-0.519524025	-20.24316044	2.03E-52	1.28E-50	108.6975174
FAM154A	-0.548526044	-20.22759638	2.27E-52	1.42E-50	108.5864696
SLC12A9	-0.539285154	-20.22521795	2.31E-52	1.44E-50	108.5694975
TAS2R41	-0.637891554	-20.20774189	2.61E-52	1.63E-50	108.4447728
ELL	-0.516188823	-20.20002096	2.76E-52	1.72E-50	108.3896591
DEFB119	-0.420334974	-20.18839516	3.00E-52	1.86E-50	108.3066597
C20orf27	-0.501730309	-20.18348778	3.11E-52	1.92E-50	108.2716204
RNASE2	-2.008371794	-20.17898708	3.21E-52	1.98E-50	108.2394826
PSD4	-0.691168614	-20.16489977	3.55E-52	2.18E-50	108.1388768
ATP2C2	-0.41080619	-20.14670221	4.05E-52	2.48E-50	108.0088862
KCNK3	-1.018002894	-20.13131579	4.52E-52	2.76E-50	107.8989492
PDLIM2	-0.555910106	-20.12990632	4.56E-52	2.78E-50	107.8888773
APC2	-0.669215273	-20.11927846	4.93E-52	2.99E-50	107.8129244
CAPN1	-0.569074236	-20.09558475	5.84E-52	3.54E-50	107.6435528
LOC729420	-0.667047582	-20.09163332	6.01E-52	3.63E-50	107.6153008
HS6ST1	-0.920402792	-20.08942453	6.10E-52	3.67E-50	107.5995076
WDR20	-0.429901267	-20.07549007	6.74E-52	4.05E-50	107.4998624
ESRP1	-0.350874036	-20.07295856	6.87E-52	4.11E-50	107.4817574
FAM132B	-0.635896271	-20.06997375	7.01E-52	4.19E-50	107.4604096
MKNK1	-0.492118171	-20.06571253	7.23E-52	4.30E-50	107.4299312
GLRA1	-0.482523307	-20.05844938	7.62E-52	4.51E-50	107.377977
FCER1A	0.849583166	20.05824936	7.63E-52	4.51E-50	107.3765462
CCDC120	-0.523030918	-20.05166779	8.00E-52	4.72E-50	107.3294625
OR4Q2	-0.391719906	-20.0469214	8.28E-52	4.87E-50	107.2955047
BANF2	-0.486837702	-20.04441093	8.43E-52	4.94E-50	107.2775426
KLK8	-0.443411159	-20.04363134	8.47E-52	4.95E-50	107.2719647
SIRT7	-0.504946345	-20.03443609	9.05E-52	5.28E-50	107.2061678
MEX3B	-0.446354205	-20.02328174	9.80E-52	5.70E-50	107.1263408
H2AFB1	-0.446542397	-20.02065265	9.99E-52	5.79E-50	107.1075236
AIPL1	-0.619203301	-20.01720028	1.02E-51	5.92E-50	107.0828128
AGFG1	-0.527149448	-20.01168392	1.07E-51	6.14E-50	107.0433263
CNTD2	-0.722605144	-20.00874268	1.09E-51	6.25E-50	107.0222714
ALOXE3	-0.479008049	-19.99251563	1.22E-51	7.01E-50	106.9060935
OC90	-0.544695271	-19.99034285	1.24E-51	7.10E-50	106.8905353
C6orf118	-0.311058565	-19.96987369	1.44E-51	8.20E-50	106.7439425
CAMTA2	-0.487483636	-19.95686989	1.58E-51	8.97E-50	106.6507914
PAX9	-0.450921798	-19.95638624	1.59E-51	8.98E-50	106.6473265
UPK1A	-0.398164494	-19.94577497	1.71E-51	9.67E-50	106.5713004
ZBTB7B	-0.527661477	-19.94424445	1.73E-51	9.74E-50	106.5603338
HIST1H1D	-0.429076598	-19.93594658	1.84E-51	1.03E-49	106.5008731
TBR1	-0.507321746	-19.92932327	1.93E-51	1.08E-49	106.4534068
CHAC2	-1.051850987	-19.92034466	2.05E-51	1.15E-49	106.3890539
MIR125A	-0.784436218	-19.91998559	2.06E-51	1.15E-49	106.3864802
IL11	-0.451848428	-19.91832293	2.08E-51	1.16E-49	106.3745623
AMDHD1	-0.601964161	-19.87588678	2.83E-51	1.57E-49	106.0702863
IFNA17	-0.282904565	-19.87013437	2.95E-51	1.63E-49	106.0290261
EIF2S2	-0.716792067	-19.84648737	3.49E-51	1.93E-49	105.8593781
TPH2	-0.342545957	-19.8360958	3.76E-51	2.07E-49	105.784809
JTB	-0.612962775	-19.83426219	3.81E-51	2.09E-49	105.77165
ZNF530	-0.460533133	-19.820537	4.21E-51	2.30E-49	105.6731396
LPAR4	0.928337131	19.81789745	4.29E-51	2.34E-49	105.6541924
LYSMD3	-0.713914437	-19.8098537	4.55E-51	2.47E-49	105.5964486
HIF1A	-0.793593342	-19.79325695	5.12E-51	2.78E-49	105.4772843
PRH2	-0.442306828	-19.77518975	5.83E-51	3.16E-49	105.3475304
UNC5D	-0.528973894	-19.77392662	5.89E-51	3.18E-49	105.3384577
ZFP92	-0.702002682	-19.77239134	5.95E-51	3.20E-49	105.32743
TIMP3	-0.826402797	-19.76793172	6.15E-51	3.30E-49	105.2953958
KCNE3	-0.496987929	-19.76488923	6.28E-51	3.36E-49	105.2735399
MGC5590	-0.516990178	-19.76415771	6.32E-51	3.37E-49	105.2682849
CDC34	-0.500114929	-19.76025609	6.50E-51	3.46E-49	105.2402558
ZUFSP	-0.541188755	-19.74910528	7.04E-51	3.74E-49	105.1601402
NAT8B	-0.402416714	-19.74107432	7.46E-51	3.95E-49	105.102432
PRDX6	-0.76343849	-19.7338074	7.86E-51	4.15E-49	105.0502085
BRD4	-0.657384214	-19.72724195	8.24E-51	4.34E-49	105.0030214
NTNG1	-0.484900375	-19.70516609	9.66E-51	5.08E-49	104.8443264
LRRC8A	-1.044332453	-19.70446793	9.71E-51	5.09E-49	104.8393068
CDCP1	-0.797336592	-19.70348056	9.78E-51	5.11E-49	104.8322078
IFITM2	-1.036735511	-19.69696399	1.03E-50	5.35E-49	104.7853521
CRTC2	-0.751024106	-19.69308774	1.05E-50	5.48E-49	104.757479
TMEM179B	-0.561100014	-19.66466908	1.29E-50	6.71E-49	104.5530813
COPS7B	-0.4654687	-19.63820168	1.57E-50	8.10E-49	104.3626449
KCNC1	-0.515578516	-19.61753367	1.82E-50	9.38E-49	104.2138873
TCOF1	-0.447320945	-19.61538053	1.85E-50	9.49E-49	104.1983876
SF3A2	-0.453206361	-19.61530357	1.85E-50	9.49E-49	104.1978336
GREM2	-0.389246222	-19.61470111	1.86E-50	9.50E-49	104.1934966
FAM110A	-0.548401439	-19.61251644	1.89E-50	9.63E-49	104.1777694
PRSS30P	-0.539606123	-19.6121308	1.89E-50	9.63E-49	104.1749931
CYP2A13	-0.644046103	-19.58662138	2.27E-50	1.16E-48	103.991317
OR52A4	-0.366276659	-19.56679604	2.62E-50	1.33E-48	103.8485234
CDCP2	-0.552911712	-19.55453107	2.87E-50	1.45E-48	103.7601644
P4HA3	-0.549106533	-19.5452641	3.06E-50	1.55E-48	103.6933938
GTF3A	-0.583108821	-19.53879418	3.21E-50	1.62E-48	103.6467715
GJA8	-0.511183635	-19.52912482	3.44E-50	1.73E-48	103.5770862
PTOV1	-0.56482594	-19.51652511	3.77E-50	1.89E-48	103.4862685
LOC100127950	-0.383418297	-19.50477731	4.11E-50	2.05E-48	103.4015773
CCNF	-0.427270477	-19.50325932	4.15E-50	2.07E-48	103.390633
KRTAP5-9	-0.576801038	-19.49705221	4.34E-50	2.16E-48	103.3458788
TANK	-0.540794346	-19.45574922	5.85E-50	2.90E-48	103.0479818
SUV39H1	-0.575364168	-19.45262169	5.99E-50	2.96E-48	103.0254177
C3orf22	-0.552154021	-19.45134303	6.04E-50	2.98E-48	103.0161924
POU2F3	-0.55451477	-19.44649337	6.26E-50	3.08E-48	102.9812013
TCL6	-0.521697475	-19.43249574	6.93E-50	3.40E-48	102.880193
ANKS4B	-0.570842592	-19.42616219	7.25E-50	3.55E-48	102.8344832
BCL2L12	-0.485416548	-19.42574191	7.27E-50	3.55E-48	102.8314499
LRG1	-0.495941205	-19.42566827	7.28E-50	3.55E-48	102.8309184
ATP6V0A4	-0.442460857	-19.41774602	7.71E-50	3.75E-48	102.773737
TMUB1	-0.578663846	-19.37802385	1.03E-49	4.98E-48	102.4869369
GSPT1	-0.600426935	-19.37470256	1.05E-49	5.09E-48	102.4629498
ARHGAP36	-0.329977609	-19.37320146	1.06E-49	5.14E-48	102.4521081
GPR108	-0.568805309	-19.36902005	1.10E-49	5.28E-48	102.4219069
KIFC1	-0.446728384	-19.3659255	1.12E-49	5.39E-48	102.3995546
SLC2A9	-0.675395174	-19.3620041	1.15E-49	5.53E-48	102.3712286
LARP1	-0.422315725	-19.34711379	1.29E-49	6.14E-48	102.2636558
CTDNEP1	-0.554105999	-19.34109159	1.34E-49	6.40E-48	102.2201432
DSTN	-0.617842659	-19.33651473	1.39E-49	6.60E-48	102.1870714
CRB3	-0.539651679	-19.33481443	1.40E-49	6.67E-48	102.1747847
NCAM1	-0.635933034	-19.33198524	1.43E-49	6.79E-48	102.1543398
ZNF282	-0.473447288	-19.32295689	1.53E-49	7.23E-48	102.0890923
FREM1	1.160149985	19.29614451	1.86E-49	8.77E-48	101.8952738
POM121L2	-0.441140048	-19.29389105	1.89E-49	8.89E-48	101.8789811
PRND	-0.674790201	-19.286643	1.99E-49	9.35E-48	101.8265738
LOC100128356	-0.483614772	-19.28504036	2.02E-49	9.44E-48	101.8149851
CLASRP	-0.509654362	-19.28081602	2.08E-49	9.71E-48	101.7844379
IQCD	-0.591710269	-19.2792944	2.10E-49	9.79E-48	101.7734343
DLEC1	-0.485975674	-19.26991972	2.25E-49	1.05E-47	101.7056362
IL15RA	-0.794650077	-19.26217633	2.38E-49	1.10E-47	101.6496293
MYT1	-0.537829544	-19.26077476	2.40E-49	1.11E-47	101.6394913
MGAT4B	-0.563388697	-19.25867495	2.44E-49	1.13E-47	101.6243024
OR10A4	-0.54133564	-19.25658446	2.48E-49	1.14E-47	101.6091805
ASGR1	-0.665048542	-19.24130815	2.77E-49	1.27E-47	101.4986641
CD163	-1.986563176	-19.23802052	2.83E-49	1.30E-47	101.4748768
REPS1	-0.46105014	-19.23767625	2.84E-49	1.30E-47	101.4723858
SEZ6	-0.490302242	-19.2191885	3.25E-49	1.48E-47	101.3386001
C19orf75	-0.490939205	-19.20809461	3.52E-49	1.60E-47	101.2583041
UBAP2	-0.495016679	-19.20674028	3.56E-49	1.62E-47	101.2485009
LRRC8E	-0.470437662	-19.20095403	3.71E-49	1.68E-47	101.2066154
ATG2A	-0.535441926	-19.20042821	3.72E-49	1.68E-47	101.202809
PDE6B	-0.522298062	-19.184799	4.17E-49	1.88E-47	101.0896558
OR2T35	-0.53370106	-19.17406245	4.51E-49	2.03E-47	101.0119114
EDC4	-0.41891219	-19.1709581	4.61E-49	2.07E-47	100.9894304
MCOLN1	-0.616148813	-19.16988925	4.65E-49	2.08E-47	100.9816899
GOLGA8G	-0.347240481	-19.1657557	4.79E-49	2.14E-47	100.9517539
IL18R1	-1.17699896	-19.1552572	5.17E-49	2.31E-47	100.8757144
HPCAL1	-0.699745248	-19.15404246	5.21E-49	2.32E-47	100.8669155
ENTPD2	-0.659405041	-19.15257295	5.27E-49	2.34E-47	100.856271
LZTS2	-0.392030209	-19.13664396	5.92E-49	2.62E-47	100.7408753
KIAA1024	-0.519633765	-19.11704804	6.82E-49	3.02E-47	100.5988822
ABHD8	-0.513621684	-19.1119677	7.08E-49	3.13E-47	100.5620638
ZNF688	-0.43990553	-19.10122935	7.65E-49	3.37E-47	100.4842328
ROS1	-0.280076903	-19.09903093	7.77E-49	3.42E-47	100.4682974
OR52N2	-0.49432899	-19.09506062	8.00E-49	3.51E-47	100.4395172
ANKRD34C	0.876141706	19.09467779	8.02E-49	3.51E-47	100.436742
SCAMP4	-0.478159703	-19.08571716	8.56E-49	3.74E-47	100.3717821
E2F7	-0.407828656	-19.07852772	9.02E-49	3.93E-47	100.3196569
PMFBP1	-0.49983243	-19.06922048	9.66E-49	4.20E-47	100.25217
SIGLEC15	-0.595719654	-19.06337584	1.01E-48	4.37E-47	100.2097863
RNF13	-0.596361413	-19.04989896	1.11E-48	4.81E-47	100.1120437
CDC20B	-0.28926985	-19.03910694	1.20E-48	5.20E-47	100.0337612
DUSP13	-1.120228111	-19.02968902	1.29E-48	5.55E-47	99.9654372
PTS	-0.648412719	-19.01027945	1.48E-48	6.38E-47	99.82460101
MMP21	-0.471207553	-19.00312723	1.56E-48	6.71E-47	99.77269562
C11orf88	-0.358673084	-18.99580022	1.65E-48	7.06E-47	99.71951683
OPRK1	-0.359889922	-18.99333511	1.68E-48	7.17E-47	99.70162416
NELF	-0.716073688	-18.98785128	1.75E-48	7.45E-47	99.66181853
FAM71C	-0.407847346	-18.97013658	1.99E-48	8.46E-47	99.53321344
SNX32	-0.458559054	-18.96442733	2.07E-48	8.80E-47	99.49175931
GIT1	-0.710847337	-18.94306536	2.42E-48	1.03E-46	99.33662626
NOG	-0.415388196	-18.94222234	2.43E-48	1.03E-46	99.33050324
ASMT	-0.583678818	-18.91813449	2.90E-48	1.22E-46	99.15552263
FAM84A	-0.601345961	-18.91342656	3.00E-48	1.26E-46	99.12131674
ZAK	-0.665967971	-18.91017695	3.07E-48	1.29E-46	99.09770531
RSPO1	-0.670171755	-18.9051377	3.19E-48	1.34E-46	99.06108843
FABP12	-0.331131342	-18.8949145	3.43E-48	1.44E-46	98.98679626
LASS3	-0.386078065	-18.89125192	3.53E-48	1.47E-46	98.96017795
NEUROD1	-0.445400009	-18.89018069	3.55E-48	1.48E-46	98.9523924
KCNH7	-0.35561824	-18.87275298	4.04E-48	1.68E-46	98.82571553
USO1	-0.510883295	-18.86722445	4.20E-48	1.75E-46	98.78552459
PARVA	-0.629876485	-18.86474636	4.28E-48	1.77E-46	98.76750856
ZCCHC5	0.906584582	18.86426871	4.29E-48	1.78E-46	98.76403593
C11orf40	-0.368278415	-18.8566743	4.54E-48	1.87E-46	98.70882001
CSN1S1	-0.445212266	-18.8545349	4.61E-48	1.90E-46	98.69326434
UBXN1	-0.432676103	-18.84468535	4.95E-48	2.04E-46	98.6216425
TBRG4	-0.533039744	-18.84390061	4.98E-48	2.04E-46	98.61593582
C6orf227	-0.592667994	-18.84133947	5.07E-48	2.08E-46	98.59731068
FAM167A	-0.399511618	-18.83515054	5.31E-48	2.17E-46	98.55230102
ABCA4	-0.360360552	-18.83327382	5.38E-48	2.19E-46	98.53865168
POLD1	-0.513341573	-18.83297379	5.39E-48	2.20E-46	98.53646952
YTHDF3	-0.463256016	-18.82395024	5.76E-48	2.34E-46	98.47083687
SLC7A6	-0.661590662	-18.8196062	5.95E-48	2.41E-46	98.43923791
AZI1	-0.548889083	-18.81814974	6.01E-48	2.43E-46	98.42864315
TUBG1	-0.69447087	-18.80769945	6.49E-48	2.62E-46	98.35261846
ZNF329	-0.458169214	-18.80099406	6.81E-48	2.74E-46	98.30383241
SYT10	-0.429186962	-18.79786712	6.97E-48	2.80E-46	98.28108044
NLRP4	-0.402756483	-18.78317432	7.76E-48	3.11E-46	98.17416254
FCRL1	-0.481888716	-18.7820683	7.82E-48	3.13E-46	98.16611336
KIF5C	-0.896097128	-18.77147041	8.45E-48	3.38E-46	98.08898067
MAPK1IP1L	-0.565378703	-18.76951318	8.57E-48	3.42E-46	98.07473467
EXOSC10	-0.433790115	-18.76283194	9.00E-48	3.58E-46	98.0261015
FLJ45684	-0.579073249	-18.75547915	9.49E-48	3.77E-46	97.97257541
FOXD1	-0.529733909	-18.74811884	1.00E-47	3.97E-46	97.91898985
BFAR	-0.592753664	-18.73649303	1.09E-47	4.32E-46	97.8343402
JAK1	-0.491553428	-18.72687267	1.17E-47	4.62E-46	97.76428348
RAB5C	-0.605885175	-18.72316836	1.20E-47	4.74E-46	97.73730606
TAB2	-0.482476798	-18.71820734	1.25E-47	4.90E-46	97.70117441
RPUSD3	-0.619081167	-18.71708379	1.26E-47	4.94E-46	97.69299118
PHKG2	-0.550194767	-18.71568265	1.27E-47	4.98E-46	97.68278601
MAP3K9	-0.609750401	-18.71462977	1.28E-47	5.01E-46	97.67511728
BBS12	-1.167620507	-18.71395485	1.29E-47	5.02E-46	97.67020137
GTSE1	-0.376905254	-18.71300103	1.29E-47	5.05E-46	97.66325403
BPY2	-0.36116849	-18.70578749	1.36E-47	5.31E-46	97.61070988
ZNF213	-0.408216372	-18.68401757	1.60E-47	6.21E-46	97.45210784
ACVRL1	-0.704182829	-18.68008219	1.65E-47	6.38E-46	97.42343266
KRTAP4-5	-0.785940705	-18.6793881	1.65E-47	6.40E-46	97.41837499
RPS6KB2	-0.551210554	-18.67132748	1.76E-47	6.78E-46	97.35963652
NXF2	-0.264772805	-18.66756243	1.80E-47	6.95E-46	97.33219827
ZNF280A	-0.347972008	-18.63375028	2.31E-47	8.88E-46	97.08573278
CCL27	-0.456358231	-18.63039575	2.37E-47	9.09E-46	97.0612753
TPTE2P3	-0.750691242	-18.63007468	2.37E-47	9.09E-46	97.05893438
GGT3P	-0.441844244	-18.61859169	2.58E-47	9.87E-46	96.97520549
ARL8B	-0.504507035	-18.6121691	2.70E-47	1.03E-45	96.92836983
MYH2	-0.4047601	-18.61012189	2.75E-47	1.05E-45	96.91344013
RIPK4	-0.596554105	-18.59674483	3.03E-47	1.15E-45	96.81587629
APEX2	-0.540174229	-18.59545255	3.06E-47	1.16E-45	96.80645039
RAF1	-0.456253003	-18.58948147	3.19E-47	1.21E-45	96.76289543
FAM75D1	-0.373443537	-18.57299357	3.60E-47	1.36E-45	96.64261139
CYP2B6	-0.50927613	-18.56019094	3.96E-47	1.49E-45	96.54919625
PPM1D	-0.476499726	-18.55099789	4.23E-47	1.59E-45	96.48210994
GGT5	-1.055114033	-18.52274624	5.20E-47	1.96E-45	96.27589796
ZNF639	-0.576800143	-18.51899165	5.35E-47	2.01E-45	96.24848764
RNU105C	-0.449853012	-18.51715039	5.42E-47	2.03E-45	96.23504514
COL2A1	-0.588495225	-18.50845162	5.78E-47	2.16E-45	96.17153388
VWA2	-0.42255756	-18.50398969	5.97E-47	2.23E-45	96.13895407
DEFB125	-0.420921786	-18.49691659	6.29E-47	2.34E-45	96.08730471
OK	-0.669567715	-18.49422699	6.41E-47	2.38E-45	96.06766351
TMEM62	-0.574294595	-18.48437075	6.89E-47	2.56E-45	95.99568166
DEK	-0.632972192	-18.4824829	6.99E-47	2.59E-45	95.98189343
POPDC2	-0.440923166	-18.47424461	7.42E-47	2.74E-45	95.92172008
SRM	-0.781326214	-18.45587815	8.49E-47	3.13E-45	95.78754881
AIDA	-0.493254127	-18.45255025	8.70E-47	3.21E-45	95.76323472
C14orf147	-0.700144084	-18.45164286	8.76E-47	3.22E-45	95.75660501
CDK16	-0.459436181	-18.44782152	9.01E-47	3.31E-45	95.72868426
NPLOC4	-0.414794727	-18.44656963	9.09E-47	3.33E-45	95.71953703
TM2D3	-0.542532292	-18.44156156	9.43E-47	3.45E-45	95.68294306
ZNF48	-0.509530019	-18.44104579	9.46E-47	3.46E-45	95.67917418
USP3	-0.494034045	-18.43990718	9.54E-47	3.48E-45	95.67085403
CPLX2	-0.480218761	-18.43045769	1.02E-46	3.72E-45	95.60179945
PYY2	-0.540944601	-18.42708382	1.05E-46	3.81E-45	95.57714221
DCAF12L2	-0.758486564	-18.41983253	1.11E-46	4.01E-45	95.52414437
C4orf11	-0.488861057	-18.41077452	1.18E-46	4.28E-45	95.45793555
NHLRC1	-0.528908593	-18.40538105	1.23E-46	4.44E-45	95.4185091
FAM8A1	-0.531638205	-18.39199709	1.36E-46	4.89E-45	95.32066137
HSPB7	-0.513646162	-18.37425338	1.54E-46	5.56E-45	95.1909172
LOC100288797	-0.62407597	-18.37335399	1.55E-46	5.58E-45	95.18434005
LARP6	-0.627479988	-18.36643	1.64E-46	5.87E-45	95.13370338
CAPN9	-0.381074136	-18.36191743	1.69E-46	6.05E-45	95.10069986
FSTL4	-0.346336475	-18.35865954	1.73E-46	6.19E-45	95.07687155
MLLT1	-0.530575964	-18.35845433	1.73E-46	6.19E-45	95.07537058
MRPL40	-0.450179883	-18.35612934	1.76E-46	6.28E-45	95.05836501
ATP13A2	-0.602375328	-18.35105744	1.83E-46	6.51E-45	95.02126618
HOXC12	-0.580804648	-18.3496923	1.85E-46	6.56E-45	95.01128043
EXOSC4	-0.658911293	-18.34833554	1.87E-46	6.62E-45	95.00135575
OR4H12P	-0.544396526	-18.34772904	1.88E-46	6.63E-45	94.99691924
CAPN13	-0.442526492	-18.33558581	2.05E-46	7.24E-45	94.90808457
KCND3	-0.806072138	-18.33354762	2.08E-46	7.34E-45	94.89317292
ZSCAN5A	-0.624777219	-18.32319102	2.25E-46	7.90E-45	94.81739711
TMPRSS11D	-0.337994422	-18.31761757	2.34E-46	8.22E-45	94.77661439
TCERG1L	-0.461906332	-18.30881523	2.50E-46	8.75E-45	94.71219961
OTOF	-0.457224651	-18.29148293	2.83E-46	9.90E-45	94.58534473
MRAP	-0.457893477	-18.29143248	2.84E-46	9.90E-45	94.58497545
GRHL3	-0.380889325	-18.29123182	2.84E-46	9.90E-45	94.58350668
PRCC	-0.545543508	-18.28974992	2.87E-46	9.99E-45	94.57265949
KLHL29	-0.444242518	-18.28697148	2.93E-46	1.02E-44	94.55232145
C17orf62	-0.591965241	-18.28025381	3.08E-46	1.07E-44	94.50314575
GOT1L1	-0.567040507	-18.27974212	3.09E-46	1.07E-44	94.49939985
PPL	-0.765253209	-18.2771528	3.15E-46	1.09E-44	94.48044408
RFX1	-0.509912795	-18.27087729	3.30E-46	1.14E-44	94.4345002
SYVN1	-0.546690849	-18.27043779	3.31E-46	1.14E-44	94.43128247
LSR	-0.484417027	-18.2704053	3.31E-46	1.14E-44	94.43104458
CHEK2	-0.38654277	-18.26811165	3.36E-46	1.16E-44	94.41425163
HMOX1	-1.258157544	-18.26137841	3.53E-46	1.21E-44	94.36495159
SRGN	-1.11099275	-18.25905974	3.60E-46	1.23E-44	94.34797369
TNS4	-0.460865901	-18.24746935	3.92E-46	1.34E-44	94.26309931
RGPD5	-0.386084244	-18.24139497	4.09E-46	1.40E-44	94.21861332
C19orf6	-0.441926738	-18.24030542	4.13E-46	1.41E-44	94.21063368
TCEB1	-0.726680546	-18.23401002	4.32E-46	1.47E-44	94.16452531
PLA2G2A	-2.747251079	-18.23330764	4.34E-46	1.47E-44	94.15938079
MOBKL2A	-0.525119307	-18.2289977	4.48E-46	1.52E-44	94.12781215
C15orf55	-0.375920679	-18.22838482	4.50E-46	1.52E-44	94.12332294
DOLK	-0.43101262	-18.21460294	4.98E-46	1.68E-44	94.02236516
PTAFR	-0.70300169	-18.21440931	4.99E-46	1.68E-44	94.02094658
GAL3ST1	-0.440918882	-18.2083301	5.22E-46	1.76E-44	93.97640902
LRFN2	-0.519747737	-18.19932961	5.58E-46	1.87E-44	93.91046392
NACC2	-0.644209474	-18.18417587	6.23E-46	2.09E-44	93.7994204
CCNG1	-0.726970977	-18.18294231	6.29E-46	2.11E-44	93.79038033
RAB8A	-0.820264769	-18.18203837	6.33E-46	2.12E-44	93.78375577
CALML3	-0.61906949	-18.1726121	6.78E-46	2.26E-44	93.71467105
C1orf144	-0.493170493	-18.17215485	6.81E-46	2.27E-44	93.71131969
RHBDL3	-0.627967461	-18.16902329	6.97E-46	2.32E-44	93.68836689
UMODL1	-0.667646503	-18.1632821	7.27E-46	2.41E-44	93.64628485
MIR7-3	-0.493535707	-18.15821522	7.54E-46	2.50E-44	93.60914317
LOC100132005	-0.750555429	-18.15144354	7.93E-46	2.62E-44	93.55950166
SPAG4	-0.512505267	-18.14787991	8.14E-46	2.69E-44	93.53337607
RAD54L	-0.413711539	-18.14406608	8.37E-46	2.76E-44	93.50541514
HNRNPUL1	-0.396613033	-18.13617989	8.87E-46	2.92E-44	93.44759413
CLDN2	-0.387123306	-18.12832107	9.40E-46	3.09E-44	93.38996894
GNB2	-0.56268775	-18.12142388	9.88E-46	3.25E-44	93.33939093
ID2B	-0.420717879	-18.11799191	1.01E-45	3.32E-44	93.31422234
RPL41	-0.615334669	-18.11041791	1.07E-45	3.51E-44	93.25867482
RERE	-0.542385712	-18.09765618	1.18E-45	3.85E-44	93.16507018
NGF	-0.575950327	-18.09506908	1.20E-45	3.91E-44	93.14609281
PKD2L1	-0.396468865	-18.09361276	1.21E-45	3.95E-44	93.13540989
MMP10	-0.373052153	-18.0883034	1.26E-45	4.10E-44	93.09646138
FAM3D	-0.583648179	-18.08735525	1.27E-45	4.12E-44	93.08950567
SRP14	-0.520058785	-18.08649238	1.28E-45	4.14E-44	93.08317557
IL20RB	-0.433359194	-18.08592309	1.28E-45	4.15E-44	93.07899911
KRTAP13-4	-0.472574754	-18.08026226	1.34E-45	4.32E-44	93.0374688
FLII	-0.601197238	-18.07451029	1.40E-45	4.50E-44	92.99526729
TCN1	-0.374350575	-18.05988872	1.55E-45	5.00E-44	92.88797879
NPAS1	-0.432075771	-18.05983713	1.55E-45	5.00E-44	92.8876002
NID1	-0.937073238	-18.05461155	1.62E-45	5.19E-44	92.84925246
TTLL8	-0.534895473	-18.05262273	1.64E-45	5.26E-44	92.83465703
NDNL2	-0.38092016	-18.04338494	1.76E-45	5.62E-44	92.7668592
TMEM50A	-0.376016953	-18.04292101	1.76E-45	5.63E-44	92.76345409
TEX13A	-0.344389466	-18.03571671	1.86E-45	5.92E-44	92.71057558
HBCBP	-0.502390669	-18.03110426	1.92E-45	6.12E-44	92.67671865
TROAP	-0.494376916	-18.02846936	1.96E-45	6.23E-44	92.65737692
ZMYND12	0.739215937	18.02682219	1.98E-45	6.30E-44	92.64528544
SLC47A2	-0.412852727	-18.01493016	2.16E-45	6.86E-44	92.55798249
C4orf22	-0.313665968	-18.01290913	2.20E-45	6.95E-44	92.54314442
OR2T2	-0.514211277	-18.00872436	2.27E-45	7.16E-44	92.51241955
HIST1H2AL	-0.383867721	-18.00626666	2.31E-45	7.28E-44	92.49437431
SERPINC1	-0.421612068	-17.99114783	2.58E-45	8.12E-44	92.38335651
YWHAB	-0.421016085	-17.98677547	2.66E-45	8.38E-44	92.35124694
SNAPC2	-0.515584368	-17.96980384	3.02E-45	9.48E-44	92.2265974
PPP3CC	-0.549072466	-17.96025792	3.24E-45	1.02E-43	92.15647687
NXT2	-0.623389265	-17.94761513	3.55E-45	1.11E-43	92.06359726
CHST8	-0.549032599	-17.94201235	3.70E-45	1.16E-43	92.02243281
CLPTM1	-0.447003959	-17.93903151	3.78E-45	1.18E-43	92.00053116
CRTC3	-0.446281571	-17.93556667	3.88E-45	1.21E-43	91.97507246
SCN10A	-0.3851463	-17.92197227	4.29E-45	1.34E-43	91.87517578
ARPP19	-0.496200977	-17.92060595	4.33E-45	1.35E-43	91.86513477
RABGGTA	-0.530721834	-17.91978447	4.36E-45	1.35E-43	91.85909772
GPX5	-0.461963942	-17.90865504	4.73E-45	1.47E-43	91.77730229
ECRP	-1.496876339	-17.90223214	4.96E-45	1.54E-43	91.73009309
LSM12	-0.401968017	-17.89254908	5.33E-45	1.65E-43	91.65891543
DCP1A	-0.429748694	-17.89090088	5.40E-45	1.66E-43	91.64679921
LRP10	-0.63573709	-17.88978793	5.44E-45	1.67E-43	91.63861758
TCEB3CL	-0.712415445	-17.88372119	5.69E-45	1.75E-43	91.59401772
PRODH2	-0.400777805	-17.88334109	5.70E-45	1.75E-43	91.59122327
LACRT	-0.336928934	-17.87706606	5.97E-45	1.83E-43	91.54508901
SLC35A2	-0.497055403	-17.86919471	6.33E-45	1.94E-43	91.48721433
ANAPC13	-0.618775266	-17.86195094	6.68E-45	2.04E-43	91.43394992
PUF60	-0.407435809	-17.86131538	6.71E-45	2.05E-43	91.42927638
NRTN	-0.594876912	-17.86085127	6.73E-45	2.05E-43	91.42586356
LOC728606	-0.408787273	-17.84093873	7.80E-45	2.37E-43	91.2794221
BRPF3	-0.62652794	-17.83981019	7.86E-45	2.39E-43	91.27112164
FABP7	-0.358076088	-17.83023907	8.44E-45	2.56E-43	91.20072208
SRSF11	-0.357989118	-17.82899705	8.52E-45	2.58E-43	91.19158605
TRPC2	-0.444824182	-17.82775853	8.59E-45	2.60E-43	91.18247559
TTL	-0.528292897	-17.81750356	9.27E-45	2.80E-43	91.10703658
KDM4B	-0.447869585	-17.81368175	9.53E-45	2.87E-43	91.07892009
SLC17A6	-0.357563711	-17.80512565	1.02E-44	3.06E-43	91.01597017
ACOXL	-0.315420926	-17.80480712	1.02E-44	3.06E-43	91.01362649
USP31	-0.830243755	-17.80109138	1.05E-44	3.14E-43	90.98628686
BEST1	-0.86490183	-17.79819156	1.07E-44	3.20E-43	90.9649499
LYPD3	-0.463168062	-17.7980251	1.07E-44	3.20E-43	90.96372509
PADI6	-0.453912911	-17.79554433	1.09E-44	3.26E-43	90.94547096
LOC100131232	-0.467696922	-17.79079383	1.13E-44	3.37E-43	90.91051436
SLAMF9	-0.390669838	-17.7900706	1.13E-44	3.38E-43	90.90519227
NCOA1	-0.415817059	-17.78648677	1.17E-44	3.47E-43	90.87881932
TMEM184C	-0.456011602	-17.78457935	1.18E-44	3.51E-43	90.86478254
TMPRSS2	-0.35021777	-17.77596148	1.26E-44	3.74E-43	90.80135964
ABCC2	-0.467096178	-17.76800885	1.34E-44	3.96E-43	90.74282775
C9orf31	-0.484289615	-17.76522692	1.36E-44	4.03E-43	90.72235145
IFITM5	-0.635371742	-17.7606885	1.41E-44	4.16E-43	90.6889454
AP1M2	-0.454375192	-17.75921718	1.43E-44	4.20E-43	90.67811506
OR2C3	-0.404973104	-17.75368441	1.48E-44	4.37E-43	90.63738727
C16orf59	-0.47056787	-17.74111872	1.63E-44	4.79E-43	90.54488034
LCN6	-1.190324619	-17.74102181	1.63E-44	4.79E-43	90.54416689
HAUS8	-0.446434118	-17.73394747	1.72E-44	5.03E-43	90.49208147
CDH4	-0.558096575	-17.72875091	1.78E-44	5.22E-43	90.45381904
FAM127C	-0.562928582	-17.71556298	1.97E-44	5.75E-43	90.35670721
EDDM3B	-0.360369529	-17.7130783	2.00E-44	5.85E-43	90.33840939
TTC18	0.687456555	17.70874145	2.07E-44	6.03E-43	90.30647058
SSTR2	-0.691909997	-17.70708791	2.09E-44	6.09E-43	90.29429273
C13orf27	-0.75544346	-17.69870185	2.23E-44	6.47E-43	90.23252874
PRMT6	-0.5776562	-17.69542045	2.28E-44	6.62E-43	90.20835953
INTS1	-0.442325785	-17.69245672	2.33E-44	6.76E-43	90.18652949
LYVE1	-1.838464578	-17.6918138	2.34E-44	6.78E-43	90.18179384
PLEKHG4	-0.529926801	-17.68737648	2.42E-44	7.00E-43	90.14910837
ALK	-0.514725795	-17.68317919	2.50E-44	7.21E-43	90.11818967
DGKK	-0.365340046	-17.67936339	2.57E-44	7.41E-43	90.09008009
RCC1	-0.882570773	-17.67302201	2.69E-44	7.75E-43	90.04336312
LOC401109	-0.416032437	-17.66560503	2.84E-44	8.17E-43	89.98871863
OVCH1	-0.551825674	-17.65682277	3.04E-44	8.71E-43	89.92401034
OIT3	-0.408957809	-17.6537228	3.11E-44	8.90E-43	89.90116826
LOC100129033	-0.541044694	-17.65337548	3.11E-44	8.91E-43	89.898609
SLC5A11	-0.43627546	-17.6480321	3.24E-44	9.25E-43	89.85923461
PRAMEF13	-0.269395801	-17.6386816	3.47E-44	9.90E-43	89.79032763
SFRS15	-0.448821798	-17.63131134	3.67E-44	1.04E-42	89.73600932
C20orf4	-0.36811752	-17.63056257	3.69E-44	1.05E-42	89.73049075
WIZ	-0.544058517	-17.62886294	3.73E-44	1.06E-42	89.717964
KRT26	-0.372838676	-17.62748709	3.77E-44	1.07E-42	89.70782337
HOXA7	-0.671266714	-17.62125169	3.95E-44	1.12E-42	89.66186426
GPR12	-0.439104005	-17.608695	4.33E-44	1.23E-42	89.56930462
GPHB5	-0.728936902	-17.60130179	4.58E-44	1.29E-42	89.51480158
RYR1	-0.351897782	-17.5997347	4.63E-44	1.31E-42	89.50324844
POTEM	-0.228772271	-17.59765381	4.70E-44	1.32E-42	89.48790709
TIMELESS	-0.498928371	-17.59680943	4.73E-44	1.33E-42	89.48168183
OTOP1	-0.617060087	-17.5937754	4.84E-44	1.36E-42	89.45931281
IL17RB	-0.986271865	-17.58337649	5.22E-44	1.47E-42	89.38263964
CXCL17	-0.393596894	-17.55915773	6.25E-44	1.75E-42	89.2040409
CLCA2	-0.392651515	-17.54910138	6.73E-44	1.88E-42	89.12986949
ARHGEF17	-0.627209148	-17.54708209	6.83E-44	1.91E-42	89.11497519
ZPLD1	-0.407949092	-17.54266396	7.06E-44	1.97E-42	89.08238609
MLF2	-0.505282093	-17.54250155	7.07E-44	1.97E-42	89.08118807
SNRPB	-0.848186163	-17.54201461	7.09E-44	1.97E-42	89.07759617
C20orf186	-0.358791585	-17.53640598	7.39E-44	2.05E-42	89.03622346
TMEM198	-0.4648147	-17.53450973	7.50E-44	2.08E-42	89.02223513
FAM115C	-0.510318661	-17.52725144	7.91E-44	2.19E-42	88.96868935
ADORA3	-1.212551058	-17.52497043	8.05E-44	2.23E-42	88.9518611
SP8	-0.456398266	-17.52387624	8.11E-44	2.24E-42	88.94378859
TFAP2B	-0.459444843	-17.52276399	8.18E-44	2.26E-42	88.93558276
HOXB13	-0.596169939	-17.5084818	9.09E-44	2.51E-42	88.83020539
SERPINA6	-0.326259186	-17.50659751	9.22E-44	2.54E-42	88.8163016
FIGLA	-0.416471153	-17.50454251	9.36E-44	2.57E-42	88.80113791
KLHL1	-0.385790413	-17.49589647	9.98E-44	2.74E-42	88.73733626
SYT1	-0.483681197	-17.48571368	1.08E-43	2.95E-42	88.66218803
RDM1	-0.468416083	-17.48561229	1.08E-43	2.95E-42	88.66143974
TCP11	-0.423781744	-17.47773818	1.14E-43	3.12E-42	88.60332451
TMEM171	-0.372026213	-17.47547858	1.16E-43	3.17E-42	88.58664659
HOPX	-1.293022972	-17.47142922	1.20E-43	3.26E-42	88.55675786
TAT	-0.292581251	-17.46892077	1.22E-43	3.32E-42	88.53824216
DSPP	-0.290854201	-17.46856251	1.22E-43	3.32E-42	88.53559767
FOXD4L6	-0.488195551	-17.45870657	1.31E-43	3.57E-42	88.4628434
CATSPERG	-0.456731596	-17.45842913	1.32E-43	3.57E-42	88.46079535
OR4K2	-0.338734187	-17.45382455	1.36E-43	3.69E-42	88.42680307
DSG4	-0.297682584	-17.45337995	1.37E-43	3.70E-42	88.42352082
ALOX12B	-0.429688695	-17.45223901	1.38E-43	3.72E-42	88.41509784
NFIC	-0.618638516	-17.44738516	1.43E-43	3.85E-42	88.37926331
FAM83A	-0.52030636	-17.43432241	1.57E-43	4.24E-42	88.28281708
ST3GAL1	-0.663509622	-17.43342607	1.58E-43	4.26E-42	88.2761987
GGA3	-0.486571181	-17.42990046	1.63E-43	4.37E-42	88.25016591
C9orf116	-0.527531509	-17.42435466	1.69E-43	4.54E-42	88.20921451
FBXO41	-0.385960646	-17.4242424	1.70E-43	4.54E-42	88.20838553
UBE2D3	-0.487644034	-17.41629984	1.80E-43	4.81E-42	88.14973233
TTLL6	-0.448352559	-17.41482132	1.82E-43	4.86E-42	88.13881345
WNK3	-1.103020616	-17.41034984	1.88E-43	5.02E-42	88.1057907
TTR	-0.490618368	-17.40984816	1.89E-43	5.03E-42	88.10208564
ZZEF1	-0.513857893	-17.40816092	1.91E-43	5.08E-42	88.08962464
POC1A	-0.420468045	-17.40754701	1.92E-43	5.10E-42	88.08509061
SEMA3F	-0.650984882	-17.40488003	1.96E-43	5.20E-42	88.06539337
MC5R	-0.45879946	-17.40389505	1.97E-43	5.23E-42	88.05811857
PRKAR2A	-0.460857472	-17.40255457	1.99E-43	5.27E-42	88.04821798
KRT80	-0.521148739	-17.39838102	2.05E-43	5.43E-42	88.01739223
IL27	-0.591184478	-17.39194671	2.15E-43	5.69E-42	87.96986617
PITPNM1	-0.7452199	-17.39058939	2.18E-43	5.74E-42	87.95984024
KCNV1	-0.459291047	-17.38197603	2.32E-43	6.11E-42	87.89621392
PTH2R	-0.374951493	-17.380672	2.34E-43	6.16E-42	87.88658074
DOC2A	-0.495790869	-17.38001756	2.35E-43	6.18E-42	87.88174618
MAD2L2	-0.500580827	-17.37911356	2.37E-43	6.21E-42	87.87506798
APOBEC1	-0.341172768	-17.37901616	2.37E-43	6.21E-42	87.87434843
WNT3A	-0.575781648	-17.37820484	2.38E-43	6.24E-42	87.86835488
LOC100129307	-0.571810662	-17.36631239	2.60E-43	6.81E-42	87.78049521
OR52I1	-0.500056439	-17.36526175	2.62E-43	6.85E-42	87.77273279
MAPK1	-0.381219936	-17.363158	2.67E-43	6.95E-42	87.75718949
SLC22A6	-0.680269311	-17.3625209	2.68E-43	6.97E-42	87.75248229
FER1L5	-0.468373338	-17.36090029	2.71E-43	7.05E-42	87.74050831
OR2H1	-0.361715353	-17.35783454	2.77E-43	7.20E-42	87.71785641
ATP5EP2	-0.52793416	-17.35182563	2.90E-43	7.52E-42	87.67345663
CNTD1	-0.383011479	-17.34503654	3.05E-43	7.90E-42	87.62328924
TIMP4	-1.341491649	-17.33808287	3.21E-43	8.30E-42	87.57190255
LOC440131	-0.334044379	-17.33510651	3.28E-43	8.48E-42	87.54990673
TRIM50	-0.586408603	-17.3233324	3.58E-43	9.24E-42	87.46288825
CST11	-0.384958068	-17.32306934	3.59E-43	9.25E-42	87.46094403
EPB42	-0.475076213	-17.32212862	3.61E-43	9.30E-42	87.45399101
LYG1	-0.43778758	-17.32109099	3.64E-43	9.36E-42	87.44632173
C10orf55	-0.315198438	-17.31500979	3.81E-43	9.78E-42	87.40137326
MNS1	1.179750295	17.31203965	3.89E-43	9.98E-42	87.379419
C7orf66	-0.478936533	-17.3083489	4.00E-43	1.02E-41	87.35213733
INTS12	-0.570104035	-17.30120821	4.22E-43	1.08E-41	87.29935167
OR51L1	-0.376825154	-17.29546683	4.40E-43	1.12E-41	87.25690764
HEATR3	-0.466802128	-17.29058833	4.56E-43	1.16E-41	87.22084088
SLC25A44	-0.605353274	-17.28640536	4.71E-43	1.20E-41	87.189915
RNF40	-0.490804553	-17.28483034	4.76E-43	1.21E-41	87.17827017
CSDC2	-0.966604341	-17.28036848	4.92E-43	1.25E-41	87.14528069
NCRNA00205	-0.597265484	-17.27948313	4.96E-43	1.26E-41	87.13873454
FAM123A	-0.457668098	-17.27394203	5.16E-43	1.31E-41	87.09776345
GALNT5	-0.42957464	-17.27333205	5.19E-43	1.31E-41	87.09325312
TMED10	-0.421558103	-17.27165505	5.25E-43	1.33E-41	87.08085288
ANKRD55	-0.400658901	-17.26774429	5.41E-43	1.37E-41	87.05193479
LRCH4	-0.416533578	-17.26570232	5.49E-43	1.38E-41	87.03683506
IL21	-0.332818854	-17.25849267	5.79E-43	1.46E-41	86.98351995
ALOX5AP	-1.785912608	-17.25798241	5.81E-43	1.46E-41	86.97974651
UNQ9370	-0.455830156	-17.25514405	5.94E-43	1.49E-41	86.95875593
MAK	-0.307936103	-17.24994793	6.17E-43	1.55E-41	86.92032765
SCAMP5	0.766576683	17.24639447	6.33E-43	1.59E-41	86.8940468
C16orf82	-0.506183354	-17.24336305	6.48E-43	1.62E-41	86.87162621
CAPN12	-0.60840275	-17.23929359	6.68E-43	1.67E-41	86.84152736
GNA11	-0.500049703	-17.23431884	6.93E-43	1.73E-41	86.80473128
RNPS1	-0.416387959	-17.2296773	7.17E-43	1.79E-41	86.7703984
MDS2	-0.567074492	-17.22885906	7.21E-43	1.80E-41	86.76434588
HTRA2	-0.414083885	-17.22788904	7.27E-43	1.81E-41	86.75717052
OR51V1	-0.483259965	-17.22240424	7.57E-43	1.88E-41	86.71659782
PQLC2	-0.384255543	-17.22239969	7.57E-43	1.88E-41	86.71656421
SEMA4B	-0.93955035	-17.22218347	7.58E-43	1.88E-41	86.71496471
PRMT8	-0.334908398	-17.22023781	7.69E-43	1.90E-41	86.70057155
WDR76	-0.597519177	-17.21919536	7.75E-43	1.92E-41	86.69285994
WNT1	-0.516267924	-17.21719833	7.87E-43	1.94E-41	86.67808644
KRT32	-0.549139417	-17.21263118	8.14E-43	2.01E-41	86.64429891
PRAMEF15	-0.257979144	-17.20670918	8.50E-43	2.09E-41	86.60048638
CD109	-0.804391318	-17.20352919	8.71E-43	2.14E-41	86.57695907
C11orf34	-0.41266599	-17.1998921	8.94E-43	2.20E-41	86.5500491
VSIG4	-1.683927504	-17.19186349	9.49E-43	2.33E-41	86.49064444
PEX5L	-0.386413117	-17.19138287	9.53E-43	2.34E-41	86.48708809
MMP3	-0.406206994	-17.19006374	9.62E-43	2.36E-41	86.4773273
KCNK9	-0.378430424	-17.18564642	9.94E-43	2.43E-41	86.44464082
CYP2C9	-0.323473936	-17.17979832	1.04E-42	2.54E-41	86.40136521
TRIM3	-0.437133483	-17.17677533	1.06E-42	2.59E-41	86.37899439
C3orf27	-0.426682412	-17.17247709	1.10E-42	2.67E-41	86.34718555
NLRP6	-0.640089717	-17.17126899	1.11E-42	2.69E-41	86.33824484
TMBIM1	-0.499575993	-17.16793644	1.13E-42	2.76E-41	86.31358147
STAT3	-0.913026996	-17.16432912	1.16E-42	2.83E-41	86.28688385
ZP2	-0.334608716	-17.16343815	1.17E-42	2.84E-41	86.28028966
PPP1R11	-0.668288287	-17.16216194	1.18E-42	2.87E-41	86.27084422
C11orf96	-0.890660894	-17.15597236	1.24E-42	3.00E-41	86.22503274
PAK7	-0.356034245	-17.15508106	1.25E-42	3.01E-41	86.21843567
CNIH4	-0.765487825	-17.14569533	1.34E-42	3.23E-41	86.14896314
KRT72	-0.439008149	-17.1444691	1.35E-42	3.25E-41	86.13988625
OR10G9	-0.451712567	-17.13904676	1.40E-42	3.38E-41	86.09974765
GALNT6	-0.550704925	-17.1366415	1.43E-42	3.44E-41	86.08194224
CSNK1G2	-0.518863525	-17.13516592	1.45E-42	3.47E-41	86.0710188
LOC79015	-0.409259127	-17.13464263	1.45E-42	3.48E-41	86.0671449
GRM5	-0.575394603	-17.13340484	1.46E-42	3.51E-41	86.05798164
ABHD12B	-0.313565783	-17.13168909	1.48E-42	3.55E-41	86.04527994
NKX6-1	-0.483544419	-17.13001384	1.50E-42	3.59E-41	86.03287785
REEP4	-0.553158616	-17.1295154	1.51E-42	3.60E-41	86.0291878
PRDM15	-0.4458222	-17.12469969	1.56E-42	3.73E-41	85.99353542
SSX7	-0.455698172	-17.12392313	1.57E-42	3.74E-41	85.98778614
DSG3	-0.383879056	-17.12340394	1.58E-42	3.75E-41	85.9839423
SLC6A7	-0.362066152	-17.11910804	1.63E-42	3.87E-41	85.95213672
PIGH	-0.78294683	-17.11691821	1.66E-42	3.93E-41	85.93592347
ADCK5	-0.432528098	-17.11427985	1.69E-42	4.00E-41	85.91638892
GPRC5D	-0.473925886	-17.1123626	1.71E-42	4.06E-41	85.90219323
WISP3	-0.325361396	-17.11108833	1.73E-42	4.09E-41	85.89275817
ADAMTS4	-1.75064709	-17.11086435	1.73E-42	4.09E-41	85.89109975
GPR64	-0.753281095	-17.1095732	1.75E-42	4.13E-41	85.88153966
KIAA0040	-0.980090179	-17.10526085	1.81E-42	4.26E-41	85.84960863
BRMS1	-0.735461068	-17.10508608	1.81E-42	4.26E-41	85.84831456
DKK2	0.881504064	17.10187583	1.85E-42	4.35E-41	85.82454337
NPTX2	-1.153858998	-17.10051342	1.87E-42	4.39E-41	85.81445483
IL1F10	-0.448926376	-17.100178	1.87E-42	4.40E-41	85.81197104
LOC641367	-0.387664232	-17.09767296	1.91E-42	4.48E-41	85.79342113
C8B	-0.314343986	-17.0902621	2.02E-42	4.72E-41	85.73854114
YY1AP1	-0.287132741	-17.08912456	2.04E-42	4.76E-41	85.73011695
CLPP	-0.542725049	-17.08436335	2.11E-42	4.92E-41	85.69485645
GOLPH3	-0.458116899	-17.0707013	2.33E-42	5.44E-41	85.59367079
PPP6R1	-0.485542078	-17.06990125	2.35E-42	5.47E-41	85.58774504
MT1JP	-1.258863254	-17.06668163	2.40E-42	5.60E-41	85.56389767
MAG	-0.403664728	-17.06468331	2.44E-42	5.67E-41	85.54909603
ARHGAP39	-0.419456331	-17.06448128	2.44E-42	5.68E-41	85.54759958
OLAH	-0.386458537	-17.06304239	2.47E-42	5.73E-41	85.53694156
HAO2	-0.432532925	-17.05696903	2.58E-42	5.99E-41	85.49195389
USP43	-0.570680423	-17.05466336	2.63E-42	6.08E-41	85.47487433
CLCN7	-0.539392261	-17.05135581	2.69E-42	6.23E-41	85.4503727
ARPC5L	-0.59537991	-17.05080418	2.71E-42	6.25E-41	85.44628632
NFATC3	-0.41705786	-17.04725706	2.78E-42	6.41E-41	85.42000918
OR2B6	-0.348684537	-17.04287109	2.87E-42	6.61E-41	85.38751679
PSKH1	-0.414030825	-17.03536352	3.03E-42	6.98E-41	85.33189617
OR13A1	-0.418506676	-17.0262289	3.25E-42	7.46E-41	85.26421686
C19orf47	-0.51044279	-17.02104964	3.37E-42	7.75E-41	85.2258411
CCAR1	-0.421603311	-17.02008163	3.40E-42	7.80E-41	85.21866843
SIGLEC12	-0.640112156	-17.01645441	3.49E-42	8.00E-41	85.19179132
OR4A5	-0.319462372	-17.01070089	3.64E-42	8.34E-41	85.14915715
MIR200C	-0.437813759	-17.00960747	3.67E-42	8.40E-41	85.14105459
ALOX12	-0.446944775	-17.00761277	3.73E-42	8.51E-41	85.12627313
C11orf65	0.551976731	17.00722817	3.74E-42	8.53E-41	85.12342305
GPR15	-0.390752172	-17.00373836	3.84E-42	8.74E-41	85.09756154
SLC2A1	-1.004453169	-16.99990046	3.95E-42	8.99E-41	85.06911966
RASAL1	-0.558573815	-16.99933018	3.97E-42	9.01E-41	85.06489342
DLX5	-0.414497324	-16.99834562	3.99E-42	9.07E-41	85.05759686
TFF2	-0.36326828	-16.99741077	4.02E-42	9.12E-41	85.0506687
DENND4B	-0.465684763	-16.99732171	4.03E-42	9.12E-41	85.05000864
RGPD3	-0.403189938	-16.9951544	4.09E-42	9.26E-41	85.03394646
MBD3L3	-0.450051824	-16.9874521	4.33E-42	9.79E-41	84.97686168
SLC27A4	-0.672211931	-16.98218054	4.50E-42	1.02E-40	84.9377901
C8orf22	-0.323011439	-16.97682571	4.69E-42	1.06E-40	84.89809973
TFAP2A	-0.482455337	-16.9724755	4.84E-42	1.09E-40	84.86585444
FAM23A	-0.636741338	-16.96692866	5.05E-42	1.14E-40	84.82473773
PPM1A	-0.444737053	-16.95669553	5.44E-42	1.22E-40	84.74887856
GDE1	-0.566800553	-16.95630829	5.46E-42	1.23E-40	84.7460078
MAGEA2	-0.473083814	-16.95220267	5.63E-42	1.26E-40	84.71557071
CPA5	-0.309245018	-16.9495496	5.74E-42	1.29E-40	84.69590165
DPH3P1	-0.481381119	-16.94862234	5.78E-42	1.29E-40	84.68902707
ABCG8	-0.503230139	-16.94514461	5.93E-42	1.33E-40	84.66324344
PRAF2	-0.696387631	-16.94433728	5.97E-42	1.33E-40	84.65725785
OR8D2	-0.374082233	-16.94296213	6.03E-42	1.34E-40	84.64706227
OR10H2	-0.426153312	-16.93969406	6.18E-42	1.38E-40	84.62283197
CPSF4L	-0.482335383	-16.93789655	6.26E-42	1.39E-40	84.60950454
PIGS	-0.502350632	-16.92530569	6.88E-42	1.53E-40	84.51614574
ARL13A	-0.398506588	-16.92463461	6.91E-42	1.53E-40	84.51116955
MAGEA5	-0.689282036	-16.92293335	7.00E-42	1.55E-40	84.49855427
RNF112	-0.433847811	-16.92278394	7.01E-42	1.55E-40	84.49744636
GRIK1	-0.247580391	-16.9226631	7.01E-42	1.55E-40	84.49655035
HTR1D	-0.49635864	-16.92027102	7.14E-42	1.58E-40	84.47881211
STAMBPL1	0.706447777	16.91979524	7.16E-42	1.58E-40	84.475284
R3HDML	-0.572098571	-16.91780141	7.27E-42	1.60E-40	84.4604987
FOXK2	-0.616218019	-16.91744941	7.29E-42	1.61E-40	84.45788842
LELP1	-0.633747799	-16.91523676	7.41E-42	1.63E-40	84.44148018
MT1A	-1.968263819	-16.91144236	7.62E-42	1.68E-40	84.41334152
IL22	-0.272089867	-16.90937733	7.74E-42	1.70E-40	84.39802721
KCTD19	-0.349663348	-16.90798924	7.82E-42	1.72E-40	84.38773304
CHDH	-1.223902462	-16.90499609	8.00E-42	1.75E-40	84.36553521
TEX264	-0.471898276	-16.90468579	8.01E-42	1.75E-40	84.36323388
EIF4G1	-0.498720535	-16.90176996	8.19E-42	1.79E-40	84.34160891
LOC441178	-0.339971176	-16.89477406	8.63E-42	1.88E-40	84.28972262
RAP1A	-0.544578724	-16.88683351	9.15E-42	2.00E-40	84.23082685
CLDN14	-0.377953292	-16.8836179	9.37E-42	2.04E-40	84.20697532
FAM103A1	-0.629801398	-16.88356184	9.38E-42	2.04E-40	84.20655953
IFITM3	-0.962228036	-16.88280366	9.43E-42	2.05E-40	84.20093574
AQP3	-1.30646095	-16.88195561	9.49E-42	2.06E-40	84.19464523
WISP1	-0.943318892	-16.86977379	1.04E-41	2.26E-40	84.10428143
WNT10A	-0.587987604	-16.8645046	1.08E-41	2.34E-40	84.06519248
COX5A	-0.452076873	-16.86226817	1.10E-41	2.38E-40	84.0486013
FUT6	-0.649568838	-16.85737963	1.14E-41	2.47E-40	84.0123342
CNOT2	-0.33622945	-16.85551224	1.16E-41	2.50E-40	83.99848003
SLC25A21	-0.558903599	-16.85467901	1.16E-41	2.51E-40	83.99229821
INTS6	-0.430840372	-16.8504408	1.20E-41	2.59E-40	83.96085409
KLK10	-0.566867095	-16.84981437	1.21E-41	2.60E-40	83.95620643
PPA2	-0.548851607	-16.84306649	1.27E-41	2.73E-40	83.90614028
MIR127	-0.464098546	-16.84205686	1.28E-41	2.75E-40	83.89864909
OR10G2	-0.530066438	-16.84182718	1.28E-41	2.75E-40	83.89694485
FURIN	-0.755113395	-16.84177925	1.28E-41	2.75E-40	83.89658924
ITIH5	0.956739886	16.83931689	1.30E-41	2.79E-40	83.8783189
TKT	-0.93286839	-16.83678563	1.33E-41	2.84E-40	83.85953693
UPF3B	-0.628078119	-16.83469891	1.35E-41	2.88E-40	83.84405324
KCNK4	-0.417744803	-16.83350173	1.36E-41	2.91E-40	83.83516993
PKN3	-0.475100391	-16.82841122	1.41E-41	3.02E-40	83.79739638
SIM1	-0.31346312	-16.82732844	1.43E-41	3.04E-40	83.78936158
SLC36A1	-0.788257555	-16.82005202	1.50E-41	3.20E-40	83.73536493
ANKRD27	-0.476416171	-16.81767242	1.53E-41	3.26E-40	83.71770583
CATSPER4	-0.39403698	-16.81503774	1.56E-41	3.32E-40	83.69815338
TCEAL5	-0.331094469	-16.81270851	1.59E-41	3.37E-40	83.68086746
MRGPRF	-0.618086612	-16.80428904	1.69E-41	3.59E-40	83.61838159
LIN7A	-0.775744996	-16.79344091	1.83E-41	3.88E-40	83.5378656
RTEL1	-0.452324746	-16.79308372	1.84E-41	3.89E-40	83.53521437
LOC100131506	-0.543761156	-16.79301837	1.84E-41	3.89E-40	83.53472928
MS4A10	-0.477732192	-16.790556	1.87E-41	3.96E-40	83.51645241
DAZAP1	-0.495553178	-16.78710856	1.92E-41	4.05E-40	83.49086329
C1orf43	-0.343544657	-16.78625433	1.93E-41	4.08E-40	83.48452254
LOC729863	-0.578249274	-16.78441431	1.96E-41	4.13E-40	83.47086437
C13orf35	-0.342023042	-16.78330647	1.98E-41	4.16E-40	83.46264096
APOC4	-0.345783437	-16.77892022	2.04E-41	4.29E-40	83.43008159
MGC42105	-0.382161475	-16.77745602	2.07E-41	4.33E-40	83.4192125
SLC39A3	-0.476844329	-16.777338	2.07E-41	4.33E-40	83.41833645
C15orf62	-0.499808532	-16.77049022	2.18E-41	4.56E-40	83.3675023
CR2	-0.259379956	-16.76618414	2.25E-41	4.70E-40	83.33553514
PCP4L1	-0.607989073	-16.7661128	2.25E-41	4.70E-40	83.33500554
SRPK1	-0.475551973	-16.76471548	2.27E-41	4.74E-40	83.324632
GATA3	-0.496932865	-16.76370802	2.29E-41	4.77E-40	83.31715265
PQBP1	-0.39910791	-16.76332636	2.29E-41	4.78E-40	83.31431921
IAPP	-0.352961934	-16.76250356	2.31E-41	4.80E-40	83.30821071
CDK2	-0.671595955	-16.76112007	2.33E-41	4.85E-40	83.29793959
PHACTR3	-0.685773185	-16.76095883	2.34E-41	4.85E-40	83.29674248
RB1	-0.420874565	-16.75904394	2.37E-41	4.91E-40	83.28252602
SCNN1G	-0.450835832	-16.75854388	2.38E-41	4.93E-40	83.27881349
ART5	-0.405920566	-16.75169199	2.50E-41	5.18E-40	83.22794213
WFDC10B	-0.483422793	-16.74726929	2.59E-41	5.35E-40	83.19510477
MRPL3	-0.5848253	-16.73900956	2.75E-41	5.68E-40	83.13377577
TMEFF2	-0.55666601	-16.73697117	2.79E-41	5.76E-40	83.11864009
LOC728317	-0.587203005	-16.73336091	2.87E-41	5.91E-40	83.09183213
SCYL1	-0.353086643	-16.73231085	2.89E-41	5.95E-40	83.08403481
CRYBB1	-0.557629134	-16.72020122	3.16E-41	6.51E-40	82.99410952
DYDC1	-0.288534506	-16.71973565	3.17E-41	6.53E-40	82.99065206
RPN2	-0.529367638	-16.71596335	3.26E-41	6.70E-40	82.96263752
DDX49	-0.450273518	-16.71528707	3.28E-41	6.73E-40	82.95761513
PPAPDC2	-0.484365445	-16.71315738	3.33E-41	6.83E-40	82.94179887
TRIM9	-0.457581984	-16.70897955	3.44E-41	7.04E-40	82.91077126
KCNH2	-0.67547333	-16.70645181	3.50E-41	7.17E-40	82.89199799
CDRT15	-0.581284184	-16.70635918	3.51E-41	7.17E-40	82.89131004
MMP11	-0.728396112	-16.70132231	3.64E-41	7.43E-40	82.85390071
EDNRB	-1.116676292	-16.6846886	4.12E-41	8.40E-40	82.73035137
GTSF1L	-0.310667612	-16.67477622	4.44E-41	9.04E-40	82.65671894
CYP4A22	-0.580956983	-16.66961234	4.61E-41	9.38E-40	82.61835797
BRD7P3	-0.417379384	-16.66471621	4.78E-41	9.72E-40	82.5819848
USP2	-0.817710576	-16.65650788	5.08E-41	1.03E-39	82.52100271
SCAMP2	-0.579696648	-16.65588531	5.11E-41	1.04E-39	82.51637735
TMEM125	-0.474237789	-16.653886	5.18E-41	1.05E-39	82.5015233
TEX15	-0.331638451	-16.65296665	5.22E-41	1.06E-39	82.49469285
HCRTR1	-0.485054948	-16.65190719	5.26E-41	1.06E-39	82.48682138
CCDC129	-0.344287944	-16.65179005	5.27E-41	1.06E-39	82.48595105
E2F5	-0.86669906	-16.64810267	5.41E-41	1.09E-39	82.45855443
OR52B6	-0.434431801	-16.64575232	5.51E-41	1.11E-39	82.44109138
RNF39	-0.377058781	-16.63911725	5.79E-41	1.17E-39	82.39179145
UFC1	-0.43834648	-16.63669677	5.89E-41	1.19E-39	82.37380623
VAMP7	-0.590529618	-16.63363006	6.03E-41	1.21E-39	82.35101883
KIAA2026	-0.492085831	-16.63310763	6.05E-41	1.22E-39	82.34713685
TIMM50	-0.638114402	-16.62788108	6.29E-41	1.26E-39	82.30829935
C1orf223	-0.362526313	-16.62137404	6.61E-41	1.32E-39	82.25994499
LAG3	-0.470358506	-16.61772825	6.79E-41	1.36E-39	82.23285183
DCC	-0.349197107	-16.61221279	7.07E-41	1.42E-39	82.19186331
TRIM49	-0.28566214	-16.61100889	7.14E-41	1.43E-39	82.18291624
C1QTNF7	0.806861774	16.60698714	7.35E-41	1.47E-39	82.15302717
DUS3L	-0.578558101	-16.60393433	7.52E-41	1.50E-39	82.13033855
STK32C	-0.408831557	-16.60342675	7.55E-41	1.50E-39	82.12656617
FAM83G	-0.753307475	-16.59833082	7.84E-41	1.56E-39	82.08869191
KRTAP4-1	-0.506737034	-16.59726985	7.91E-41	1.57E-39	82.08080628
HTR3A	-0.647075092	-16.59700085	7.92E-41	1.57E-39	82.07880696
SERPINF2	-0.661227373	-16.59666734	7.94E-41	1.58E-39	82.07632819
MCM3AP-AS	-0.475794116	-16.58653659	8.56E-41	1.70E-39	82.00102917
STRA8	-0.349161011	-16.57816718	9.12E-41	1.81E-39	81.93881798
SGCZ	-0.325197493	-16.57721229	9.18E-41	1.82E-39	81.93171995
SILV	-0.334660269	-16.57383579	9.41E-41	1.86E-39	81.90662073
SMOC2	1.230649819	16.57199535	9.54E-41	1.89E-39	81.8929396
TRIM28	-0.420944667	-16.57127713	9.60E-41	1.89E-39	81.88760057
PIM3	-0.396067566	-16.56845485	9.80E-41	1.93E-39	81.86662043
SPPL2A	-0.644494631	-16.56844456	9.80E-41	1.93E-39	81.86654388
SEMA6B	-0.781629115	-16.56825363	9.81E-41	1.93E-39	81.86512457
PSMB2	-0.360717105	-16.56661229	9.94E-41	1.95E-39	81.85292304
CCR8	-0.372465959	-16.56313205	1.02E-40	2.00E-39	81.8270509
TAS2R38	-0.395634658	-16.5617206	1.03E-40	2.02E-39	81.81655797
SHROOM2	-0.415406337	-16.56033316	1.04E-40	2.04E-39	81.80624348
LOC388282	-0.479008677	-16.55943864	1.05E-40	2.05E-39	81.79959341
NIPA2	-0.748309813	-16.55766546	1.06E-40	2.08E-39	81.78641107
NEK8	-0.403646923	-16.55301394	1.10E-40	2.15E-39	81.75182946
CPO	-0.522412342	-16.54884004	1.13E-40	2.21E-39	81.72079785
SPDYE4	-0.407114989	-16.54025759	1.21E-40	2.36E-39	81.65698749
TPD52L2	-0.531346005	-16.53807924	1.23E-40	2.40E-39	81.64079095
NKX2-6	-0.620424894	-16.53288016	1.28E-40	2.49E-39	81.60213362
F11	-0.384982931	-16.53284435	1.28E-40	2.49E-39	81.60186736
ARG1	-0.364061513	-16.52270801	1.38E-40	2.68E-39	81.52649576
PSG7	-0.317367577	-16.51814923	1.43E-40	2.77E-39	81.49259615
DSE	-0.730635776	-16.51417927	1.47E-40	2.85E-39	81.46307423
TMEM169	-0.413225099	-16.51127533	1.50E-40	2.91E-39	81.44147912
KLK4	-0.324817213	-16.50925258	1.52E-40	2.95E-39	81.42643671
WNT9B	-0.627647991	-16.50633431	1.56E-40	3.01E-39	81.40473437
CPLX4	-0.287803581	-16.50525575	1.57E-40	3.03E-39	81.39671335
DDX53	-0.347540579	-16.49660271	1.67E-40	3.23E-39	81.33236039
NFKBIL2	-0.614780285	-16.49458605	1.70E-40	3.28E-39	81.31736187
MGST1	-2.037516888	-16.49368357	1.71E-40	3.30E-39	81.31064985
USP14	-0.427016626	-16.49054855	1.75E-40	3.37E-39	81.28733327
FAM150A	-0.339342841	-16.48825721	1.78E-40	3.43E-39	81.27029125
LOC100129827	-0.504237883	-16.48709505	1.80E-40	3.45E-39	81.26164756
KRTAP13-2	-0.272632612	-16.48569354	1.82E-40	3.49E-39	81.2512235
FGFBP3	-0.459635643	-16.48528122	1.82E-40	3.49E-39	81.24815676
PAM16	-0.42964162	-16.48363764	1.84E-40	3.53E-39	81.23593215
DMRT2	-0.296366401	-16.48024425	1.89E-40	3.62E-39	81.21069238
SLC17A9	-0.645501757	-16.47816639	1.92E-40	3.67E-39	81.19523717
TM9SF4	-0.323323355	-16.47800645	1.92E-40	3.67E-39	81.1940475
PPP1R7	-0.343969288	-16.4772013	1.94E-40	3.69E-39	81.18805873
C17orf91	-0.759716985	-16.47412208	1.98E-40	3.78E-39	81.16515488
SPNS3	-0.608970023	-16.47026902	2.04E-40	3.88E-39	81.13649439
FOXD4L1	-0.455434901	-16.46842774	2.07E-40	3.93E-39	81.12279802
PLP2	-1.082080278	-16.46815334	2.07E-40	3.94E-39	81.12075692
PTENP1	-0.502854833	-16.46520938	2.12E-40	4.02E-39	81.09885791
GNAT1	-0.441244275	-16.46439447	2.13E-40	4.04E-39	81.09279607
AASS	-0.873858009	-16.46112186	2.18E-40	4.14E-39	81.06845179
C14orf139	-0.721704471	-16.46037285	2.19E-40	4.16E-39	81.06287997
ZP1	-0.406924268	-16.46010864	2.20E-40	4.16E-39	81.06091448
KIAA1486	-0.35065467	-16.4573203	2.24E-40	4.24E-39	81.04017212
RNF41	-0.477451387	-16.45523106	2.28E-40	4.31E-39	81.02463003
LENEP	-0.477446457	-16.44474292	2.47E-40	4.65E-39	80.94660482
HOXD9	-0.379398175	-16.43453738	2.66E-40	5.02E-39	80.87067713
AUP1	-0.550970702	-16.42812749	2.79E-40	5.26E-39	80.82298614
FMR1NB	-0.358511692	-16.42669043	2.82E-40	5.31E-39	80.81229388
MAP1S	-0.455965745	-16.42541973	2.85E-40	5.35E-39	80.80283931
NR2F6	-0.532105639	-16.42497888	2.86E-40	5.37E-39	80.79955916
ITGB1	-0.593221276	-16.42368121	2.89E-40	5.41E-39	80.78990376
POM121C	-0.499962486	-16.42134334	2.94E-40	5.50E-39	80.77250856
LOC149134	-0.407486195	-16.42063223	2.95E-40	5.53E-39	80.76721747
SSX4	-0.259459391	-16.4149702	3.08E-40	5.76E-39	80.72508728
ARID3C	-0.681850438	-16.41436527	3.09E-40	5.78E-39	80.72058603
CC2D1B	-0.372917337	-16.40587398	3.30E-40	6.15E-39	80.65740092
SPDYE7P	-0.374336783	-16.4048253	3.32E-40	6.20E-39	80.6495973
C11orf53	-0.386415206	-16.40368853	3.35E-40	6.24E-39	80.64113807
KRTAP15-1	-0.459532719	-16.40261887	3.38E-40	6.29E-39	80.63317826
NDST1	-0.541864404	-16.39985521	3.45E-40	6.41E-39	80.61261226
HOXD11	-0.411442912	-16.39793007	3.50E-40	6.50E-39	80.59828602
MTERFD1	-0.505687929	-16.39604767	3.55E-40	6.59E-39	80.58427771
TLL2	1.133790433	16.39448219	3.59E-40	6.66E-39	80.57262769
ZFAT	-0.481161623	-16.38806638	3.76E-40	6.98E-39	80.52488125
PNOC	-0.603466711	-16.38702059	3.79E-40	7.03E-39	80.51709827
GRK1	-0.606865328	-16.38648788	3.81E-40	7.05E-39	80.51313378
ZNF705D	-0.236855878	-16.38436893	3.87E-40	7.15E-39	80.49736398
PRAMEF4	-0.256926112	-16.38108883	3.96E-40	7.32E-39	80.4729523
TMEM132D	-0.468775036	-16.37900473	4.03E-40	7.43E-39	80.45744139
GRM6	-0.406363679	-16.37155479	4.26E-40	7.85E-39	80.40199371
CHGA	-0.394379145	-16.36967935	4.32E-40	7.95E-39	80.38803505
TM9SF3	-0.483583967	-16.36762088	4.38E-40	8.07E-39	80.37271384
AKR7L	-0.420115535	-16.36564197	4.45E-40	8.18E-39	80.35798466
FUT2	-0.412902725	-16.36171359	4.58E-40	8.42E-39	80.32874494
IMP4	-0.567779376	-16.36069785	4.62E-40	8.47E-39	80.32118447
CES5A	-0.530700908	-16.35613219	4.78E-40	8.76E-39	80.28720033
GSTA3	-0.33415373	-16.35217723	4.92E-40	9.01E-39	80.25776113
SLA	-1.133169938	-16.34661128	5.13E-40	9.39E-39	80.21632928
IGFL4	-0.41917604	-16.3383446	5.46E-40	9.98E-39	80.15479119
INTU	0.52948181	16.33360914	5.65E-40	1.03E-38	80.11953857
YIPF7	-0.495460404	-16.33275727	5.69E-40	1.04E-38	80.11319678
TBC1D1	-0.391621474	-16.33275375	5.69E-40	1.04E-38	80.11317058
MRPS2	-0.460036882	-16.33242606	5.70E-40	1.04E-38	80.11073106
POM121L4P	-0.447024599	-16.32880322	5.86E-40	1.07E-38	80.08376046
SLC25A46	-0.474918923	-16.32499043	6.03E-40	1.10E-38	80.05537508
GGNBP1	-0.439339511	-16.32275033	6.13E-40	1.11E-38	80.03869778
CRYBA2	-0.43156062	-16.31460075	6.51E-40	1.18E-38	79.97802316
MEFV	-0.464131149	-16.30779235	6.85E-40	1.24E-38	79.92733167
MICAL1	-0.621799791	-16.30558645	6.97E-40	1.26E-38	79.91090737
EIF4EBP2	-0.512624825	-16.30514753	6.99E-40	1.27E-38	79.90763929
BIRC2	-0.36273282	-16.30368167	7.07E-40	1.28E-38	79.89672496
PADI4	-0.411632434	-16.29949249	7.29E-40	1.32E-38	79.86553297
RAB42	-0.432768016	-16.29622524	7.47E-40	1.35E-38	79.84120506
G6PC	-0.29317148	-16.28989591	7.83E-40	1.41E-38	79.7940757
TRIM10	-0.443188799	-16.28968457	7.85E-40	1.41E-38	79.79250194
GNB2L1	-0.349407239	-16.28823989	7.93E-40	1.43E-38	79.78174436
PROKR2	-0.546540872	-16.28787901	7.95E-40	1.43E-38	79.77905711
NCOA7	-0.628014193	-16.28753189	7.97E-40	1.43E-38	79.77647233
NKX3-1	-0.649362419	-16.27839571	8.54E-40	1.53E-38	79.70843878
PLOD1	-0.528404809	-16.27803514	8.56E-40	1.54E-38	79.70575368
MAP3K6	-0.760806666	-16.27639304	8.66E-40	1.55E-38	79.69352525
ABCA13	-0.330309387	-16.27593367	8.69E-40	1.56E-38	79.69010436
STEAP4	-1.208968427	-16.27454837	8.78E-40	1.57E-38	79.67978811
ANPEP	-1.561811776	-16.27165805	8.98E-40	1.61E-38	79.65826387
CTBP1	-0.375204079	-16.27094269	9.02E-40	1.61E-38	79.65293649
DCTN2	-0.365697179	-16.27091715	9.03E-40	1.61E-38	79.65274632
RPN1	-0.673679234	-16.27083226	9.03E-40	1.61E-38	79.65211412
ZC3H10	-0.389413722	-16.27025577	9.07E-40	1.62E-38	79.64782098
KRTAP22-1	-0.41514094	-16.26659537	9.32E-40	1.66E-38	79.62056122
SPRR4	-0.563168853	-16.26335014	9.55E-40	1.70E-38	79.59639289
WNT16	-0.383690593	-16.26285753	9.59E-40	1.70E-38	79.59272422
LHX1	-0.410299567	-16.26084037	9.73E-40	1.73E-38	79.57770141
CYP2B7P1	-0.479030125	-16.25601493	1.01E-39	1.79E-38	79.54176348
NT5DC2	-0.879728484	-16.25483025	1.02E-39	1.80E-38	79.53294031
MARCO	-0.918104548	-16.2476925	1.07E-39	1.90E-38	79.47977904
DAG1	-0.503279349	-16.24438356	1.10E-39	1.95E-38	79.45513369
TOR2A	-0.428433532	-16.24390877	1.10E-39	1.95E-38	79.45159732
OR51G1	-0.380846148	-16.24267472	1.11E-39	1.97E-38	79.4424059
HAUS7	-0.400508134	-16.23552455	1.18E-39	2.08E-38	79.38914861
IL1R2	-1.657906176	-16.23189366	1.21E-39	2.13E-38	79.36210352
WFDC3	-0.451774075	-16.22629055	1.26E-39	2.22E-38	79.3203672
CROCC	-0.486084068	-16.22281277	1.29E-39	2.28E-38	79.29446128
IL28RA	-0.461982262	-16.22051952	1.32E-39	2.31E-38	79.27737869
LILRA5	-1.047262952	-16.21919907	1.33E-39	2.33E-38	79.26754241
IGFL1	-0.443363944	-16.21848872	1.34E-39	2.34E-38	79.26225087
C12orf68	-0.399460939	-16.21397092	1.38E-39	2.42E-38	79.22859646
RIMBP3C	-0.399674303	-16.21298053	1.39E-39	2.44E-38	79.22121867
CENPE	-0.28940893	-16.21294581	1.39E-39	2.44E-38	79.22096003
PTP4A2	-0.530461809	-16.20783161	1.45E-39	2.53E-38	79.18286162
NR0B1	-0.471226395	-16.19823681	1.55E-39	2.72E-38	79.11138207
PFN1	-0.63391702	-16.1904049	1.65E-39	2.88E-38	79.05303315
KLF13	-0.587269528	-16.18975014	1.66E-39	2.89E-38	79.04815495
DMRTB1	-0.618555528	-16.18734961	1.68E-39	2.94E-38	79.03027014
OLIG3	-0.526558769	-16.18638326	1.70E-39	2.96E-38	79.02307037
KIF25	-0.43352324	-16.18288238	1.74E-39	3.03E-38	78.99698696
SPTA1	-0.305507836	-16.18024854	1.78E-39	3.09E-38	78.97736314
PRAMEF5	-0.279161758	-16.17715008	1.82E-39	3.16E-38	78.95427719
CRX	-0.328042323	-16.17567945	1.84E-39	3.19E-38	78.94331979
ELL3	-0.332750874	-16.1703062	1.91E-39	3.32E-38	78.90328375
RGS7	-0.254203286	-16.16763173	1.95E-39	3.38E-38	78.88335597
TSPAN14	-0.589548253	-16.16742342	1.96E-39	3.39E-38	78.8818038
IL17RE	-0.438520927	-16.1648433	1.99E-39	3.45E-38	78.8625787
OR4D5	-0.521392706	-16.16231064	2.03E-39	3.51E-38	78.84370694
NT5DC4	-0.42273931	-16.15779209	2.10E-39	3.63E-38	78.8100371
TMEM222	-0.427284196	-16.15749906	2.11E-39	3.63E-38	78.80785359
AK2	-0.524501223	-16.15488025	2.15E-39	3.70E-38	78.78833914
ERCC8	-0.45545029	-16.15132795	2.21E-39	3.80E-38	78.76186833
LOC401357	-0.622337518	-16.14801128	2.26E-39	3.89E-38	78.73715294
CRYGD	-0.456084181	-16.1467443	2.28E-39	3.93E-38	78.72771147
KRTAP24-1	-0.486390146	-16.14495776	2.31E-39	3.98E-38	78.71439815
FBXL2	0.732670011	16.14446008	2.32E-39	3.99E-38	78.71068946
LOC100129726	-0.44588034	-16.14361014	2.34E-39	4.01E-38	78.7043556
PRR15L	-0.411395706	-16.14162199	2.37E-39	4.07E-38	78.68953963
MAZ	-0.494399321	-16.14134639	2.38E-39	4.07E-38	78.68748583
CIAPIN1	-0.544508799	-16.13629833	2.47E-39	4.22E-38	78.64986628
NRBP1	-0.521392102	-16.13613065	2.47E-39	4.22E-38	78.64861664
LGALS3	-0.584696277	-16.13466136	2.50E-39	4.27E-38	78.63766691
MDFI	-0.600966602	-16.13428755	2.51E-39	4.28E-38	78.6348811
LRP1B	-0.202904835	-16.13370002	2.52E-39	4.29E-38	78.63050261
EEF1G	-0.32868633	-16.13193359	2.55E-39	4.34E-38	78.61733824
ZC3H3	-0.36600977	-16.13189597	2.55E-39	4.34E-38	78.61705786
CLN3	-0.435908394	-16.13107357	2.57E-39	4.37E-38	78.61092891
SYT6	-0.514896233	-16.12507658	2.68E-39	4.56E-38	78.56623523
PTPRG	-0.57418044	-16.12465812	2.69E-39	4.57E-38	78.56311658
SELT	-0.526707354	-16.12336337	2.72E-39	4.61E-38	78.553467
ASPRV1	-0.416766961	-16.11898062	2.81E-39	4.76E-38	78.52080266
LYRM1	-0.498799033	-16.11221544	2.95E-39	5.01E-38	78.47038081
CGREF1	-0.362682467	-16.10955689	3.01E-39	5.10E-38	78.45056579
AP2S1	-0.45452053	-16.1076945	3.06E-39	5.17E-38	78.43668466
CLDN18	-0.347959636	-16.1075451	3.06E-39	5.17E-38	78.43557111
LRRC57	-0.370308106	-16.10159866	3.20E-39	5.40E-38	78.3912491
PCBP3	-0.820613728	-16.10088934	3.22E-39	5.42E-38	78.385962
HIST1H1E	-0.801055575	-16.10077753	3.22E-39	5.42E-38	78.38512863
DMRT1	-0.429176291	-16.09738358	3.30E-39	5.56E-38	78.35983097
COG8	-0.4250082	-16.09643916	3.32E-39	5.59E-38	78.35279144
OR7E91P	-0.391714913	-16.09304115	3.41E-39	5.73E-38	78.32746301
LDHAL6A	-0.364242666	-16.09262136	3.42E-39	5.75E-38	78.32433394
CACNB1	-0.735926441	-16.0838768	3.65E-39	6.13E-38	78.2591507
FAM58A	-0.654477169	-16.08245399	3.69E-39	6.19E-38	78.24854464
STK11IP	-0.35818135	-16.08170351	3.71E-39	6.22E-38	78.24295029
MTA2	-0.596738634	-16.07690155	3.85E-39	6.44E-38	78.20715428
ZBTB12	-0.463997073	-16.07519394	3.90E-39	6.52E-38	78.19442475
FLJ42220	-0.352508826	-16.07331629	3.95E-39	6.61E-38	78.18042755
CATSPER3	-0.44022277	-16.07129316	4.01E-39	6.70E-38	78.1653457
BCAR1	-0.50151827	-16.07054515	4.03E-39	6.73E-38	78.15976948
FXYD3	-0.620358695	-16.06917575	4.08E-39	6.80E-38	78.14956087
RHOC	-0.533218867	-16.06877351	4.09E-39	6.81E-38	78.14656222
NCBP2L	-0.314834102	-16.06800039	4.11E-39	6.85E-38	78.14079873
TARBP2	-0.457630019	-16.06670987	4.15E-39	6.91E-38	78.13117807
FUNDC2	-0.577371223	-16.06562099	4.19E-39	6.96E-38	78.12306051
NPBWR1	-0.450276888	-16.05978453	4.37E-39	7.26E-38	78.07954939
GSTCD	-0.484581965	-16.05701775	4.46E-39	7.41E-38	78.05892251
PTRH2	-0.666262261	-16.05423853	4.56E-39	7.56E-38	78.03820254
SHOX2	-0.428570338	-16.04659004	4.83E-39	7.99E-38	77.98117931
WASF1	-0.812855341	-16.04238642	4.98E-39	8.24E-38	77.94983839
MYO16	-0.312834871	-16.03809148	5.14E-39	8.51E-38	77.91781602
REG1A	-0.356133327	-16.03788318	5.15E-39	8.51E-38	77.91626295
CYLC2	-0.261362705	-16.03567545	5.24E-39	8.65E-38	77.89980218
TXNDC12	-0.58288012	-16.02862764	5.52E-39	9.11E-38	77.84725283
FAM170A	-0.394815656	-16.02833534	5.53E-39	9.12E-38	77.84507332
G6PC2	-0.377190916	-16.02268558	5.77E-39	9.50E-38	77.80294671
PLA2G2C	-0.481203225	-16.02054966	5.86E-39	9.65E-38	77.78702029
HIST1H2BA	-0.300751488	-16.0156747	6.08E-39	1.00E-37	77.75066961
SLC35D3	-0.489345185	-16.01502161	6.11E-39	1.00E-37	77.74579972
MBD3L5	-0.429232589	-16.01058451	6.32E-39	1.04E-37	77.71271316
GGA1	-0.369539516	-16.00999137	6.34E-39	1.04E-37	77.70829021
MGC23270	-0.429477625	-16.00860916	6.41E-39	1.05E-37	77.69798316
GRINA	-0.483608408	-16.00695993	6.49E-39	1.06E-37	77.68568495
NFKBIB	-0.55287565	-16.00664422	6.51E-39	1.06E-37	77.68333068
DRD5	-0.477818602	-16.00619331	6.53E-39	1.07E-37	77.67996821
HIST2H2AA3	-0.704233606	-16.00148343	6.76E-39	1.10E-37	77.64484619
ZNF567	-0.385453084	-15.99732538	6.98E-39	1.14E-37	77.61383863
CLPB	-0.400405833	-15.99413392	7.14E-39	1.17E-37	77.59003874
SNX15	-0.383815809	-15.99176763	7.27E-39	1.19E-37	77.5723922
FKBP5	-1.539662087	-15.97541396	8.22E-39	1.34E-37	77.4504302
RPH3A	-0.398616981	-15.96870301	8.64E-39	1.41E-37	77.40037888
GJB3	-0.383074393	-15.96648711	8.78E-39	1.43E-37	77.38385196
UNC80	0.633820393	15.95912114	9.28E-39	1.51E-37	77.32891316
CCDC27	-0.597603927	-15.95539015	9.55E-39	1.55E-37	77.30108504
GPX2	-0.510349488	-15.95497172	9.58E-39	1.55E-37	77.29796407
HTR3E	-0.342746145	-15.95312708	9.71E-39	1.57E-37	77.28420538
GLDC	-0.769142403	-15.95308757	9.71E-39	1.57E-37	77.28391068
PAPOLA	-0.531622124	-15.9530739	9.71E-39	1.57E-37	77.28380869
RAB3IL1	-0.535058223	-15.95268933	9.74E-39	1.57E-37	77.28094032
LAMA1	-0.319379024	-15.95073297	9.88E-39	1.60E-37	77.2663481
TRPC3	-0.299009709	-15.94951693	9.97E-39	1.61E-37	77.25727784
INCENP	-0.358238191	-15.94333105	1.04E-38	1.69E-37	77.21113737
AGBL1	-0.308066914	-15.93749102	1.09E-38	1.76E-37	77.16757545
C8orf56	-0.378700064	-15.93463823	1.11E-38	1.80E-37	77.14629558
HIP1R	-0.491893128	-15.93306215	1.13E-38	1.82E-37	77.13453899
TUBB8	-0.493174704	-15.93137595	1.14E-38	1.84E-37	77.12196084
ASXL2	-0.335047274	-15.92750153	1.18E-38	1.89E-37	77.09305941
LOC401286	-0.306505005	-15.92123202	1.23E-38	1.98E-37	77.0462907
UXT	-0.431933382	-15.92085488	1.24E-38	1.98E-37	77.04347735
F2	-0.474456229	-15.92081189	1.24E-38	1.98E-37	77.04315668
NKX2-8	-0.413398254	-15.91546998	1.29E-38	2.06E-37	77.00330655
HSF1	-0.368579045	-15.91160893	1.32E-38	2.12E-37	76.97450291
C22orf33	-0.409656754	-15.91054357	1.34E-38	2.13E-37	76.96655518
FZD5	-0.556929719	-15.90733142	1.37E-38	2.19E-37	76.94259193
PRAMEL	-0.3157979	-15.90161686	1.43E-38	2.28E-37	76.89995944
DKFZP434K028	-0.569946074	-15.89879852	1.46E-38	2.33E-37	76.87893334
LOC442381	-0.357184907	-15.89695117	1.48E-38	2.36E-37	76.86515113
MRPL48	-0.559939058	-15.89674338	1.48E-38	2.36E-37	76.86360086
PRAMEF11	-0.290176345	-15.89531865	1.50E-38	2.38E-37	76.85297154
PLSCR3	-0.46340065	-15.89491726	1.50E-38	2.39E-37	76.84997695
PDE4D	-0.821619986	-15.88989718	1.56E-38	2.48E-37	76.81252359
SSX2	-0.248259986	-15.88909477	1.57E-38	2.49E-37	76.80653698
ARL11	-0.392617285	-15.88749915	1.59E-38	2.52E-37	76.79463229
YWHAQ	-0.389462098	-15.88728296	1.59E-38	2.52E-37	76.79301936
CD3EAP	-0.490840434	-15.88700281	1.59E-38	2.52E-37	76.7909292
CEBPB	-1.033586817	-15.88072453	1.67E-38	2.64E-37	76.74408712
RFK	-0.669609631	-15.87911683	1.69E-38	2.67E-37	76.73209196
OR52A5	-0.266263967	-15.87529271	1.74E-38	2.75E-37	76.70355952
SIRPB2	-0.879640344	-15.87033613	1.80E-38	2.85E-37	76.66657704
FAM100A	-0.725315878	-15.86885022	1.82E-38	2.88E-37	76.65549007
JMJD8	-0.419221652	-15.86865707	1.83E-38	2.88E-37	76.65404889
ZNF281	-0.542525149	-15.86831109	1.83E-38	2.89E-37	76.65146736
GDF1	-0.521586894	-15.86638543	1.86E-38	2.92E-37	76.63709907
IMP3	-0.377859312	-15.86419079	1.89E-38	2.97E-37	76.62072371
KLHL10	-0.281667584	-15.86367893	1.90E-38	2.98E-37	76.61690442
ANGPTL6	-0.586046813	-15.86172492	1.92E-38	3.02E-37	76.60232437
EPHB4	-0.522139085	-15.85130498	2.08E-38	3.26E-37	76.52457298
BCL3	-1.019772182	-15.85117908	2.08E-38	3.26E-37	76.52363349
SLC38A9	-0.54780013	-15.84568837	2.17E-38	3.40E-37	76.48266162
KHK	-0.508456899	-15.84412526	2.19E-38	3.44E-37	76.47099748
AOX1	-1.758756942	-15.84224356	2.23E-38	3.48E-37	76.45695589
NPBWR2	-0.492193521	-15.83968844	2.27E-38	3.55E-37	76.4378889
SLC25A25	-0.670123012	-15.83943017	2.27E-38	3.55E-37	76.43596165
DCAF10	-0.43648671	-15.83916455	2.28E-38	3.56E-37	76.43397948
FOXD4	-0.461810901	-15.83538942	2.34E-38	3.65E-37	76.40580806
SCRIB	-0.367320151	-15.8348939	2.35E-38	3.66E-37	76.40211031
UNC13A	-0.462781507	-15.83397465	2.37E-38	3.69E-37	76.39525048
LRP2	-0.356992946	-15.83024056	2.44E-38	3.79E-37	76.36738477
IL27RA	-0.492565786	-15.82654334	2.50E-38	3.89E-37	76.33979382
EXD1	-0.300277169	-15.81993294	2.63E-38	4.09E-37	76.29046187
TSPAN1	-0.497566925	-15.81834202	2.66E-38	4.13E-37	76.27858904
C13orf16	-0.409125794	-15.81828546	2.66E-38	4.13E-37	76.27816692
CASKIN2	-0.431578897	-15.81700935	2.69E-38	4.17E-37	76.26864344
DLX1	-0.361762938	-15.81534943	2.72E-38	4.22E-37	76.25625546
SYT5	-0.587099193	-15.81334156	2.76E-38	4.28E-37	76.24127065
OR1N2	-0.432598047	-15.80937541	2.85E-38	4.40E-37	76.21167085
KIAA1539	-0.551202338	-15.80522032	2.94E-38	4.54E-37	76.18066047
FAM194B	-0.283027644	-15.80319471	2.98E-38	4.60E-37	76.16554266
ACER3	-0.706302695	-15.80163279	3.02E-38	4.65E-37	76.1538855
MAF1	-0.488707008	-15.80113233	3.03E-38	4.67E-37	76.15015036
MUC19	-0.305833743	-15.79907587	3.07E-38	4.74E-37	76.13480209
GPR172A	-0.671196175	-15.79249391	3.23E-38	4.97E-37	76.08567729
OTUD4	-0.813352216	-15.79206144	3.24E-38	4.98E-37	76.08244944
LPCAT3	-0.83948597	-15.78931316	3.31E-38	5.08E-37	76.06193711
ZIC4	-0.296351363	-15.78745344	3.35E-38	5.15E-37	76.04805662
PRDM11	-0.421440063	-15.78683135	3.37E-38	5.17E-37	76.04341344
OR52E4	-0.37326386	-15.78629644	3.38E-38	5.19E-37	76.03942099
ATMIN	-0.447005971	-15.78215729	3.49E-38	5.35E-37	76.00852685
ARMC5	-0.463292796	-15.7794689	3.56E-38	5.45E-37	75.98846082
PTPRN2	-0.447463778	-15.77844662	3.59E-38	5.49E-37	75.98083044
SIGLEC14	-0.824568991	-15.77838587	3.59E-38	5.49E-37	75.98037703
LOC100125556	-0.485221899	-15.77102043	3.79E-38	5.80E-37	75.92540029
MYH6	-1.900941358	-15.76899129	3.85E-38	5.88E-37	75.91025426
CBWD5	-0.473158549	-15.76862643	3.86E-38	5.89E-37	75.90753086
SPOCD1	-0.515784421	-15.76762326	3.89E-38	5.93E-37	75.9000429
CCHCR1	-0.410044371	-15.76513174	3.96E-38	6.03E-37	75.88144524
GABRR2	-0.579162494	-15.76512545	3.96E-38	6.03E-37	75.88139827
BEND4	-0.411835862	-15.76367072	4.01E-38	6.10E-37	75.87053955
NXPH2	-0.476144237	-15.76177616	4.07E-38	6.18E-37	75.8563977
PHYHD1	-0.856068193	-15.75983339	4.12E-38	6.26E-37	75.84189583
NR2E3	-0.518963855	-15.753919	4.31E-38	6.54E-37	75.79774711
COX3	-0.307109268	-15.75326899	4.33E-38	6.57E-37	75.79289491
KRTAP20-1	-0.346550138	-15.74702253	4.54E-38	6.88E-37	75.7462663
TMC1	-0.219398448	-15.74513001	4.60E-38	6.97E-37	75.73213878
CEACAM20	-0.402385717	-15.74407258	4.64E-38	7.02E-37	75.72424509
LHFPL3	-0.36855077	-15.73894488	4.82E-38	7.29E-37	75.68596661
ATOH1	-0.474328889	-15.7318024	5.09E-38	7.69E-37	75.63264648
SLC25A2	-0.444780418	-15.7296003	5.17E-38	7.81E-37	75.61620713
KCNJ11	-0.628644469	-15.72823417	5.23E-38	7.88E-37	75.60600844
CHD5	-0.530966565	-15.72774804	5.25E-38	7.91E-37	75.60237924
ARF3	-0.466386198	-15.72696019	5.28E-38	7.95E-37	75.59649765
ZIC3	-0.3143222	-15.72630238	5.30E-38	7.98E-37	75.59158681
IYD	-0.377093161	-15.72402836	5.39E-38	8.11E-37	75.57461017
CLEC4G	-0.774306182	-15.72381391	5.40E-38	8.12E-37	75.57300923
CCDC37	-0.363681914	-15.72025134	5.55E-38	8.33E-37	75.5464126
ANKRD13C	-0.404047694	-15.71840211	5.63E-38	8.44E-37	75.53260699
RGMA	-0.608596192	-15.71623936	5.72E-38	8.57E-37	75.51646054
FLJ34690	1.288844297	15.71272018	5.87E-38	8.80E-37	75.49018723
APBB1	-0.500983377	-15.71115915	5.94E-38	8.89E-37	75.47853286
FAM46B	-1.116985798	-15.71034629	5.98E-38	8.94E-37	75.47246417
HMGB4	-0.277403449	-15.70839039	6.06E-38	9.06E-37	75.45786164
ELOVL1	-0.621404739	-15.70623818	6.16E-38	9.21E-37	75.44179339
CACYBP	-0.563468288	-15.70222052	6.35E-38	9.48E-37	75.41179747
C13orf23	-0.535455139	-15.70061127	6.43E-38	9.59E-37	75.39978264
NFATC4	-0.453926729	-15.69942061	6.48E-38	9.67E-37	75.39089309
ELF3	-0.823176941	-15.69763925	6.57E-38	9.79E-37	75.37759314
CA14	-1.287371724	-15.69593288	6.66E-38	9.91E-37	75.36485303
HOXC6	-0.354168664	-15.69522853	6.69E-38	9.95E-37	75.35959419
LGALS9	-0.626940013	-15.69455954	6.72E-38	1.00E-36	75.35459934
C2CD2L	-0.43945299	-15.69222454	6.84E-38	1.02E-36	75.33716558
PEMT	-0.596917789	-15.69005234	6.96E-38	1.03E-36	75.32094714
C10orf79	-0.233942072	-15.68033247	7.48E-38	1.11E-36	75.24837374
CCDC66	-0.578166482	-15.67350149	7.87E-38	1.17E-36	75.19736883
NRM	-0.575156819	-15.6724803	7.93E-38	1.17E-36	75.18974385
CYP2A6	-0.393653368	-15.67225285	7.95E-38	1.18E-36	75.18804554
MAFF	-0.850031136	-15.66475458	8.41E-38	1.24E-36	75.13205662
PGA4	-1.236582077	-15.66471814	8.41E-38	1.24E-36	75.13178451
PCDH11X	-0.395644685	-15.66444338	8.43E-38	1.24E-36	75.12973285
TAS2R42	-0.295571064	-15.66378769	8.47E-38	1.25E-36	75.1248368
LOC442454	-0.66168089	-15.65951374	8.74E-38	1.29E-36	75.0929229
CCDC105	-0.574713612	-15.65949736	8.74E-38	1.29E-36	75.09280061
C1orf105	-1.564257387	-15.64585215	9.69E-38	1.43E-36	74.99090779
TTPA	-0.310117166	-15.64221563	9.95E-38	1.46E-36	74.96375202
QPCTL	-0.44730412	-15.64125179	1.00E-37	1.47E-36	74.9565545
MPV17L2	-0.602202245	-15.63933054	1.02E-37	1.49E-36	74.9422074
FXR2	-0.447021654	-15.63897355	1.02E-37	1.50E-36	74.93954152
GRIN1	-0.48034993	-15.63872548	1.02E-37	1.50E-36	74.93768903
IGFN1	-0.573675706	-15.63832824	1.02E-37	1.50E-36	74.93472259
COBRA1	-0.448156412	-15.63821691	1.03E-37	1.50E-36	74.93389124
C6orf103	-0.244739489	-15.63571431	1.04E-37	1.53E-36	74.91520265
TRPM8	-0.252319987	-15.63500076	1.05E-37	1.54E-36	74.90987405
C10orf95	-0.445057824	-15.63243427	1.07E-37	1.57E-36	74.89070819
FOXN1	-0.303845162	-15.631714	1.08E-37	1.57E-36	74.88532932
ETF1	-0.655314335	-15.62541867	1.13E-37	1.65E-36	74.83831667
CPXCR1	-0.283371434	-15.62257915	1.15E-37	1.68E-36	74.81711115
CDC42EP2	-0.555057115	-15.62033352	1.17E-37	1.71E-36	74.80034078
NCRNA00208	-0.328128	-15.61807804	1.19E-37	1.74E-36	74.78349663
LOC143188	-0.571753018	-15.61802561	1.19E-37	1.74E-36	74.78310508
CCNK	-0.491182449	-15.6136673	1.23E-37	1.79E-36	74.7505565
SP6	-0.541483759	-15.61194801	1.25E-37	1.81E-36	74.73771648
VCY	-0.486974813	-15.61182001	1.25E-37	1.81E-36	74.73676054
F7	-0.517982868	-15.6096823	1.27E-37	1.84E-36	74.72079551
ATN1	-0.561755769	-15.60942962	1.27E-37	1.84E-36	74.71890843
LIPI	-0.256261784	-15.60611616	1.30E-37	1.89E-36	74.6941623
SLC17A7	-0.469713418	-15.60539945	1.31E-37	1.90E-36	74.68880965
FRMD4A	-0.62898269	-15.60387507	1.33E-37	1.92E-36	74.67742496
KIAA1324	-0.460465282	-15.60300587	1.34E-37	1.93E-36	74.67093342
NKX2-2	-0.387754418	-15.60097087	1.36E-37	1.96E-36	74.65573502
MT1X	-1.426324105	-15.5995275	1.37E-37	1.98E-36	74.64495523
CTXN3	-0.333848735	-15.59747438	1.39E-37	2.01E-36	74.62962138
SASH3	-0.516481788	-15.59528151	1.41E-37	2.04E-36	74.61324368
RNF187	-0.560828736	-15.59517872	1.42E-37	2.04E-36	74.61247595
LYPD5	-0.698907477	-15.59251207	1.44E-37	2.08E-36	74.59255966
METTL7B	-1.791436565	-15.59112015	1.46E-37	2.10E-36	74.58216381
CBX3	-0.420174352	-15.58837408	1.49E-37	2.14E-36	74.56165408
CSNK2A1	-0.249814131	-15.58675964	1.51E-37	2.17E-36	74.54959618
MEF2D	-0.472044502	-15.58550096	1.52E-37	2.19E-36	74.54019533
OR10G6	-0.420797959	-15.58466153	1.53E-37	2.20E-36	74.53392575
CD300C	-0.667331883	-15.58463938	1.53E-37	2.20E-36	74.53376029
TAF6	-0.423016616	-15.58204923	1.56E-37	2.24E-36	74.51441476
KCNK5	-0.442959382	-15.58117801	1.57E-37	2.25E-36	74.50790762
ATP1B1	-0.505904108	-15.578583	1.60E-37	2.29E-36	74.48852557
SPAG17	-0.197802376	-15.57821636	1.61E-37	2.30E-36	74.48578714
NYX	-0.607366183	-15.57552695	1.64E-37	2.34E-36	74.46569984
TIMM10	-0.670986191	-15.57417767	1.66E-37	2.37E-36	74.45562195
ACRV1	-0.303451254	-15.57365136	1.66E-37	2.37E-36	74.45169093
FAM57B	-0.539235793	-15.57217451	1.68E-37	2.40E-36	74.44066015
VCX	-0.369788014	-15.5716444	1.69E-37	2.41E-36	74.43670065
PLCD3	-0.725803582	-15.56560363	1.77E-37	2.52E-36	74.39158082
CYP4F8	-0.373086689	-15.56443316	1.78E-37	2.54E-36	74.3828383
VPS37A	-0.427329116	-15.56416988	1.79E-37	2.54E-36	74.38087178
GPR56	-0.751655439	-15.56022513	1.84E-37	2.61E-36	74.35140704
SHOC2	-0.387413135	-15.55861808	1.86E-37	2.64E-36	74.33940331
ENDOG	-0.575005139	-15.55588547	1.90E-37	2.70E-36	74.31899216
TRAPPC3	-0.500829513	-15.5525039	1.95E-37	2.76E-36	74.29373347
THOC5	-0.580200547	-15.55050201	1.98E-37	2.80E-36	74.2787802
GCAT	-0.674464123	-15.55007137	1.98E-37	2.81E-36	74.27556346
SPATA19	-0.299003149	-15.54977768	1.99E-37	2.81E-36	74.27336974
IGFL2	-0.415508508	-15.54971312	1.99E-37	2.81E-36	74.27288744
RLBP1	-0.359535436	-15.54152894	2.12E-37	2.99E-36	74.21175406
SRCAP	-0.539954645	-15.54051471	2.13E-37	3.01E-36	74.20417799
KPNA2	-0.826515805	-15.5391192	2.15E-37	3.04E-36	74.19375376
CUX1	-0.345094404	-15.53713847	2.19E-37	3.08E-36	74.17895795
TGOLN2	0.332529571	15.53373561	2.24E-37	3.16E-36	74.15353887
TICAM1	-0.595778231	-15.53167497	2.28E-37	3.21E-36	74.13814599
HOXC13	-0.39295463	-15.53095585	2.29E-37	3.22E-36	74.13277416
C19orf55	-0.576852064	-15.53066605	2.30E-37	3.23E-36	74.13060931
KRTAP1-3	-0.650953442	-15.52840453	2.33E-37	3.28E-36	74.11371567
KRT15	-0.3329458	-15.52370405	2.42E-37	3.39E-36	74.07860255
RBM47	-0.738284898	-15.5229969	2.43E-37	3.41E-36	74.07332008
OXA1L	0.421832339	15.52262544	2.44E-37	3.42E-36	74.07054518
C19orf24	-0.631060273	-15.52241076	2.44E-37	3.42E-36	74.06894146
BATF	-0.483087062	-15.52202008	2.45E-37	3.43E-36	74.06602303
ACTR3	-0.594111313	-15.52180451	2.45E-37	3.43E-36	74.0644127
SLC36A4	-1.002927512	-15.52097272	2.47E-37	3.45E-36	74.05819904
WASL	-0.399662771	-15.51753921	2.53E-37	3.54E-36	74.0325499
GPR137B	-0.53739803	-15.51689675	2.55E-37	3.55E-36	74.02775053
VAX1	-0.395595846	-15.51459948	2.59E-37	3.61E-36	74.01058916
AIFM3	-0.488476492	-15.50865369	2.71E-37	3.77E-36	73.96617177
IGFBP4	-0.761357052	-15.50835248	2.71E-37	3.78E-36	73.96392157
ILF2	-0.519450088	-15.50810523	2.72E-37	3.78E-36	73.96207447
LOC128322	-0.439484155	-15.50363876	2.81E-37	3.91E-36	73.92870768
CHIA	-0.278941542	-15.49904501	2.91E-37	4.04E-36	73.89438961
C1orf228	-0.443240318	-15.49722858	2.95E-37	4.10E-36	73.88081967
ATP1A1	-0.764328421	-15.49624274	2.97E-37	4.12E-36	73.87345475
ZNF114	-0.398221778	-15.49531798	2.99E-37	4.15E-36	73.86654616
KLF9	-0.704906169	-15.49170345	3.07E-37	4.26E-36	73.83954282
ELF5	-0.537990109	-15.490537	3.10E-37	4.30E-36	73.83082857
C2orf40	0.986621714	15.48840964	3.15E-37	4.36E-36	73.8149354
COL11A2	-0.394602234	-15.48001881	3.36E-37	4.64E-36	73.75224805
SNRPF	-0.566613611	-15.47990956	3.36E-37	4.64E-36	73.75143181
ATRIP	-0.40274444	-15.47785042	3.41E-37	4.71E-36	73.73604791
OPRM1	-0.251498409	-15.46482058	3.76E-37	5.19E-36	73.63869964
TPPP2	-0.388413775	-15.46279912	3.82E-37	5.27E-36	73.62359671
PANX3	-0.453690815	-15.45897315	3.93E-37	5.42E-36	73.59501146
SPRR1B	-0.388746683	-15.45782771	3.96E-37	5.46E-36	73.58645338
TMEM221	-0.495285684	-15.45604972	4.02E-37	5.53E-36	73.57316926
ATG9B	-0.445068411	-15.45604013	4.02E-37	5.53E-36	73.57309757
KRTAP10-11	-0.627781491	-15.45349839	4.09E-37	5.63E-36	73.55410706
FLJ45721	-0.357229642	-15.45267447	4.12E-37	5.66E-36	73.54795109
MAT1A	-0.411193323	-15.45211043	4.14E-37	5.68E-36	73.54373683
C19orf40	-0.392215537	-15.45043033	4.19E-37	5.75E-36	73.53118394
DGAT1	-0.437391027	-15.45030964	4.19E-37	5.75E-36	73.53028214
OR4D9	-0.311655143	-15.44881151	4.24E-37	5.81E-36	73.51908881
C3orf25	-0.303665112	-15.44811164	4.26E-37	5.84E-36	73.51385966
UGT2B15	-0.271845746	-15.44293142	4.43E-37	6.06E-36	73.47515482
SHH	-0.690084141	-15.44215413	4.46E-37	6.09E-36	73.46934719
CCND3	-0.397782285	-15.433695	4.75E-37	6.49E-36	73.40614231
NKX2-3	-0.436627743	-15.43061875	4.86E-37	6.64E-36	73.38315692
SKA3	-0.419975353	-15.43013864	4.88E-37	6.66E-36	73.37956962
SHISA6	-0.54268028	-15.42817502	4.95E-37	6.75E-36	73.36489758
AK7	-0.244362923	-15.42730854	4.98E-37	6.79E-36	73.35842323
RS1	-0.34186642	-15.41708283	5.38E-37	7.32E-36	73.28201614
UGT1A1	-0.244673214	-15.41690083	5.38E-37	7.33E-36	73.2806562
LOC100131170	-0.482122624	-15.41471289	5.47E-37	7.45E-36	73.26430754
FAM78B	-0.765427068	-15.40870499	5.73E-37	7.78E-36	73.21941504
TCL1B	-0.320218618	-15.4082702	5.74E-37	7.80E-36	73.2161662
C1orf212	-0.514129488	-15.40811635	5.75E-37	7.81E-36	73.21501656
SSTR3	-0.405884884	-15.39850821	6.18E-37	8.39E-36	73.14322086
DVL3	-0.440980303	-15.39411948	6.39E-37	8.66E-36	73.11042615
OCA2	-0.360308024	-15.39140341	6.52E-37	8.83E-36	73.09013013
FBXW10	-0.542841824	-15.38963181	6.61E-37	8.94E-36	73.07689169
MED15	-0.411519388	-15.38508584	6.84E-37	9.25E-36	73.0429213
C21orf89	-0.359025285	-15.38500315	6.84E-37	9.25E-36	73.04230336
TRIM36	-0.300531253	-15.37908967	7.15E-37	9.66E-36	72.99811358
RPL13AP5	-0.339576779	-15.37563215	7.34E-37	9.91E-36	72.97227617
SERPINB13	-0.279777204	-15.37547285	7.35E-37	9.91E-36	72.97108579
SLC25A35	-0.483079559	-15.36957167	7.68E-37	1.04E-35	72.92698693
ZIC1	-0.281440964	-15.36796493	7.77E-37	1.05E-35	72.91497993
RPS19BP1	-0.429649785	-15.36364571	8.03E-37	1.08E-35	72.88270245
LOC646513	-0.326533981	-15.36362267	8.03E-37	1.08E-35	72.88253024
NR1I3	-0.436092226	-15.35300891	8.69E-37	1.17E-35	72.80321255
TBC1D2	-0.664544769	-15.35226486	8.74E-37	1.17E-35	72.79765218
C20orf29	-0.443861258	-15.35178811	8.77E-37	1.18E-35	72.79408932
C16orf57	-0.719038422	-15.35005339	8.89E-37	1.19E-35	72.78112542
ECE1	-0.47990363	-15.34512235	9.22E-37	1.24E-35	72.74427445
LRWD1	-0.50008204	-15.34503385	9.23E-37	1.24E-35	72.74361302
C5orf20	-0.464589393	-15.34388266	9.31E-37	1.25E-35	72.73500986
BEST3	-0.237087595	-15.34202576	9.44E-37	1.26E-35	72.72113261
HGSNAT	-0.38416772	-15.34003866	9.58E-37	1.28E-35	72.70628232
LOC100508018	-0.599751772	-15.33729846	9.78E-37	1.31E-35	72.68580371
PPP4R4	-0.488684439	-15.3368702	9.81E-37	1.31E-35	72.68260321
CREB3	-0.527243696	-15.3362246	9.86E-37	1.32E-35	72.6777783
COPG2	0.397572643	15.33557675	9.91E-37	1.32E-35	72.6729367
SEMA4G	-0.431224413	-15.33437229	1.00E-36	1.33E-35	72.66393516
IL1RL1	-2.189107351	-15.32947357	1.04E-36	1.38E-35	72.62732463
KRTAP10-7	-0.561506429	-15.32916745	1.04E-36	1.38E-35	72.62503687
SLC39A14	-0.801802168	-15.32363237	1.08E-36	1.44E-35	72.58367008
EGLN2	-0.346441854	-15.31985294	1.11E-36	1.48E-35	72.55542396
FRG2B	-0.279344744	-15.31982299	1.11E-36	1.48E-35	72.55520012
C17orf55	-0.370418	-15.31742988	1.14E-36	1.51E-35	72.53731476
KRT25	-0.280763929	-15.31720674	1.14E-36	1.51E-35	72.53564715
RASL10A	-0.446471446	-15.31692225	1.14E-36	1.51E-35	72.5335209
CLRN2	-0.40546566	-15.31388339	1.17E-36	1.55E-35	72.51080934
GRWD1	-0.544411946	-15.3068063	1.23E-36	1.63E-35	72.45791658
ADAMTS9	-1.539509728	-15.3059496	1.24E-36	1.64E-35	72.45151377
PPAP2A	-0.532528375	-15.30518817	1.24E-36	1.65E-35	72.44582294
IRAK3	-0.948065784	-15.30505861	1.25E-36	1.65E-35	72.4448546
CGB1	-0.45239701	-15.30474699	1.25E-36	1.65E-35	72.44252557
HSD17B2	-0.322317923	-15.29143888	1.38E-36	1.82E-35	72.34306132
CYP4F22	-0.337811224	-15.29016323	1.39E-36	1.84E-35	72.33352704
CXorf1	-0.317734568	-15.29005278	1.39E-36	1.84E-35	72.33270155
C7orf47	-0.401490984	-15.28871426	1.41E-36	1.86E-35	72.3226973
LCTL	-0.361449895	-15.28716708	1.42E-36	1.88E-35	72.31113354
KBTBD11	-0.464087324	-15.28565041	1.44E-36	1.90E-35	72.29979781
TCEB3	-0.324945123	-15.28363827	1.46E-36	1.92E-35	72.28475877
PRICKLE3	-0.425188136	-15.28356914	1.46E-36	1.92E-35	72.28424208
GPR156	-0.325408195	-15.28353467	1.46E-36	1.92E-35	72.28398446
EPHB6	-0.432107801	-15.28041301	1.50E-36	1.97E-35	72.26065262
MAPKAPK2	-0.377575874	-15.27962376	1.51E-36	1.98E-35	72.25475362
TM2D1	-0.39276795	-15.27917774	1.51E-36	1.98E-35	72.25141999
MCHR1	-0.440209373	-15.27683901	1.54E-36	2.02E-35	72.23393979
FLJ39061	-0.302330421	-15.27539152	1.56E-36	2.04E-35	72.22312089
CECR2	-0.706577893	-15.27202198	1.60E-36	2.09E-35	72.19793599
L1CAM	-0.587524525	-15.27130505	1.60E-36	2.10E-35	72.19257746
IGF2BP3	-0.423491976	-15.26944839	1.63E-36	2.13E-35	72.17870014
DYRK1A	-0.462305092	-15.26893829	1.63E-36	2.13E-35	72.17488747
C1orf177	-0.354696926	-15.26883119	1.63E-36	2.13E-35	72.17408696
FLJ45248	-0.563643945	-15.26876259	1.63E-36	2.13E-35	72.17357427
STARD10	-0.777412529	-15.26773905	1.65E-36	2.15E-35	72.16592393
PABPC3	-0.455578451	-15.2649259	1.68E-36	2.19E-35	72.14489747
C1QTNF1	-1.317796119	-15.26183492	1.72E-36	2.24E-35	72.12179421
OR13J1	-0.538095892	-15.26090132	1.73E-36	2.26E-35	72.11481603
HEMGN	-0.348202334	-15.25371334	1.83E-36	2.38E-35	72.06108965
KIR2DS5	-0.705665162	-15.25326207	1.84E-36	2.39E-35	72.05771661
NONO	-0.536520929	-15.2475587	1.92E-36	2.49E-35	72.01508637
LOC148696	-0.436568926	-15.24487632	1.96E-36	2.54E-35	71.99503667
TCN2	-0.806573513	-15.23624906	2.09E-36	2.71E-35	71.9305506
GRHL2	-0.306533353	-15.23481295	2.11E-36	2.73E-35	71.91981611
BCL10	-0.488972997	-15.23245158	2.15E-36	2.78E-35	71.90216541
WHAMM	-0.451665734	-15.22883175	2.21E-36	2.85E-35	71.87510796
MUCL1	-0.33442772	-15.22581686	2.26E-36	2.92E-35	71.85257213
C4orf32	-0.460323729	-15.22365446	2.29E-36	2.96E-35	71.83640848
NUP88	-0.438113852	-15.22243979	2.31E-36	2.99E-35	71.827329
EXO1	-0.309433337	-15.22208248	2.32E-36	2.99E-35	71.82465814
SLC28A2	-0.292955703	-15.22064427	2.35E-36	3.03E-35	71.81390765
SLC16A9	1.006142571	15.22023468	2.35E-36	3.03E-35	71.81084602
MIOS	-0.472148798	-15.22018372	2.35E-36	3.03E-35	71.81046513
LGALS17A	-0.426211511	-15.21884647	2.38E-36	3.06E-35	71.80046928
CHRNA4	-0.451445673	-15.21722235	2.41E-36	3.10E-35	71.78832909
SCNN1A	-0.417030103	-15.2095411	2.55E-36	3.28E-35	71.73091189
TEKT4	-0.621543112	-15.20456202	2.65E-36	3.40E-35	71.69369302
PKHD1	-0.228803546	-15.20289456	2.68E-36	3.44E-35	71.68122861
NSMAF	-0.431573727	-15.20248334	2.69E-36	3.45E-35	71.67815465
AP1G1	-0.431916412	-15.20049518	2.73E-36	3.50E-35	71.663293
GPN2	-0.452192948	-15.19987683	2.74E-36	3.51E-35	71.65867077
ARPC2	-0.444932517	-15.19987111	2.74E-36	3.51E-35	71.65862794
LOC650157	-0.311526248	-15.19712358	2.80E-36	3.58E-35	71.63808982
C17orf53	-0.589604954	-15.19167082	2.91E-36	3.73E-35	71.59732942
RFX4	-0.261813777	-15.19144445	2.92E-36	3.73E-35	71.59563725
FOXJ2	-0.609257456	-15.19133954	2.92E-36	3.73E-35	71.59485304
ZNF792	-0.55866839	-15.18793152	3.00E-36	3.83E-35	71.56937733
TTLL9	-0.412891672	-15.18771189	3.00E-36	3.83E-35	71.56773549
LOC400891	-0.359350397	-15.18583032	3.04E-36	3.88E-35	71.55367034
CTAGE15P	-0.261737289	-15.18225306	3.13E-36	3.99E-35	71.52692928
PSENEN	-0.450774929	-15.17730494	3.25E-36	4.13E-35	71.48994045
VPREB1	-0.325801552	-15.17582685	3.28E-36	4.18E-35	71.47889121
NCOR2	-0.496621059	-15.17535755	3.29E-36	4.19E-35	71.47538305
LOC120824	-0.317918575	-15.1751856	3.30E-36	4.19E-35	71.47409762
OR51B6	-0.395037659	-15.1722241	3.37E-36	4.28E-35	71.45195932
FMO9P	-0.364952276	-15.17022295	3.42E-36	4.35E-35	71.43699984
CEP152	-0.463723301	-15.16776755	3.49E-36	4.42E-35	71.41864469
VASH2	-0.483718355	-15.1568472	3.78E-36	4.80E-35	71.33700972
GAL	-0.678073378	-15.15612507	3.80E-36	4.82E-35	71.33161142
FLJ42102	-0.42311296	-15.15398058	3.87E-36	4.90E-35	71.31558021
CITED1	-0.470452999	-15.15341731	3.88E-36	4.91E-35	71.3113694
KRT24	-0.332453887	-15.15291235	3.90E-36	4.93E-35	71.30759459
PDHA2	-0.582318272	-15.15121372	3.95E-36	4.99E-35	71.29489631
SLC45A1	-0.556600276	-15.14518634	4.13E-36	5.22E-35	71.24983791
PSCA	-0.433631211	-15.13905008	4.32E-36	5.46E-35	71.20396531
C1orf116	-0.589254649	-15.13820656	4.35E-36	5.49E-35	71.19765939
FABP1	-0.323976936	-15.13625195	4.42E-36	5.57E-35	71.18304734
OR2AT4	-0.451743091	-15.13355209	4.51E-36	5.68E-35	71.1628639
BCR	-0.431532365	-15.13263427	4.54E-36	5.72E-35	71.15600254
ASPHD1	-0.431813096	-15.12921962	4.66E-36	5.86E-35	71.13047541
SHANK1	-0.409237598	-15.12919386	4.66E-36	5.86E-35	71.13028286
ZDHHC16	-0.591911053	-15.12717499	4.73E-36	5.94E-35	71.11519021
SLC31A1	-0.991351857	-15.12417092	4.83E-36	6.07E-35	71.09273241
HTR1A	-0.51481187	-15.12395226	4.84E-36	6.08E-35	71.09109772
KCNJ16	-0.326968797	-15.12287113	4.88E-36	6.12E-35	71.08301542
TCERG1	-0.506211391	-15.12278382	4.89E-36	6.12E-35	71.0823627
SNTG2	-0.654130477	-15.12276052	4.89E-36	6.12E-35	71.08218848
UBE2E3	-0.406693984	-15.12072962	4.96E-36	6.21E-35	71.06700582
TREML3	-0.435917607	-15.11859373	5.04E-36	6.31E-35	71.05103823
DIO1	-0.351786779	-15.11823068	5.06E-36	6.32E-35	71.04832414
C5orf40	-0.375212705	-15.11804257	5.06E-36	6.33E-35	71.04691784
ENTPD6	-0.557111606	-15.11795855	5.07E-36	6.33E-35	71.04628971
LOC646982	-0.363858222	-15.11333029	5.24E-36	6.55E-35	71.01168938
PVRL3	-0.508177913	-15.11317017	5.25E-36	6.55E-35	71.01049234
C10orf25	0.341156938	15.11284506	5.26E-36	6.56E-35	71.00806188
BAX	-0.436234206	-15.11089566	5.34E-36	6.66E-35	70.99348833
SUN2	-0.486773898	-15.11040442	5.36E-36	6.68E-35	70.98981587
TMEM95	-0.360562628	-15.10979081	5.39E-36	6.70E-35	70.98522858
HCRP1	-0.39006641	-15.10978259	5.39E-36	6.70E-35	70.9851671
GCKR	-0.476512794	-15.1009712	5.75E-36	7.15E-35	70.91929361
FBXL5	-0.394315693	-15.09418923	6.05E-36	7.52E-35	70.86859147
MARK4	-0.380515165	-15.09067869	6.22E-36	7.72E-35	70.84234652
GTF3C2	-0.371433155	-15.09014414	6.24E-36	7.74E-35	70.8383502
TMEM90A	-0.432953843	-15.08497846	6.49E-36	8.05E-35	70.7997312
TMEM149	-0.498744774	-15.0836622	6.55E-36	8.12E-35	70.78989067
MRPL51	-0.431187395	-15.08134348	6.67E-36	8.26E-35	70.77255566
LOC100128003	-0.461882252	-15.08070851	6.70E-36	8.29E-35	70.76780858
VTI1B	-0.46361537	-15.07891813	6.79E-36	8.40E-35	70.75442349
RGS9	-0.338731372	-15.07611263	6.93E-36	8.57E-35	70.73344911
PNMA5	-0.361217894	-15.07557509	6.96E-36	8.60E-35	70.72943043
SHANK2	-0.32210866	-15.07487237	7.00E-36	8.64E-35	70.72417672
MYO1A	-0.3395742	-15.0720882	7.15E-36	8.82E-35	70.70336184
HSD11B1L	-0.38066348	-15.0681568	7.36E-36	9.08E-35	70.67396993
DEFB107A	-0.306462758	-15.06444119	7.57E-36	9.33E-35	70.64619125
TXNL1	-0.359508607	-15.06353388	7.62E-36	9.39E-35	70.63940802
CNTN5	-0.262433626	-15.06342343	7.63E-36	9.39E-35	70.6385822
TRDN	-1.112235763	-15.06268145	7.67E-36	9.43E-35	70.63303502
SERPINA9	-0.383456075	-15.05959688	7.85E-36	9.65E-35	70.60997403
PTCHD1	-0.413296497	-15.05926838	7.87E-36	9.67E-35	70.60751809
OTUD6A	-0.488850478	-15.05889038	7.89E-36	9.69E-35	70.60469203
CELSR3	-0.452269819	-15.05644405	8.04E-36	9.86E-35	70.58640264
COPZ1	-0.493473496	-15.05641163	8.04E-36	9.86E-35	70.58616025
GCNT3	-0.436840905	-15.05623314	8.05E-36	9.87E-35	70.58482581
TGIF2LX	-0.314139263	-15.05608405	8.06E-36	9.87E-35	70.58371122
ZNF541	-0.374570483	-15.05354425	8.21E-36	1.01E-34	70.56472292
KRTAP11-1	-0.431337321	-15.05211203	8.30E-36	1.02E-34	70.55401524
SHMT1	-0.685404642	-15.05203124	8.31E-36	1.02E-34	70.55341126
CORO2A	-0.348083293	-15.0510406	8.37E-36	1.02E-34	70.54600488
ZNF592	-0.341222666	-15.05019176	8.42E-36	1.03E-34	70.53965872
GLB1L2	-0.62970007	-15.04557306	8.72E-36	1.06E-34	70.50512787
RACGAP1P	-0.32309567	-15.04465965	8.78E-36	1.07E-34	70.49829887
C22orf24	-0.559139786	-15.04440231	8.79E-36	1.07E-34	70.49637496
OBP2A	-0.910927206	-15.03667623	9.32E-36	1.14E-34	70.43861204
TUBB2A	-0.646168259	-15.03384604	9.52E-36	1.16E-34	70.41745239
SLC41A3	-0.363011671	-15.03193461	9.66E-36	1.18E-34	70.40316184
ADRM1	-0.430554959	-15.03058729	9.75E-36	1.19E-34	70.39308874
RPL6	-0.383111782	-15.03011367	9.79E-36	1.19E-34	70.38954776
NPM2	-0.58405922	-15.02940161	9.84E-36	1.20E-34	70.38422409
C17orf102	-0.384227023	-15.02780826	9.96E-36	1.21E-34	70.37231157
COL11A1	-0.29853742	-15.02762987	9.97E-36	1.21E-34	70.3709778
NPAS2	-0.773688003	-15.02578364	1.01E-35	1.23E-34	70.35717463
TM4SF5	-0.689773422	-15.02331401	1.03E-35	1.25E-34	70.3387106
GALNT3	-0.240727248	-15.02144627	1.04E-35	1.27E-34	70.32474654
TGIF2LY	-0.307252947	-15.01319216	1.11E-35	1.35E-34	70.263035
NBEAL2	-0.577926308	-15.01127493	1.13E-35	1.36E-34	70.24870084
BCAP29	-0.428338649	-15.01026789	1.14E-35	1.37E-34	70.24117171
RPS2	-0.50392932	-15.00210561	1.21E-35	1.46E-34	70.18014627
CBWD3	-0.45604063	-15.00040548	1.22E-35	1.48E-34	70.16743525
THOC6	-0.587708332	-14.99890464	1.24E-35	1.49E-34	70.15621412
PCGF1	-0.354501731	-14.9981814	1.24E-35	1.50E-34	70.15080684
PRR23C	-0.376495938	-14.99448952	1.28E-35	1.54E-34	70.1232043
PEX11G	-0.531034218	-14.98979522	1.32E-35	1.60E-34	70.08810705
FAM167B	-0.830901941	-14.98780316	1.34E-35	1.62E-34	70.0732132
TGM5	-0.39094713	-14.98629262	1.36E-35	1.64E-34	70.06191954
ZNF663	-0.345379834	-14.98484697	1.37E-35	1.65E-34	70.05111104
SHC1	-0.602972349	-14.98321987	1.39E-35	1.67E-34	70.03894583
ISX	-0.4334107	-14.98293756	1.39E-35	1.68E-34	70.03683514
VN1R2	-0.390059194	-14.98103672	1.41E-35	1.70E-34	70.02262336
RGS12	-0.337836419	-14.98096686	1.42E-35	1.70E-34	70.02210105
CELA3B	-0.505552846	-14.98029207	1.42E-35	1.71E-34	70.0170559
ZNRF3	-0.37645727	-14.97600472	1.47E-35	1.76E-34	69.98500099
KLF14	-0.445994162	-14.97136208	1.52E-35	1.82E-34	69.95028977
FTL	-0.662754283	-14.96296725	1.62E-35	1.94E-34	69.88752461
ELL2	-1.168036442	-14.96049825	1.65E-35	1.97E-34	69.86906475
CPAMD8	-0.857618444	-14.96021435	1.65E-35	1.98E-34	69.8669421
CGB2	-0.433351793	-14.95868737	1.67E-35	2.00E-34	69.85552542
BREA2	-0.475625769	-14.9540368	1.73E-35	2.07E-34	69.82075462
THEM5	-0.377260635	-14.9539224	1.73E-35	2.07E-34	69.81989928
C3orf10	-0.359119103	-14.95297243	1.75E-35	2.08E-34	69.81279663
LOC642980	-0.465807844	-14.95188417	1.76E-35	2.10E-34	69.80466008
GCGR	-0.536765073	-14.95119069	1.77E-35	2.11E-34	69.79947517
KRT75	-0.379016336	-14.95093967	1.77E-35	2.11E-34	69.79759833
ZBTB48	-0.329449618	-14.94812617	1.81E-35	2.15E-34	69.77656266
RHBDF2	-0.538352716	-14.94768598	1.82E-35	2.16E-34	69.77327153
ZMAT1	0.788676871	14.94394142	1.87E-35	2.22E-34	69.7452746
HIST1H2BI	-0.252359166	-14.94194036	1.90E-35	2.25E-34	69.73031325
SEPN1	-0.572730652	-14.9401313	1.92E-35	2.28E-34	69.71678745
FCAR	-0.642160303	-14.93893931	1.94E-35	2.30E-34	69.70787528
SIX5	-0.446154661	-14.93777585	1.96E-35	2.32E-34	69.69917646
AURKB	-0.460743026	-14.93091343	2.06E-35	2.44E-34	69.64786808
SLC35F5	-0.505199727	-14.92975652	2.08E-35	2.46E-34	69.63921824
MFSD4	0.422427504	14.92862839	2.10E-35	2.48E-34	69.63078348
EMP2	-0.489242043	-14.92854356	2.10E-35	2.48E-34	69.63014926
VWA5B2	-0.482059851	-14.92488773	2.16E-35	2.55E-34	69.60281562
SOS1	-0.51144359	-14.92468348	2.16E-35	2.55E-34	69.60128852
ABCB10	-0.347034528	-14.92193379	2.20E-35	2.60E-34	69.58072981
TMPRSS7	-0.310458032	-14.91657776	2.29E-35	2.71E-34	69.5406842
NXF2B	-0.216574792	-14.91445461	2.33E-35	2.75E-34	69.52480997
KRTAP3-1	-0.36382271	-14.91314568	2.35E-35	2.77E-34	69.51502341
CCM2	-0.492510602	-14.91214754	2.37E-35	2.79E-34	69.5075606
CDSN	-0.433964628	-14.91191605	2.38E-35	2.80E-34	69.50582983
CCDC92	-0.467167525	-14.9085023	2.44E-35	2.87E-34	69.4803061
ZNF219	-0.490633884	-14.90255342	2.55E-35	3.00E-34	69.43582782
OR10D4P	-0.303004945	-14.90218001	2.56E-35	3.00E-34	69.4330359
LYPD6	-0.374204917	-14.90102503	2.58E-35	3.03E-34	69.42440044
DQX1	-0.336749271	-14.90032422	2.59E-35	3.04E-34	69.41916066
OSBPL11	-0.542017579	-14.89933113	2.61E-35	3.06E-34	69.41173556
MC3R	-0.486224246	-14.89902871	2.62E-35	3.07E-34	69.40947446
ENHO	-0.465356414	-14.89426305	2.71E-35	3.18E-34	69.37384277
SLC25A39	-0.473595037	-14.89423127	2.71E-35	3.18E-34	69.37360519
SOX12	-0.572849595	-14.89114513	2.78E-35	3.25E-34	69.35053089
QSOX1	-0.710868571	-14.88918916	2.82E-35	3.30E-34	69.33590659
COL13A1	-0.431315456	-14.88849553	2.83E-35	3.31E-34	69.3307205
PDYN	-0.307883313	-14.88532304	2.90E-35	3.39E-34	69.30700058
TRAM2	-0.518403458	-14.88496611	2.91E-35	3.40E-34	69.30433184
ENTHD1	-0.317031685	-14.88345085	2.94E-35	3.43E-34	69.29300266
ZNF354A	-0.566018618	-14.88046851	3.01E-35	3.51E-34	69.27070441
LOC145757	-0.506936241	-14.87982401	3.02E-35	3.52E-34	69.26588568
ABCE1	-0.808397728	-14.87584438	3.11E-35	3.63E-34	69.23613101
HHAT	0.658069822	14.87565164	3.12E-35	3.63E-34	69.23468991
LOC257358	-0.320156313	-14.8745918	3.14E-35	3.66E-34	69.22676571
OR6K2	-0.297889813	-14.87178388	3.21E-35	3.73E-34	69.2057716
TRABD	-0.341578494	-14.87057884	3.24E-35	3.77E-34	69.19676186
MPDU1	-0.731450524	-14.86787709	3.31E-35	3.84E-34	69.17656151
SNRPA	-0.42932761	-14.86681332	3.33E-35	3.87E-34	69.16860804
SPATA2L	-0.591934739	-14.86659422	3.34E-35	3.87E-34	69.16696989
PIAS4	-0.373383501	-14.86503807	3.38E-35	3.92E-34	69.15533489
C2orf83	-0.3899436	-14.86059149	3.49E-35	4.05E-34	69.12208901
LILRP2	-0.563455088	-14.85989676	3.51E-35	4.07E-34	69.11689465
C10orf47	-0.574005918	-14.85805266	3.56E-35	4.12E-34	69.10310685
NR5A1	-0.518145848	-14.85603785	3.61E-35	4.18E-34	69.08804265
FBL	-0.544968858	-14.85464268	3.65E-35	4.22E-34	69.0776113
LPO	-0.367477995	-14.84627605	3.89E-35	4.49E-34	69.01505631
NF2	-0.694665406	-14.84557539	3.91E-35	4.51E-34	69.00981767
GSTA1	-0.459511327	-14.84388419	3.96E-35	4.57E-34	68.99717298
SLC39A12	-0.310184272	-14.8428583	3.99E-35	4.60E-34	68.98950275
VAMP4	-0.759322037	-14.83988622	4.08E-35	4.70E-34	68.96728133
PPP6R3	-0.386249755	-14.83461233	4.24E-35	4.89E-34	68.92784994
STK32B	-0.40245658	-14.82834366	4.45E-35	5.12E-34	68.88098103
UPF3A	-0.567818227	-14.82415188	4.59E-35	5.28E-34	68.84964038
XKR5	-0.44732873	-14.82334797	4.62E-35	5.31E-34	68.84362979
CYP4Z1	-1.026110588	-14.8223711	4.65E-35	5.35E-34	68.83632609
IGSF21	-0.629935014	-14.82066608	4.71E-35	5.41E-34	68.8235782
OVOL2	-0.356159317	-14.81817313	4.80E-35	5.51E-34	68.80493923
FAM26F	-0.292157939	-14.81488744	4.92E-35	5.65E-34	68.78037315
PRR23A	-0.721598863	-14.81380509	4.96E-35	5.69E-34	68.77228084
TRIM46	-0.372306956	-14.81249318	5.01E-35	5.74E-34	68.76247213
MANSC1	-0.543598388	-14.81141031	5.05E-35	5.79E-34	68.75437585
C16orf73	-0.260666348	-14.80438667	5.32E-35	6.10E-34	68.70186264
MYO7A	-0.388362931	-14.80428273	5.33E-35	6.10E-34	68.70108545
BCAT1	-0.976617188	-14.80424273	5.33E-35	6.10E-34	68.70078641
FBRS	-0.6261954	-14.80289993	5.38E-35	6.15E-34	68.69074677
HRCT1	-0.819440582	-14.79676005	5.64E-35	6.44E-34	68.64484123
MEIS3P1	-0.481734871	-14.79286651	5.80E-35	6.63E-34	68.61573074
ZNF709	-0.322569545	-14.79257882	5.82E-35	6.64E-34	68.61357986
ARPC4	-0.576973643	-14.7919984	5.84E-35	6.66E-34	68.60924026
ALOX15B	-0.796784583	-14.78493193	6.16E-35	7.02E-34	68.5564072
RPE65	-0.290226806	-14.78286503	6.26E-35	7.13E-34	68.54095387
DEFB113	-0.346783919	-14.78250941	6.27E-35	7.14E-34	68.53829508
MC2R	-0.308761365	-14.78214538	6.29E-35	7.16E-34	68.53557336
NSUN3	-0.412645655	-14.78082622	6.35E-35	7.23E-34	68.52571058
FBXL14	-0.432760651	-14.77951385	6.41E-35	7.29E-34	68.51589854
FLJ44006	-0.398272823	-14.77831041	6.47E-35	7.36E-34	68.50690098
CNDP1	-0.305340536	-14.77777024	6.50E-35	7.38E-34	68.50286235
PCNXL3	-0.404948378	-14.77397094	6.69E-35	7.59E-34	68.47445674
CRH	-0.256022016	-14.77291927	6.74E-35	7.65E-34	68.46659395
MKNK2	-0.707640133	-14.77216243	6.78E-35	7.69E-34	68.46093541
C6orf222	-0.345384032	-14.76842172	6.97E-35	7.90E-34	68.4329679
LMNB2	-0.651143506	-14.76579093	7.11E-35	8.05E-34	68.41329877
TRPC5	-0.32357227	-14.75895967	7.48E-35	8.47E-34	68.36222497
VASN	-0.645442882	-14.75146881	7.92E-35	8.96E-34	68.30621989
FRMD1	-0.292546282	-14.74918552	8.05E-35	9.11E-34	68.28914907
RPP21	-0.488670599	-14.74848385	8.10E-35	9.15E-34	68.28390304
AP2B1	-0.346007708	-14.74835836	8.10E-35	9.15E-34	68.28296482
ProSAPiP1	-0.450290685	-14.74743287	8.16E-35	9.21E-34	68.27604552
OR7C1	-0.294377275	-14.74702699	8.18E-35	9.23E-34	68.27301093
CAPZA1	-0.529864687	-14.74602043	8.25E-35	9.30E-34	68.26548553
PLXNB1	-0.582087516	-14.74555328	8.28E-35	9.33E-34	68.26199287
TRPM2	-0.445189715	-14.73956414	8.66E-35	9.75E-34	68.21721569
HK3	-0.528405451	-14.73694945	8.83E-35	9.94E-34	68.19766731
RNF183	-0.420745446	-14.7367666	8.84E-35	9.94E-34	68.19630024
RRAGA	-0.398148921	-14.73640139	8.86E-35	9.97E-34	68.19356982
HAPLN2	-0.435382327	-14.73289313	9.10E-35	1.02E-33	68.16734084
TAS2R16	-0.289526975	-14.72807465	9.44E-35	1.06E-33	68.1313163
LDHA	-0.676549111	-14.72518163	9.64E-35	1.08E-33	68.1096872
RIMS4	-0.537738354	-14.7243152	9.70E-35	1.09E-33	68.10320947
AKD1	-0.486173538	-14.72230906	9.85E-35	1.10E-33	68.08821102
PGA3	-1.140281561	-14.72215305	9.86E-35	1.11E-33	68.08704459
ITGB1BP1	-0.545223549	-14.72019639	1.00E-34	1.12E-33	68.07241606
CARD6	-0.522572297	-14.72003847	1.00E-34	1.12E-33	68.0712354
GATA2	-0.530279994	-14.71781072	1.02E-34	1.14E-33	68.05458022
TRYX3	-0.27765335	-14.71408557	1.05E-34	1.17E-33	68.02673007
MAVS	-0.423429426	-14.71364152	1.05E-34	1.18E-33	68.02341023
FAM59A	-0.557995052	-14.711246	1.07E-34	1.20E-33	68.00550074
DDX39	-0.462640324	-14.71024317	1.08E-34	1.20E-33	67.99800341
FNDC8	-0.346874345	-14.70746343	1.10E-34	1.23E-33	67.97722148
POM121L1P	-0.650141179	-14.706321	1.11E-34	1.24E-33	67.96868043
XDH	-0.337511051	-14.70625311	1.11E-34	1.24E-33	67.96817289
TMEM11	-0.423675232	-14.70235592	1.14E-34	1.27E-33	67.9390368
KRT37	-0.413213323	-14.70050357	1.16E-34	1.29E-33	67.92518832
SELK	-0.584356538	-14.69743368	1.19E-34	1.32E-33	67.90223743
RINT1	-0.393563821	-14.69473125	1.21E-34	1.35E-33	67.88203371
PTPRU	-0.665559639	-14.6932484	1.23E-34	1.36E-33	67.87094773
EIF3I	-0.558684485	-14.69181559	1.24E-34	1.38E-33	67.86023595
MGC4294	-0.465646232	-14.68842085	1.27E-34	1.41E-33	67.83485655
ABCB11	-0.349658944	-14.68692554	1.28E-34	1.43E-33	67.82367754
C8G	-0.642268485	-14.68080045	1.35E-34	1.49E-33	67.77788608
CLUL1	-0.282476072	-14.68051979	1.35E-34	1.49E-33	67.77578787
ITIH1	-0.307866467	-14.6743024	1.41E-34	1.56E-33	67.72930668
DONSON	-0.513332073	-14.67380978	1.42E-34	1.57E-33	67.72562387
GPR77	-0.512483183	-14.67136936	1.44E-34	1.60E-33	67.70737941
PRSS48	-0.438119317	-14.66906905	1.47E-34	1.62E-33	67.69018243
TEX28	-0.301766838	-14.66840052	1.48E-34	1.63E-33	67.68518457
OR1I1	-0.410769106	-14.66662072	1.50E-34	1.65E-33	67.67187889
C19orf30	-0.421811522	-14.66471708	1.52E-34	1.68E-33	67.65764745
ALPL	-0.778264379	-14.66016595	1.57E-34	1.73E-33	67.62362372
HMGN1	0.383608055	14.65603003	1.62E-34	1.79E-33	67.59270421
FAM96B	-0.590579417	-14.65421707	1.64E-34	1.81E-33	67.57915091
SPINT1	-0.388171431	-14.65363774	1.65E-34	1.82E-33	67.57481988
CDH26	-0.391295716	-14.65338524	1.65E-34	1.82E-33	67.57293228
EFTUD2	-0.404456514	-14.64901516	1.71E-34	1.88E-33	67.54026247
NTSR1	-0.376006405	-14.64493129	1.76E-34	1.94E-33	67.50973245
ADAT3	-0.52283412	-14.6448058	1.76E-34	1.94E-33	67.50879431
C8orf41	-0.416213615	-14.6440674	1.77E-34	1.95E-33	67.50327419
C6orf15	-0.460746245	-14.64083464	1.82E-34	1.99E-33	67.47910701
ZNF513	-0.579113729	-14.63926577	1.84E-34	2.02E-33	67.46737859
HPSE2	-0.303776414	-14.63824516	1.85E-34	2.03E-33	67.45974883
HOXA9	-0.291447115	-14.63215928	1.94E-34	2.12E-33	67.41425293
APCDD1L	0.553868458	14.63187097	1.94E-34	2.13E-33	67.41209763
GPCRLTM7	-0.324347689	-14.63017185	1.97E-34	2.15E-33	67.39939567
SRRM1	-0.438971321	-14.62866853	1.99E-34	2.18E-33	67.38815742
TRIM47	-0.486623074	-14.62782727	2.00E-34	2.19E-33	67.38186847
TMPRSS13	-0.478331892	-14.62763465	2.00E-34	2.19E-33	67.38042855
CNR2	-0.363253881	-14.62634735	2.02E-34	2.21E-33	67.37080521
PPY2	-0.416648009	-14.62592925	2.03E-34	2.22E-33	67.36767967
C9orf170	-0.373721597	-14.62570918	2.03E-34	2.22E-33	67.36603456
PART1	-0.276921259	-14.62101463	2.11E-34	2.30E-33	67.33094021
SIGMAR1	-0.611988104	-14.61896816	2.14E-34	2.33E-33	67.3156418
NAMPT	-0.903283454	-14.61864396	2.14E-34	2.34E-33	67.31321821
OR2A14	-0.466431635	-14.61477018	2.21E-34	2.40E-33	67.28425982
SDCCAG3	-0.517133804	-14.61217649	2.25E-34	2.45E-33	67.26487082
NCRNA00095	-0.43675067	-14.61011289	2.29E-34	2.49E-33	67.24944451
MATN4	-0.441002803	-14.60852801	2.31E-34	2.52E-33	67.23759688
KIR3DL3	-0.28860124	-14.6083936	2.32E-34	2.52E-33	67.2365921
ABCC11	-0.315535937	-14.60724512	2.34E-34	2.54E-33	67.2280067
SHISA9	-0.575034917	-14.60705431	2.34E-34	2.54E-33	67.22658038
KIAA2022	-0.374767809	-14.60694192	2.34E-34	2.54E-33	67.22574017
TMEM150B	-0.564392934	-14.60680561	2.34E-34	2.54E-33	67.22472122
LOC439914	-0.456372285	-14.60655977	2.35E-34	2.54E-33	67.22288348
FN1	-0.459077369	-14.60336306	2.40E-34	2.61E-33	67.19898689
BFSP2	-0.456487798	-14.6017884	2.43E-34	2.63E-33	67.18721577
OR56A3	-0.406962764	-14.60169354	2.43E-34	2.64E-33	67.18650665
PVRL2	-0.456222403	-14.59864679	2.49E-34	2.69E-33	67.16373121
TRPM1	-0.304099962	-14.59853077	2.49E-34	2.70E-33	67.16286387
GDF2	-0.592143526	-14.59768117	2.51E-34	2.71E-33	67.15651286
C12orf67	-0.318465273	-14.59593138	2.54E-34	2.75E-33	67.14343265
HIST1H4G	-0.323148968	-14.59536559	2.55E-34	2.76E-33	67.13920325
CCDC26	-0.312619178	-14.59401781	2.58E-34	2.78E-33	67.12912818
NDUFA12	-0.541188624	-14.58692628	2.72E-34	2.93E-33	67.07611738
PIK3R5	-0.782406525	-14.58627303	2.73E-34	2.95E-33	67.07123427
DPCR1	-0.35748331	-14.57915772	2.88E-34	3.11E-33	67.01804627
TMEM115	-0.346789611	-14.57880468	2.89E-34	3.11E-33	67.01540722
PPP3R2	-0.355739618	-14.56442826	3.22E-34	3.46E-33	66.90794316
SPNS2	-0.49542057	-14.55927646	3.35E-34	3.60E-33	66.8694339
ZNF227	-0.380340962	-14.55773672	3.39E-34	3.64E-33	66.8579245
OR5B12	-0.244989195	-14.55639761	3.42E-34	3.67E-33	66.84791486
HOXB8	-0.491466222	-14.55621609	3.42E-34	3.68E-33	66.84655802
TCL1A	-0.328774972	-14.550708	3.57E-34	3.83E-33	66.80538605
RAB3D	-0.431870607	-14.55025971	3.58E-34	3.84E-33	66.80203514
C14orf80	-0.598464966	-14.55002897	3.59E-34	3.85E-33	66.80031046
OR9K2	-0.288132132	-14.54719706	3.66E-34	3.93E-33	66.77914259
CACNG7	0.411074643	14.54010761	3.86E-34	4.14E-33	66.72615105
ALDH9A1	-0.331084882	-14.5391146	3.89E-34	4.17E-33	66.71872867
ARFIP2	-0.434951542	-14.53723049	3.95E-34	4.22E-33	66.70464557
HOXA6	-0.524698157	-14.53575049	3.99E-34	4.27E-33	66.6935832
ZDHHC6	-0.496060013	-14.53316235	4.07E-34	4.35E-33	66.67423786
CDC42	-0.453309444	-14.53090251	4.14E-34	4.42E-33	66.6573466
ATP8B3	-0.508125913	-14.52914582	4.20E-34	4.48E-33	66.64421613
KIAA1045	-0.399864305	-14.52621602	4.29E-34	4.58E-33	66.62231734
RELL2	-0.529965222	-14.52571558	4.30E-34	4.59E-33	66.61857682
FERMT3	-0.728831436	-14.52214956	4.42E-34	4.71E-33	66.59192271
TPP1	-0.501984605	-14.52203496	4.43E-34	4.71E-33	66.59106615
CD177	-0.866399758	-14.5219343	4.43E-34	4.71E-33	66.5903138
PSTPIP1	-0.40011619	-14.52096549	4.46E-34	4.75E-33	66.58307247
SMARCB1	-0.383096844	-14.51491079	4.67E-34	4.96E-33	66.53781735
PCGF3	-0.346794103	-14.51005988	4.84E-34	5.15E-33	66.50156014
ELF2	-0.371139322	-14.50967315	4.86E-34	5.16E-33	66.49866966
SLC35C1	-0.600545454	-14.50913851	4.87E-34	5.18E-33	66.49467362
STX12	-0.601954744	-14.50824932	4.91E-34	5.21E-33	66.48802757
PDE5A	1.144070253	14.50821191	4.91E-34	5.21E-33	66.48774797
KRAS	-0.575738994	-14.50473778	5.04E-34	5.34E-33	66.4617815
NOP16	-0.766033915	-14.50188331	5.15E-34	5.45E-33	66.44044665
GPR37L1	-0.635593282	-14.49952303	5.24E-34	5.55E-33	66.42280561
KRT78	-0.369226462	-14.49828706	5.29E-34	5.60E-33	66.41356776
PNPLA8	-0.695571807	-14.49760792	5.32E-34	5.62E-33	66.40849185
FOXG1	-0.470997071	-14.4966798	5.35E-34	5.66E-33	66.40155497
FAM74A3	-0.503663137	-14.49615921	5.37E-34	5.68E-33	66.39766401
TAAR2	-0.309480299	-14.49165842	5.56E-34	5.87E-33	66.36402489
TP53	-0.605666941	-14.49030006	5.61E-34	5.93E-33	66.35387244
TEPP	-0.414907608	-14.48925566	5.66E-34	5.97E-33	66.34606658
IGSF22	-0.473436633	-14.48895244	5.67E-34	5.98E-33	66.34380037
C5AR1	-1.003694976	-14.48734757	5.74E-34	6.05E-33	66.3318056
SHISA5	-0.519010806	-14.4860446	5.80E-34	6.11E-33	66.32206723
DES	-0.161712577	-14.4858668	5.80E-34	6.11E-33	66.32073841
GRAMD2	-0.338314877	-14.48517569	5.83E-34	6.14E-33	66.31557303
ZNF679	-0.276417341	-14.48494974	5.84E-34	6.15E-33	66.31388431
TRIL	0.754565304	14.48244402	5.96E-34	6.26E-33	66.29515681
UNC93A	-0.44494827	-14.47940054	6.09E-34	6.40E-33	66.2724102
CHST1	-0.904584366	-14.47901988	6.11E-34	6.42E-33	66.26956521
PPP1CA	-0.415807424	-14.47752865	6.18E-34	6.49E-33	66.25842002
ADAMTS8	-0.509595154	-14.47688178	6.21E-34	6.51E-33	66.25358545
YWHAH	-0.551285087	-14.47575215	6.26E-34	6.57E-33	66.24514278
SYNGAP1	-0.310624348	-14.47504353	6.30E-34	6.60E-33	66.23984673
GPS2	-0.380052056	-14.47335259	6.38E-34	6.68E-33	66.227209
SSFA2	-0.438569554	-14.47009951	6.53E-34	6.84E-33	66.20289629
KIAA1949	-0.687497363	-14.46988561	6.54E-34	6.85E-33	66.2012977
FAM71A	-0.369315014	-14.46578113	6.75E-34	7.06E-33	66.17062208
PCK2	-0.643415555	-14.46486277	6.79E-34	7.10E-33	66.16375861
MIR9-3	-0.345156488	-14.4603209	7.03E-34	7.35E-33	66.12981449
TTPAL	-0.799902142	-14.45986036	7.05E-34	7.37E-33	66.12637259
LOC100288208	-0.294368628	-14.45776198	7.17E-34	7.48E-33	66.11069028
C10orf27	-0.32817248	-14.45509135	7.31E-34	7.63E-33	66.09073131
OR52B4	-0.378202014	-14.45331991	7.41E-34	7.73E-33	66.07749247
PDE4C	-0.389658925	-14.45237933	7.46E-34	7.78E-33	66.07046305
IL12RB1	-0.41638284	-14.45110209	7.53E-34	7.85E-33	66.06091774
ST7	-0.395040909	-14.45003384	7.59E-34	7.91E-33	66.05293426
MEF2B	-0.368660742	-14.44741547	7.74E-34	8.06E-33	66.03336609
FERMT2	-0.534900583	-14.44708264	7.76E-34	8.07E-33	66.03087878
TRPV4	-0.304209159	-14.44705184	7.77E-34	8.07E-33	66.03064856
C16orf71	-0.403027408	-14.44617029	7.82E-34	8.12E-33	66.02406044
ZDHHC1	-0.42490717	-14.44607644	7.82E-34	8.12E-33	66.02335905
CCL22	-0.458750877	-14.44559895	7.85E-34	8.15E-33	66.0197906
IMMP1L	-0.642073566	-14.44272471	8.02E-34	8.32E-33	65.99831053
ARPC5	-0.515794195	-14.44202803	8.06E-34	8.36E-33	65.99310398
IL17RC	-0.421789976	-14.44056322	8.15E-34	8.45E-33	65.9821571
KCNQ5	-0.279540149	-14.44005266	8.18E-34	8.48E-33	65.97834153
RCE1	-0.396148076	-14.43962528	8.21E-34	8.50E-33	65.97514762
PSMA2	-0.675857633	-14.43946487	8.22E-34	8.51E-33	65.97394887
CNTNAP5	-0.254205	-14.43815708	8.30E-34	8.58E-33	65.96417541
C9orf131	-0.426764439	-14.43776418	8.33E-34	8.61E-33	65.96123921
RIMBP3	-0.290784266	-14.43758043	8.34E-34	8.61E-33	65.959866
MAMSTR	-0.459542332	-14.43745768	8.34E-34	8.62E-33	65.95894864
PIPOX	-0.389744503	-14.43527641	8.48E-34	8.75E-33	65.94264759
SMPD4	-0.537663439	-14.43441163	8.54E-34	8.81E-33	65.93618494
CLDN16	-0.256883786	-14.43415914	8.55E-34	8.82E-33	65.93429801
GLUD2	-0.374980029	-14.43060982	8.78E-34	9.05E-33	65.90777349
B4GALNT4	-0.450899866	-14.42260878	9.33E-34	9.61E-33	65.84798139
SIGLEC11	-0.381480499	-14.42006265	9.51E-34	9.79E-33	65.82895427
KIAA0125	-0.744135809	-14.41943084	9.55E-34	9.83E-33	65.82423282
ZFYVE28	-0.460714276	-14.41916853	9.57E-34	9.84E-33	65.8222726
HUS1	-0.359699631	-14.41871572	9.60E-34	9.87E-33	65.81888884
SYT16	-0.278511084	-14.41705511	9.72E-34	9.99E-33	65.80647924
ETNK2	-1.184835337	-14.4169608	9.73E-34	9.99E-33	65.80577448
OR2J2	-0.241052559	-14.41503721	9.87E-34	1.01E-32	65.79139975
NRK	1.113285286	14.41315002	1.00E-33	1.03E-32	65.77729712
RARRES1	-1.570116344	-14.41136151	1.01E-33	1.04E-32	65.76393191
RABIF	-0.47861378	-14.40908416	1.03E-33	1.06E-32	65.74691381
SCARNA1	-0.564939235	-14.40860335	1.04E-33	1.06E-32	65.74332088
DAPL1	-0.42373011	-14.40715371	1.05E-33	1.07E-32	65.7324881
PIGO	-0.337623703	-14.40136223	1.09E-33	1.12E-32	65.68921032
C1orf52	-0.399502778	-14.39951173	1.11E-33	1.13E-32	65.67538227
CEP55	-0.455293031	-14.39792522	1.12E-33	1.15E-32	65.66352696
PPP1R1B	-0.51826138	-14.39688369	1.13E-33	1.16E-32	65.65574411
ALDOAP2	-0.606832497	-14.39504715	1.15E-33	1.17E-32	65.64202046
HCRT	-0.483842495	-14.39020332	1.19E-33	1.21E-32	65.60582514
ABCC13	-0.183671259	-14.38855264	1.20E-33	1.23E-32	65.59349062
SLC25A19	-0.675328844	-14.383384	1.25E-33	1.28E-32	65.5548688
STMN4	-0.401828625	-14.38289747	1.26E-33	1.28E-32	65.55123325
UBE2D2	-0.427575568	-14.38280853	1.26E-33	1.28E-32	65.55056868
DNAJB3	-0.409167932	-14.37923199	1.29E-33	1.31E-32	65.52384385
ZNF71	-0.426092191	-14.37791012	1.30E-33	1.33E-32	65.51396657
C10orf92	-0.458209995	-14.37613878	1.32E-33	1.34E-32	65.50073085
KHDC1	-0.373207627	-14.37609888	1.32E-33	1.34E-32	65.5004327
LHX3	-0.35768554	-14.37574627	1.33E-33	1.35E-32	65.49779794
SYNPR	-0.325629102	-14.37397094	1.34E-33	1.36E-32	65.48453242
CBLB	-0.636198526	-14.37361464	1.35E-33	1.37E-32	65.48187009
GMEB2	-0.365020226	-14.37188462	1.36E-33	1.38E-32	65.46894318
FLJ30064	-0.889837894	-14.37175544	1.37E-33	1.38E-32	65.46797792
POR	-0.818156082	-14.3677633	1.41E-33	1.43E-32	65.43814852
PRKRA	-0.408502944	-14.3675031	1.41E-33	1.43E-32	65.4362043
CHTF18	-0.511942686	-14.36353672	1.45E-33	1.47E-32	65.40656764
MPND	-0.453200108	-14.36167708	1.47E-33	1.49E-32	65.39267256
[truncated: 18,229 more rows]
