# Supplementary material for: A circular network of purine metabolism as coregulators of dilated cardiomyopathy
Source: J Transl Med. 2022 Nov 18;20:532. doi: 10.1186/s12967-022-03739-3 (PMC9673417; doi:10.1186/s12967-022-03739-3)
Supplement: Supplementary file 2 — Additional file 2: Table S2. The list of pathway analysis results following the gene-set enrichment analysis. [file 12967_2022_3739_MOESM2_ESM.csv]

ONTOLOGY	ID	Description	setSize	enrichmentScore	NES	pvalue	p.adjust	qvalues	rank	leading_edge	core_enrichment
BP	GO:0002274	myeloid leukocyte activation	192	-0.463270275	-2.014087666	1.00E-10	2.49E-07	2.13E-07	2388	tags=35%, list=16%, signal=30%	64784/306/7305/22918/3689/90342/55509/7474/10814/10538/23210/729230/54209/6338/10758/1435/22904/9258/29108/3566/2358/4317/2624/7099/7107/3684/57580/3606/6688/4055/113277/84868/4615/6845/148022/4067/11314/5580/3929/3965/1907/7048/3329/5724/3694/3949/406910/2268/6813/4495/57126/199/10135/8877/57817/728/8673/6556/7057/6283/3586/3162/7097/2207/1075/11326/9173/5320
BP	GO:0006909	phagocytosis	200	-0.464891715	-2.029400174	1.00E-10	2.49E-07	2.13E-07	2583	tags=38%, list=17%, signal=32%	1201/55198/1265/5031/306/949/389610/25/1535/7305/64127/998/22918/3689/1991/90342/64581/4233/717/23603/391/406955/23210/729230/7409/54209/55207/9844/336/5175/29108/2358/23616/7301/5873/2624/7099/3394/3684/5906/301/7052/6714/4615/10461/6845/3688/9066/4067/11314/5580/3929/1785/8724/11151/10326/3055/8406/3949/2268/3601/3071/199/55113/718/8685/8877/2209/6556/7057/4481/929/7097/2207/5806/6347/8547
MF	GO:0030021	extracellular matrix structural constituent conferring compression resistance	18	0.78282073	3.675924162	1.00E-10	2.49E-07	2.13E-07	138	tags=39%, list=1%, signal=39%	54829/1404/4969/4060/2331/10117/127435
BP	GO:0050727	regulation of inflammatory response	308	-0.402148302	-1.814868815	2.19E-10	4.09E-07	3.50E-07	2854	tags=32%, list=19%, signal=27%	5925/284207/5468/4814/388125/407035/7292/53833/406957/4363/101/2679/2950/3559/7130/330/64838/64127/51738/8314/1991/1660/4210/7784/7474/100/9825/4049/4088/406955/729230/2625/54209/5598/6223/22904/9258/29108/8792/2358/4317/5467/7301/5138/7099/79651/23765/301/7052/3606/185/6714/4615/406963/6845/4067/10203/5580/3929/56833/5733/2853/171389/7132/23476/3329/2828/3055/7791/89790/28964/5045/3949/2268/9180…
BP	GO:0031347	regulation of defense response	500	-0.353565979	-1.62944799	3.18E-09	4.76E-06	4.07E-06	3592	tags=34%, list=24%, signal=26%	23170/1236/118788/26191/60343/80709/64332/284340/58189/149095/79626/8808/8807/10084/5008/9314/54106/55061/338322/4277/4314/6397/55666/5777/3594/5925/284207/3320/57506/22933/29800/5468/4814/7804/5062/54941/388125/407035/164/7292/53833/406957/4363/55198/101/2679/2950/3559/3428/7130/330/51311/100507436/1535/64838/7305/64127/51738/8314/1991/6895/10269/1660/79102/253943/4210/29883/3902/64581/7784/885/…
BP	GO:0032496	response to lipopolysaccharide	279	-0.400055587	-1.792129689	3.89E-09	4.85E-06	4.15E-06	2761	tags=33%, list=18%, signal=28%	445/55970/2919/7292/29126/1604/2679/2950/10270/1440/949/25/84639/64127/6648/1991/5731/57048/7054/1244/836/1147/4435/7474/23118/3654/3383/4049/8915/54209/342979/22904/4846/29108/8792/942/7056/6590/3587/5467/7099/3164/3934/3394/4793/338/496/3606/6688/84868/6714/4615/406963/148022/4067/3929/3248/3965/1906/5106/8767/7035/3329/2353/3055/5724/4064/28964/11009/2255/249/1543/6401/11213/6280/57817/728/655…
BP	GO:0002237	response to molecule of bacterial origin	291	-0.390177759	-1.753347134	5.44E-09	5.81E-06	4.97E-06	2799	tags=33%, list=19%, signal=27%	22933/445/55970/2919/7292/29126/1604/2679/2950/10270/1440/949/25/84639/64127/6648/1991/5731/57048/7054/1244/836/1147/4435/7474/23118/3654/3383/4049/8915/54209/342979/22904/4846/29108/8792/942/7056/6590/3587/5467/7099/3164/3934/3394/4793/7855/338/496/3606/6688/84868/6714/4615/406963/148022/4067/3929/3248/3965/1906/2853/5106/8767/7035/3329/2353/3055/5724/4064/28964/11009/2255/249/1543/6401/11213/62…
BP	GO:0050865	regulation of cell activation	482	-0.354020275	-1.628594658	6.46E-09	6.04E-06	5.16E-06	3350	tags=34%, list=22%, signal=27%	9231/79626/8808/3497/23495/55423/54106/958/11006/10892/407018/9760/678/27166/1960/5777/8744/3594/5154/84807/4004/1949/3549/2242/164/5341/7292/53833/29126/57864/406957/101/1604/8013/6693/3559/7037/100507436/239/1209/25/7305/64127/857/3481/3689/8543/10630/80381/2319/836/3902/1326/64581/283234/2147/7784/7474/10019/100/8915/9466/406955/729230/2625/7409/1739/54209/10459/10148/5155/8660/6195/57678/4846…
BP	GO:0042116	macrophage activation	89	-0.524347101	-2.138930735	7.74E-09	6.44E-06	5.50E-06	2388	tags=39%, list=16%, signal=33%	64784/7305/22918/3689/90342/7474/23210/54209/22904/9258/3566/2358/4317/7099/7107/3684/113277/84868/148022/3929/1907/3329/3949/199/10135/8877/57817/728/6556/7057/3586/7097/1075/11326/9173
BP	GO:0009611	response to wounding	447	-0.354412653	-1.629193067	2.30E-08	1.72E-05	1.47E-05	3783	tags=38%, list=25%, signal=29%	640/6484/5912/57822/947/493829/83999/2160/8291/558/2064/54361/6790/706/58189/10544/9314/3053/958/389125/4099/6657/3690/678/57834/5777/9241/6707/966/5154/3315/3776/133/308/462/8527/2670/9002/5341/581/1265/11202/5905/94121/780/2623/949/239/7305/857/5894/2335/10630/7476/80274/2247/90342/836/64805/64581/2147/1816/7474/10019/4088/5478/729230/7409/54209/5155/1605/55207/5055/4846/10627/60/7471/2155/7056…
BP	GO:0050900	leukocyte migration	290	-0.377635269	-1.696350961	4.05E-08	2.75E-05	2.35E-05	2696	tags=32%, list=18%, signal=27%	2919/326/8784/159296/101/6693/7226/64127/998/3689/1991/10850/64083/5479/6367/4478/64805/7784/7474/100/6349/2059/3383/6362/391/9466/5478/84522/124976/729230/2625/7409/54209/5155/6223/1435/5175/29108/6654/1843/1803/8792/2358/2155/51135/10488/57580/4254/301/9948/6688/6404/6714/4615/6363/3958/26585/3688/4067/11314/347/3929/56833/3965/1906/1907/11151/284114/3605/89766/3204/3055/5724/1880/719/6356/3554…
BP	GO:0042119	neutrophil activation	31	-0.678514137	-2.358450965	5.87E-08	3.66E-05	3.13E-05	2378	tags=61%, list=16%, signal=52%	306/7305/3689/6338/10758/3684/57580/3606/6688/4615/6845/11314/5580/5724/406910/6813/57126/2207/5320
BP	GO:0050729	positive regulation of inflammatory response	120	-0.469564645	-1.977077811	7.00E-08	4.03E-05	3.45E-05	1933	tags=30%, list=13%, signal=26%	7784/7474/4049/406955/729230/54209/6223/8792/4317/5138/7099/23765/7052/3606/185/6845/3929/5733/7132/3329/2828/3949/9180/718/6280/8673/1051/353514/6283/7097/1075/6279/5054/241/9173/5320
BP	GO:0002532	production of molecular mediator involved in inflammatory response	75	-0.519545386	-2.074542707	7.60E-08	4.06E-05	3.47E-05	2322	tags=41%, list=15%, signal=35%	64127/8314/4210/64581/2147/2146/54209/6223/29108/3566/5187/112744/7099/23765/4615/6845/148022/4067/347/3929/56833/283120/3605/406910/3091/6774/240/8673/7850/5054/241
BP	GO:0050764	regulation of phagocytosis	78	-0.527098393	-2.119105284	9.50E-08	4.74E-05	4.05E-05	2556	tags=44%, list=17%, signal=36%	55198/1265/949/1535/64127/90342/64581/717/406955/54209/336/29108/2358/5873/2624/5906/7052/10461/9066/11314/1785/8724/10326/3055/2268/3601/3071/718/8877/6556/7097/2207/5806/6347
BP	GO:0002694	regulation of leukocyte activation	443	-0.343567797	-1.578888836	1.06E-07	4.98E-05	4.26E-05	4908	tags=44%, list=33%, signal=30%	59067/79679/3572/50487/8876/3146/5074/124912/30835/55183/3119/861/8740/30011/51293/84106/4323/6504/864/1445/5771/5359/8772/114609/8943/3569/634/1269/90379/383/25807/23513/257101/80149/5914/55824/28392/640/3398/1050/79155/865/558/1236/2064/26191/64332/115650/9231/79626/8808/3497/23495/55423/54106/958/11006/10892/407018/9760/678/27166/1960/5777/8744/3594/84807/4004/1949/3549/2242/164/7292/53833/291…
BP	GO:0032944	regulation of mononuclear cell proliferation	195	-0.407756898	-1.774479734	2.69E-07	0.000109405	9.35E-05	3557	tags=41%, list=24%, signal=32%	2064/26191/115650/9231/23495/54106/958/11006/5777/8744/3594/4004/3549/7292/53833/29126/406957/1604/6693/3559/7037/7305/3481/80381/836/283234/7784/100/9466/729230/1739/10148/8660/57678/1435/29108/6654/54440/942/8440/51043/7099/1378/64600/301/3606/84868/89780/4615/6363/3958/246778/148022/4067/11314/952/2615/3965/2048/11151/868/8767/7048/1026/51083/6469/1880/384/2255/6541/339390/1947/3071/199/23529/…
BP	GO:0050670	regulation of lymphocyte proliferation	193	-0.407561889	-1.771948774	2.69E-07	0.000109405	9.35E-05	3557	tags=41%, list=24%, signal=32%	2064/26191/115650/9231/23495/54106/958/11006/5777/8744/3594/4004/3549/7292/53833/29126/406957/1604/6693/3559/7037/7305/3481/80381/836/283234/7784/100/9466/729230/1739/10148/8660/57678/29108/6654/54440/942/8440/51043/7099/1378/64600/301/3606/84868/89780/4615/6363/3958/246778/148022/4067/11314/952/2615/3965/2048/11151/868/8767/7048/1026/51083/6469/1880/384/2255/6541/339390/1947/3071/199/23529/1051/…
BP	GO:0070663	regulation of leukocyte proliferation	209	-0.400498759	-1.755525174	2.78E-07	0.000109405	9.35E-05	3401	tags=39%, list=23%, signal=31%	115650/9231/23495/54106/958/11006/5777/8744/3594/4004/3549/7292/53833/29126/406957/1604/2950/6693/3559/7037/7305/3481/80381/836/283234/7784/100/9466/406955/729230/1739/10148/8660/57678/1435/29108/6654/54440/942/8440/51043/7099/1378/64600/4254/301/3606/84868/89780/4615/6363/3958/26585/246778/148022/4067/11314/952/2615/3965/2048/11151/868/8767/7048/1026/51083/6469/1880/384/2255/6541/339390/1947/307…
BP	GO:0036230	granulocyte activation	37	-0.626314223	-2.244256054	4.64E-07	0.000173509	0.000148304	2694	tags=57%, list=18%, signal=47%	55361/306/7305/3689/729230/6338/10758/3684/57580/3606/6688/4615/6845/11314/5580/5724/406910/6813/57126/2207/5320
BP	GO:0050867	positive regulation of cell activation	296	-0.365514572	-1.643889474	5.16E-07	0.000183762	0.000157068	3697	tags=38%, list=25%, signal=29%	1050/79155/865/558/1236/26191/64332/115650/8808/3497/55423/54106/958/11006/10892/9760/1960/5777/8744/3594/84807/1949/3549/164/5341/7292/29126/101/1604/8013/3559/7037/7305/64127/857/3481/3689/80381/2319/1326/64581/283234/7784/7474/100/8915/9466/729230/2625/7409/54209/10459/10148/8660/6195/57678/29108/3566/1803/54440/942/4317/8440/51043/2624/7099/1378/3684/301/3606/84868/6666/6714/89780/7704/4615/6…
BP	GO:0002526	acute inflammatory response	97	-0.4775485	-1.963549996	6.23E-07	0.000206607	0.000176594	2838	tags=38%, list=19%, signal=31%	462/7036/445/388125/7292/53833/101/2950/1991/2335/56998/2147/7784/3383/2625/336/8792/3934/3929/5733/171389/5265/2157/5345/6289/9180/3250/718/6774/57817/3240/1051/1910/6279/241/9332/12
BP	GO:0031349	positive regulation of defense response	231	-0.389054638	-1.722454762	6.35E-07	0.000206607	0.000176594	2842	tags=31%, list=19%, signal=25%	3320/57506/4814/5062/388125/164/7292/4363/101/3428/51311/1535/7305/64127/1660/3902/64581/7784/885/7474/4049/406955/729230/7409/54209/6223/29108/8792/2358/4317/5138/7099/4841/23765/58484/7052/3606/6688/84868/185/6714/6845/4067/3929/5733/7132/354/8767/3329/2828/3055/5225/3949/4862/9180/5817/718/2069/6280/8673/1051/353514/6283/7097/1075/400709/6279/5054/241/9173/5320
BP	GO:0032609	interferon-gamma production	99	-0.469682358	-1.936008957	7.32E-07	0.00021924	0.000187392	2633	tags=39%, list=18%, signal=33%	7292/53833/29126/51311/25/64127/1054/80381/64581/7784/7474/4049/9466/729230/2625/10148/29108/54440/7099/1378/3394/7855/3606/84868/246778/3965/171389/8767/3329/3554/5144/8140/602/6556/8809/7805/3586/929/9173
BP	GO:0032649	regulation of interferon-gamma production	99	-0.469682358	-1.936008957	7.32E-07	0.00021924	0.000187392	2633	tags=39%, list=18%, signal=33%	7292/53833/29126/51311/25/64127/1054/80381/64581/7784/7474/4049/9466/729230/2625/10148/29108/54440/7099/1378/3394/7855/3606/84868/246778/3965/171389/8767/3329/3554/5144/8140/602/6556/8809/7805/3586/929/9173
BP	GO:0022407	regulation of cell-cell adhesion	368	-0.349586378	-1.590485634	7.62E-07	0.000219347	0.000187484	4908	tags=45%, list=33%, signal=31%	59067/79679/3572/8876/3146/5074/30835/3119/79414/861/8740/3170/50488/6504/864/80139/1445/5771/1952/8772/8943/3569/634/10211/55083/383/23513/80149/5914/55824/6370/640/394263/6484/865/1236/2064/26191/54361/80709/64332/115650/91663/9231/79626/8808/55423/9314/2525/11006/51201/10892/6657/407018/1960/5777/8744/3594/84807/1949/445/3549/407035/7292/53833/29126/1041/406957/10272/101/1604/8013/10370/6693/3…
BP	GO:0002696	positive regulation of leukocyte activation	288	-0.361030337	-1.621607269	8.31E-07	0.000226436	0.000193543	3697	tags=38%, list=25%, signal=29%	1050/79155/865/558/1236/26191/64332/115650/8808/3497/55423/54106/958/11006/10892/9760/1960/5777/8744/3594/84807/1949/3549/164/7292/29126/101/1604/8013/3559/7037/7305/64127/857/3481/3689/80381/2319/1326/64581/283234/7784/7474/100/8915/9466/729230/2625/7409/54209/10459/10148/8660/57678/29108/3566/1803/54440/942/4317/8440/51043/2624/7099/1378/3684/301/3606/84868/6666/6714/89780/7704/4615/6363/6845/1…
BP	GO:0032103	positive regulation of response to external stimulus	347	-0.352230973	-1.595672121	8.47E-07	0.000226436	0.000193543	2888	tags=29%, list=19%, signal=24%	3315/3320/57506/4814/5062/388125/164/7292/4363/101/3428/51311/1535/7305/64127/51738/10850/89870/1660/2247/64805/3902/64581/2147/7784/4233/7474/4049/4088/406955/729230/7409/54209/5155/6223/1435/29108/8792/2358/2155/7056/4317/3791/10488/5138/112744/7099/4841/23765/58484/7052/3606/6688/84868/185/6714/6363/6845/4067/3929/5733/3965/1906/1907/284114/7132/354/8767/3605/5345/3329/5159/2828/3055/4064/5225…
BP	GO:0001819	positive regulation of cytokine production	393	-0.344381185	-1.571097917	1.04E-06	0.000267184	0.000228372	2641	tags=28%, list=18%, signal=23%	326/7292/53833/29126/101/1604/8013/6693/3428/9475/51311/25/1535/7305/64127/1054/24145/3556/116337/4776/1991/89870/1660/80381/1147/64581/283234/7784/7474/10538/3654/4049/8915/4088/9466/56666/729230/2625/54209/10148/336/29108/3566/54440/942/4317/51043/112744/7099/23765/3394/301/7855/58484/3606/113277/84868/6714/89780/4615/6363/246778/2658/148022/3929/3965/468/2048/10855/283120/8767/3605/5345/3329/5…
BP	GO:0007159	leukocyte cell-cell adhesion	305	-0.358331409	-1.615930197	1.09E-06	0.000271085	0.000231706	3562	tags=37%, list=24%, signal=29%	1236/2064/26191/64332/115650/9231/79626/8808/55423/9314/11006/10892/407018/1960/5777/8744/3594/84807/1949/445/3549/407035/7292/53833/29126/406957/101/1604/8013/6693/3559/7037/64127/857/3481/3689/1991/64083/4478/80381/2319/64116/836/3902/1326/283234/7784/100/3654/3383/8915/9466/729230/2625/7409/1739/10148/57678/5175/29108/3566/1803/54440/942/8440/51043/655/1378/64600/301/3606/6404/84868/6666/6714/…
BP	GO:0071294	cellular response to zinc ion	23	-0.697052582	-2.283717443	1.17E-06	0.000282977	0.000241871	1967	tags=57%, list=13%, signal=49%	84329/2741/4494/4496/4504/23400/4502/4495/326343/3777/4499/4501/4489
BP	GO:0002252	immune effector process	483	-0.327179393	-1.505324495	1.31E-06	0.000306171	0.000261695	3317	tags=32%, list=22%, signal=26%	4242/8807/3497/5199/54106/958/55061/2208/11006/10892/2185/8729/5777/3594/966/84807/1379/57506/203068/2242/55361/164/326/7292/53833/159296/55198/1604/8013/6693/3004/7037/51311/100507436/306/25/7305/64127/1054/3689/1991/1675/90342/3902/64581/2147/7784/717/51279/7474/10814/79465/10538/100/10312/3383/4049/8915/2013/9466/84522/729230/2625/7409/54209/10459/6338/55207/6223/10758/22904/336/29108/3566/544…
BP	GO:0043030	regulation of macrophage activation	49	-0.561855151	-2.129122502	1.37E-06	0.000311183	0.000265979	1880	tags=37%, list=13%, signal=32%	7474/54209/9258/3566/4317/7099/7107/84868/3929/3329/3949/8877/57817/7057/3586/1075/11326/9173
BP	GO:0042060	wound healing	343	-0.347064707	-1.571037222	1.46E-06	0.000322061	0.000275277	2967	tags=33%, list=20%, signal=27%	5777/9241/6707/966/5154/3315/308/462/8527/9002/5341/1265/94121/780/2623/949/239/857/5894/2335/10630/7476/80274/2247/90342/836/64805/64581/2147/1816/7474/10019/4088/5478/7409/5155/1605/55207/5055/4846/10627/60/2155/7056/3791/5467/7301/5873/2624/389/7099/10979/128272/301/23671/7980/6714/2065/89780/1606/1192/7454/10461/54566/3688/302/1465/9066/4067/5580/23657/2048/1906/10855/171389/5265/2157/3705/70…
BP	GO:0048661	positive regulation of smooth muscle cell proliferation	79	-0.497213764	-2.000360023	1.55E-06	0.00033147	0.000283319	2523	tags=41%, list=17%, signal=34%	8013/5031/239/1535/1991/2247/4209/3654/4835/5155/51135/7099/7052/3606/4615/9510/10203/55810/3248/1906/5345/7048/5159/5724/348093/199/10135/2069/7057/3586/3162/406990
BP	GO:0097529	myeloid leukocyte migration	172	-0.407565181	-1.761725294	1.64E-06	0.000340084	0.000290682	2215	tags=31%, list=15%, signal=27%	3689/5479/6367/64805/6349/6362/391/5478/84522/729230/7409/54209/5155/6223/1435/5175/1843/1803/8792/2358/51135/10488/57580/301/9948/6688/4615/6363/3958/26585/4067/11314/3929/56833/1906/1907/3605/89766/719/6356/3554/3071/57126/199/6280/728/7057/1910/1230/6283/2207/6279/6347/5054
BP	GO:1901214	regulation of neuron death	264	-0.367135142	-1.638784612	1.84E-06	0.000372572	0.000318451	2677	tags=31%, list=18%, signal=26%	255738/128434/9040/406957/1201/581/406985/101/8013/1440/7226/25/56751/7305/6648/1965/998/4776/5913/27023/3689/2914/7021/836/4435/8517/7474/7020/6418/4835/2625/54209/1981/997/28996/1435/1139/51804/4504/7471/6620/2931/7301/7099/2730/4841/23017/3934/3684/6505/2065/3845/89780/4803/409/3745/23400/7157/26281/10280/23657/468/135112/11151/3329/2353/2539/2047/2002/1718/3091/9244/4929/22943/6774/598/23529/…
BP	GO:0043410	positive regulation of MAPK cascade	374	-0.343286943	-1.562869099	2.15E-06	0.000423369	0.000361869	3791	tags=37%, list=25%, signal=29%	8567/23566/4294/1902/51384/6754/1236/2064/27035/26191/23542/2046/284340/5609/5008/6014/54106/958/147/2185/6657/407018/8754/10595/5148/152007/5154/10519/8312/242/84231/1942/101/1857/9475/5031/25/25759/64127/51738/341152/3589/2322/23286/998/3481/1991/5894/2914/6367/5606/9618/7476/2247/5908/64581/221472/154/54550/8826/56940/7474/3814/6349/3654/3061/3383/2146/6386/1815/6362/4835/406955/5478/54209/289…
BP	GO:0032102	negative regulation of response to external stimulus	339	-0.347129053	-1.571126861	2.53E-06	0.000485114	0.000414645	3755	tags=35%, list=25%, signal=27%	2874/947/83999/8195/2160/23170/60343/54361/284340/58189/149095/79626/9314/54437/55061/4277/6397/55666/5154/5925/284207/22933/5468/55558/54941/407035/57715/53833/406957/2950/3559/3428/11202/7130/100507436/239/6531/64838/64127/51738/1991/6895/79102/253943/4210/7473/2247/29883/2147/885/7474/10019/100/4088/406955/2625/54209/5598/5155/285/6223/5055/4846/9258/1843/1803/2358/7056/5467/7301/1378/79651/84…
BP	GO:0032729	positive regulation of interferon-gamma production	67	-0.502975787	-1.980156288	2.65E-06	0.000495257	0.000423314	2394	tags=43%, list=16%, signal=37%	51311/25/1054/80381/64581/7784/7474/4049/9466/729230/10148/29108/54440/7099/3394/7855/3606/84868/246778/3965/8767/3329/3554/5144/8140/602/6556/8809/929
BP	GO:0002521	leukocyte differentiation	458	-0.328460502	-1.510322266	2.77E-06	0.000505397	0.000431981	4847	tags=43%, list=32%, signal=30%	50487/8876/3570/3146/140685/4057/8544/6868/861/64421/4914/4323/7163/6504/864/51208/3658/1053/5771/3981/760/8772/6237/23411/8943/3569/634/5971/10014/64218/5458/3976/100141515/3297/973/257101/80149/64919/5914/5657/1316/8326/640/974/2874/3398/1050/865/558/1236/2064/26191/10401/55365/54361/64332/8808/4242/54106/11006/10892/2185/9760/678/27166/1960/5777/8744/3594/84807/22985/5925/5468/3549/2242/326/72…
BP	GO:1903037	regulation of leukocyte cell-cell adhesion	276	-0.360661069	-1.614194004	3.08E-06	0.000549071	0.00046931	4908	tags=46%, list=33%, signal=32%	59067/79679/3572/8876/3146/5074/30835/3119/861/8740/6504/864/1445/5771/8772/8943/3569/634/383/23513/80149/5914/55824/6370/6484/865/1236/2064/26191/64332/115650/9231/79626/8808/55423/9314/11006/10892/407018/1960/5777/8744/3594/84807/1949/445/3549/407035/7292/53833/29126/406957/101/1604/8013/6693/3559/7037/64127/857/3481/3689/1991/80381/2319/836/3902/1326/283234/7784/100/3654/3383/8915/9466/729230/…
BP	GO:0030099	myeloid cell differentiation	300	-0.355082789	-1.599393997	3.49E-06	0.000579799	0.000495575	4847	tags=45%, list=32%, signal=31%	50487/3146/140685/4057/8761/8544/861/23456/51208/1030/3658/1053/5771/8444/760/8772/114609/23411/634/5971/25946/5458/3976/3297/5914/5657/2034/3398/4212/1050/865/1236/10401/3692/2116/11006/2185/6005/5777/22985/5925/87/10519/5468/2242/7071/10100/29887/10272/159296/10370/3428/7037/10107/1440/2623/5153/7305/1054/3589/998/56998/836/55509/2038/4286/3059/10019/10538/10312/7030/115727/9935/3218/23210/8452…
BP	GO:0010273	detoxification of copper ion	13	-0.792567814	-2.23619897	3.49E-06	0.000579799	0.000495575	1624	tags=69%, list=11%, signal=62%	4494/4496/4504/4502/4495/326343/4499/4501/4489
BP	GO:1990169	stress response to copper ion	13	-0.792567814	-2.23619897	3.49E-06	0.000579799	0.000495575	1624	tags=69%, list=11%, signal=62%	4494/4496/4504/4502/4495/326343/4499/4501/4489
CC	GO:0034774	secretory granule lumen	274	-0.364003536	-1.6277428	3.56E-06	0.000579799	0.000495575	3917	tags=37%, list=26%, signal=28%	5657/6947/56729/1509/5594/124583/29789/3615/5443/6037/47/978/5199/10487/29952/1460/10213/5645/23071/5777/5154/23406/3320/87/203068/9535/2919/1476/4069/1265/2950/25852/51738/3481/1991/51071/2335/9961/10490/1675/4125/51368/5836/5122/6386/7276/5478/2922/116844/5718/1/8836/5155/29108/10092/3608/6727/6590/4317/25801/3101/5873/3934/3614/302/5580/10855/1992/5265/2157/3310/5345/2512/226/5683/10576/5768/8…
BP	GO:0050766	positive regulation of phagocytosis	53	-0.52733995	-2.012513375	3.66E-06	0.000582611	0.000497979	2556	tags=42%, list=17%, signal=35%	55198/1535/64127/64581/717/54209/336/29108/2358/5873/2624/5906/10461/1785/10326/3601/3071/718/6556/2207/5806/6347
CC	GO:0060205	cytoplasmic vesicle lumen	277	-0.362187528	-1.621800047	3.77E-06	0.000585202	0.000500193	3488	tags=34%, list=23%, signal=27%	5443/6037/47/978/5199/10487/29952/1460/10213/5645/23071/5777/5154/23406/3320/87/203068/9535/2919/1476/4069/1265/2950/25852/51738/3481/1991/51071/2335/9961/10490/1675/4125/51368/5836/100/5122/6386/7276/5478/2922/116844/5718/1/8836/5155/29108/10092/3608/6727/6590/4317/25801/3101/5873/3934/3614/302/5580/10855/1992/5265/2157/3310/5345/2512/226/5683/10576/5768/83706/9588/2268/7078/718/22915/6282/240/1…
BP	GO:0043032	positive regulation of macrophage activation	27	-0.643185215	-2.185665819	3.84E-06	0.000585202	0.000500193	1880	tags=48%, list=13%, signal=42%	7474/54209/3566/4317/7099/84868/3929/3329/57817/7057/3586/1075/9173
CC	GO:0031983	vesicle lumen	279	-0.36255777	-1.624150655	3.91E-06	0.000585202	0.000500193	3488	tags=34%, list=23%, signal=27%	5443/6037/47/978/5199/10487/29952/1460/10213/5645/23071/5777/5154/23406/3320/87/203068/9535/2919/1476/4069/1265/2950/25852/51738/3481/1991/51071/2335/9961/10490/1675/4125/51368/5836/100/5122/6386/7276/5478/2922/116844/5718/1/8836/5155/29108/10092/3608/6727/6590/4317/25801/3101/5873/3934/3614/338/302/5580/10855/1992/5265/2157/3310/5345/2512/226/5683/10576/5768/83706/9588/2268/7078/718/22915/6282/2…
BP	GO:0031348	negative regulation of defense response	200	-0.380755023	-1.662116756	4.12E-06	0.00060419	0.000516423	3480	tags=37%, list=23%, signal=29%	60343/284340/58189/149095/79626/9314/55061/4277/6397/55666/5925/284207/22933/5468/54941/407035/53833/406957/2950/3559/3428/7130/100507436/64838/64127/51738/1991/6895/79102/253943/4210/29883/885/100/4088/406955/2625/54209/5598/6223/9258/2358/5467/7301/1378/79651/84868/6714/409/406963/4067/10203/5580/133060/56833/3965/2853/171389/7132/3055/384/89790/28964/5045/3949/2268/9021/10162/240/11213/57817/7…
BP	GO:0042330	taxis	480	-0.325756969	-1.498373851	4.67E-06	0.000671571	0.000574016	4279	tags=39%, list=29%, signal=29%	114609/8022/8482/9638/3569/54915/54210/64218/566/5458/1269/5361/23513/64919/1237/23396/9420/1800/6370/8577/5594/1944/1902/3199/2829/1236/2064/55740/4897/6037/2826/2046/284340/1113/11023/5228/3053/54437/2185/3690/3975/7408/1960/8729/1749/9241/5154/3315/2128/1949/4814/9097/2242/55558/2919/128434/57715/2051/5362/3911/1942/4363/101/654429/2950/6693/7226/64127/4983/3689/1991/10850/9369/5479/6367/4804/…
BP	GO:0002699	positive regulation of immune effector process	192	-0.384485042	-1.67156544	5.02E-06	0.000691378	0.000590945	3309	tags=38%, list=22%, signal=30%	8807/54106/958/2208/10892/3594/84807/57506/2242/164/7292/55198/1604/8013/7037/7305/64127/3689/3902/64581/7784/7474/4049/8915/729230/2625/7409/54209/10459/6223/3566/54440/942/4189/2624/112744/7099/1378/3684/5906/301/7855/3606/6688/563/6363/6845/148022/4067/11314/3929/3965/2048/354/8767/3605/3329/5724/5225/2268/3554/6813/5817/57126/718/8140/23529/8673/8809/7805/3586/3162
BP	GO:0006953	acute-phase response	44	-0.568826568	-2.111096168	5.07E-06	0.000691378	0.000590945	739	tags=34%, list=5%, signal=33%	8792/3934/3929/5733/5265/2157/5345/6289/6774/57817/3240/1051/1910/9332/12
BP	GO:0006935	chemotaxis	477	-0.328455007	-1.510556387	5.08E-06	0.000691378	0.000590945	4279	tags=39%, list=29%, signal=29%	114609/8022/8482/9638/3569/54915/54210/64218/566/5458/1269/5361/23513/64919/1237/23396/9420/1800/6370/8577/5594/1944/1902/3199/2829/1236/2064/55740/4897/6037/2826/2046/284340/1113/11023/5228/3053/54437/2185/3690/3975/7408/1960/8729/1749/9241/5154/3315/2128/1949/4814/9097/2242/55558/2919/128434/57715/2051/5362/3911/1942/4363/101/654429/2950/6693/7226/64127/4983/3689/1991/10850/9369/5479/6367/4804/…
BP	GO:0015711	organic anion transport	291	-0.352842688	-1.585574012	5.22E-06	0.000698206	0.000596782	4302	tags=41%, list=29%, signal=30%	147011/4036/57084/2350/89845/634/6534/11046/6536/383/6509/51167/29957/255189/255022/4923/119395/115019/84230/6754/3351/11182/6508/123096/116085/118980/551/6520/84912/23539/388662/8273/6005/6510/3993/153201/54716/2670/56301/1201/4363/83884/6542/51228/1497/56923/1244/64116/201232/57030/80131/6515/133418/8884/885/391013/624/1815/340146/7355/10227/8792/79751/9497/1378/64600/6507/81034/729330/153129/8…
BP	GO:0071706	tumor necrosis factor superfamily cytokine production	155	-0.404669814	-1.740858956	6.12E-06	0.000790204	0.000675415	4845	tags=49%, list=32%, signal=34%	943/3459/3146/4057/406971/6504/8772/114609/3569/64170/566/11027/80149/5914/9261/947/558/26191/5443/706/54106/5777/3315/57506/29126/101/2950/6693/10270/51465/1535/7305/64127/51738/4776/1660/64581/7474/8915/9466/729230/54209/1139/29108/54440/942/4317/112744/7099/7855/113277/84868/4615/409/6363/148022/3929/3965/2048/8767/3605/3329/5724/384/54206/1536/6774/11213/602/353514/7538/7057/23643/3586/929/70…
BP	GO:1903555	regulation of tumor necrosis factor superfamily cytokine production	155	-0.404669814	-1.740858956	6.12E-06	0.000790204	0.000675415	4845	tags=49%, list=32%, signal=34%	943/3459/3146/4057/406971/6504/8772/114609/3569/64170/566/11027/80149/5914/9261/947/558/26191/5443/706/54106/5777/3315/57506/29126/101/2950/6693/10270/51465/1535/7305/64127/51738/4776/1660/64581/7474/8915/9466/729230/54209/1139/29108/54440/942/4317/112744/7099/7855/113277/84868/4615/409/6363/148022/3929/3965/2048/8767/3605/3329/5724/384/54206/1536/6774/11213/602/353514/7538/7057/23643/3586/929/70…
BP	GO:0060627	regulation of vesicle-mediated transport	436	-0.324650493	-1.489906998	6.39E-06	0.000805501	0.000688491	4872	tags=44%, list=32%, signal=30%	23413/50487/1138/6455/3146/22871/124912/10188/11252/11267/8927/84106/203190/10890/163/23237/6504/6609/1445/84258/10347/5359/5530/11236/10938/23607/11031/634/566/10211/382/23086/23513/9463/6382/29904/5657/5582/10434/488/640/5030/91683/5594/8291/50632/3351/7879/6855/558/115827/8301/60561/8976/55423/8941/6014/53916/51201/407018/3690/29993/8527/7036/2242/341359/255738/9545/164/1201/55198/11037/1265/9…
BP	GO:0032602	chemokine production	88	-0.459761009	-1.872769845	6.52E-06	0.000805501	0.000688491	3277	tags=42%, list=22%, signal=33%	9314/54106/11006/6591/57506/326/7292/2950/64127/1991/4210/64581/7474/54209/29108/3566/112744/7099/1969/23765/3606/84868/4615/148022/347/3929/3965/8767/3605/384/3091/247/199/3586/3162/7097/9173
BP	GO:0046718	viral entry into host cell	121	-0.426495479	-1.796848445	6.57E-06	0.000805501	0.000688491	4574	tags=50%, list=31%, signal=35%	222537/6504/9074/6609/7113/5359/81559/8692/11059/23601/3693/558/9080/2838/551/6520/11043/3690/6510/3839/8519/1949/1508/81603/1604/6614/7037/10107/949/857/3921/3383/1605/4864/1803/942/7301/1378/1969/9830/6404/185/51193/3688/4340/8724/3965/4684/3694/3949/339390/5817/10410/8673/10581/3678/4360/5806/290/8547
BP	GO:0022409	positive regulation of cell-cell adhesion	234	-0.369959551	-1.63963618	7.16E-06	0.000864596	0.000739001	3562	tags=39%, list=24%, signal=30%	1236/26191/64332/115650/8808/55423/2525/11006/10892/6657/1960/5777/8744/3594/84807/1949/3549/7292/29126/10272/101/1604/8013/10370/3559/7037/64127/857/3481/3689/1991/5420/10630/80381/2319/1326/283234/7784/7474/3169/100/3654/3383/8915/3716/9466/729230/2625/7409/10148/57678/29108/3566/1803/54440/942/8440/51043/655/1378/301/3606/84868/6666/6714/89780/7704/6363/4067/3965/11151/8767/5345/10326/7048/100…
BP	GO:0002825	regulation of T-helper 1 type immune response	27	-0.63196204	-2.147527332	7.58E-06	0.000900394	0.000769599	1696	tags=48%, list=11%, signal=43%	9466/729230/3566/301/3606/84868/6363/246778/8767/3554/6556/8809/9173
BP	GO:0032642	regulation of chemokine production	87	-0.466780962	-1.899455952	7.92E-06	0.000920769	0.000787014	3277	tags=43%, list=22%, signal=33%	9314/54106/11006/6591/57506/326/7292/2950/64127/1991/4210/64581/7474/54209/29108/3566/112744/7099/1969/23765/3606/84868/4615/148022/347/3929/3965/8767/3605/384/3091/247/199/3586/3162/7097/9173
BP	GO:0050777	negative regulation of immune response	157	-0.401302072	-1.727793596	8.00E-06	0.000920769	0.000787014	3232	tags=36%, list=22%, signal=28%	55061/11006/4277/6397/55666/5777/966/1379/22933/5468/54941/7292/53833/1604/3428/100507436/64127/6895/79102/253943/29883/9466/406955/729230/54209/6223/3566/7301/51043/1378/79651/301/6688/84868/6714/409/3958/64092/4067/11314/133060/56833/3965/171389/3055/384/5045/339390/2268/3071/11213/3586/3162/604/11326/9173
BP	GO:0042742	defense response to bacterium	232	-0.372184771	-1.648539043	8.41E-06	0.000954129	0.000815528	5130	tags=46%, list=34%, signal=31%	245936/353143/400830/114771/5861/414325/353142/164237/4671/3570/90070/4057/6868/84659/245927/1053/3853/114609/3569/64170/54210/566/4025/51552/10578/28392/2220/140880/6037/1113/3497/5199/54106/338322/5266/140832/219972/245932/245938/57506/22933/353144/129530/4069/6693/100507436/306/1535/64127/140686/1991/81929/149708/2147/280664/4049/284110/254773/9466/406955/54209/6338/6223/29108/2358/6590/6039/1…
BP	GO:0046651	lymphocyte proliferation	246	-0.366254264	-1.628948527	8.69E-06	0.000970959	0.000829913	3557	tags=38%, list=24%, signal=29%	2064/26191/54361/115650/9231/896/23495/54106/958/11006/10892/5777/8744/3594/4004/3549/7292/53833/29126/406957/581/1604/6693/3559/7037/25/7305/2322/3481/4478/79798/80381/836/2000/283234/7784/100/9466/729230/1739/10148/8660/57678/29108/6654/54440/942/8440/51043/7099/1378/64600/301/3606/84868/89780/4615/6363/3958/246778/148022/4067/7157/11314/5580/952/2615/3965/2048/11151/868/8767/7048/3329/1026/510…
BP	GO:0097501	stress response to metal ion	17	-0.713046695	-2.177237431	9.69E-06	0.001066533	0.000911604	1624	tags=53%, list=11%, signal=47%	4494/4496/4504/4502/4495/326343/4499/4501/4489
CC	GO:0031093	platelet alpha granule lumen	58	-0.512691904	-1.977385558	1.01E-05	0.001077515	0.00092099	2228	tags=34%, list=15%, signal=29%	3481/2335/10490/1675/51368/1/5155/5265/2157/5345/226/5768/83706/22915/7076/7057/5552/2162/5054/12
BP	GO:0050866	negative regulation of cell activation	177	-0.394104747	-1.706651359	1.02E-05	0.001077515	0.00092099	4202	tags=43%, list=28%, signal=31%	634/1269/383/25807/23513/80149/55824/11117/640/3398/865/558/2064/26191/9231/79626/23495/11006/407018/5777/5154/3549/7292/53833/29126/406957/6693/3559/100507436/239/7305/836/3902/2147/10019/406955/729230/1739/54209/5155/4846/3566/942/7056/7301/51043/1378/64600/301/6688/84868/10461/3958/64092/4067/11314/5580/2615/3965/868/51083/6469/384/3949/339390/84959/406910/2268/3071/1051/7805/3586/3162/604/114…
BP	GO:0071216	cellular response to biotic stimulus	196	-0.374480892	-1.629994817	1.02E-05	0.001077515	0.00092099	4816	tags=46%, list=32%, signal=32%	3146/90070/92140/4057/7431/84919/59307/347252/1053/259230/9516/114609/4986/3569/146956/6915/383/11027/3297/80149/5914/5594/79155/558/26191/706/54499/958/10892/8754/22933/445/2919/7292/29126/1604/2950/10270/1440/949/25/84639/64127/10269/57048/1244/64581/7474/3654/3383/8915/54209/22904/29108/942/5467/7099/3934/3394/4793/7855/3606/6688/84868/6714/4615/406963/148022/4067/7157/3929/8767/7035/3055/5724…
BP	GO:0002697	regulation of immune effector process	278	-0.35236116	-1.577455814	1.05E-05	0.001087259	0.000929319	3249	tags=33%, list=22%, signal=27%	54106/958/55061/2208/11006/10892/5777/3594/966/84807/1379/57506/2242/164/7292/53833/55198/1604/8013/7037/100507436/7305/64127/3689/3902/64581/7784/7474/3383/4049/8915/9466/729230/2625/7409/54209/10459/6223/336/3566/54440/942/51043/4189/2624/112744/7099/1378/3684/5906/301/7855/3606/6688/84868/563/409/7454/6363/3958/6845/246778/148022/4067/11314/3929/56833/3965/2048/354/8767/3605/3329/5724/5225/339…
BP	GO:0002548	monocyte chemotaxis	52	-0.532308367	-2.025667282	1.06E-05	0.001087259	0.000929319	1827	tags=40%, list=12%, signal=36%	6349/6362/729230/5155/6223/1843/8792/2358/10488/301/6363/3958/26585/4067/56833/6356/199/1230/6283/6347/5054
BP	GO:0010038	response to metal ion	301	-0.341513338	-1.538405132	1.15E-05	0.001159262	0.000990863	4595	tags=40%, list=31%, signal=28%	9536/10058/125981/4193/6609/353134/6261/84258/1894/5359/3981/5530/3736/760/5224/10235/383/3297/6382/29904/6569/9456/29957/1800/91252/91683/5594/1050/9362/553115/706/120227/429/84560/2185/8754/5499/1261/3710/7036/445/4982/341359/10272/7226/6531/6648/1965/4776/857/1841/131034/7054/1244/836/1147/84329/8826/7474/7020/2741/6857/10312/3383/801/7323/4494/8836/322/5516/4864/4496/3795/90019/148281/1843/37…
BP	GO:0061687	detoxification of inorganic compound	16	-0.718766665	-2.167560215	1.17E-05	0.001165521	0.000996212	2036	tags=62%, list=14%, signal=54%	1244/4494/4496/4504/4502/4495/326343/4499/4501/4489
BP	GO:0032943	mononuclear cell proliferation	249	-0.364445097	-1.622216591	1.19E-05	0.00117097	0.00100087	3557	tags=38%, list=24%, signal=29%	2064/26191/54361/115650/9231/896/23495/54106/958/11006/10892/5777/8744/3594/4004/3549/7292/53833/29126/406957/581/1604/6693/3559/7037/25/7305/2322/3481/4478/79798/80381/836/2000/283234/7784/100/9466/729230/1739/10148/8660/57678/1435/29108/6654/54440/942/8440/51043/7099/1378/64600/301/3606/84868/89780/4615/6363/3958/246778/148022/4067/7157/11314/5580/952/2615/3965/2048/11151/868/8767/7048/3329/102…
MF	GO:0140375	immune receptor activity	115	-0.427842092	-1.787608279	1.39E-05	0.001347704	0.001151931	3701	tags=42%, list=25%, signal=32%	3588/2829/1236/2859/2826/8808/8807/3594/84818/3563/53833/11026/132014/3559/3556/2322/3597/3977/2675/2359/9466/729230/10148/3566/2358/3587/2357/11025/1378/23765/53832/2674/10990/3810/719/3601/9244/9180/3554/55540/2210/728/353514/1230/8809/2207/7850/9173
BP	GO:0002283	neutrophil activation involved in immune response	17	-0.706763946	-2.158053503	1.43E-05	0.001364918	0.001166644	2378	tags=71%, list=16%, signal=59%	306/7305/3689/6338/3684/6688/4615/6845/5724/6813/57126/2207
MF	GO:0035259	glucocorticoid receptor binding	14	-0.75030085	-2.166150716	1.47E-05	0.001364918	0.001166644	3029	tags=86%, list=20%, signal=68%	8204/8013/2322/4088/9612/3164/7533/23426/2114/4929/6774/1051
BP	GO:0055069	zinc ion homeostasis	38	-0.568629464	-2.051083249	1.49E-05	0.001364918	0.001166644	1624	tags=37%, list=11%, signal=33%	4494/4496/4504/6505/23400/23516/4502/4495/326343/6280/4499/4501/6279/4489
BP	GO:0042098	T cell proliferation	167	-0.392618193	-1.694318682	1.50E-05	0.001364918	0.001166644	3557	tags=41%, list=24%, signal=32%	2064/26191/54361/115650/9231/896/11006/10892/5777/8744/3594/4004/3549/7292/53833/29126/406957/581/1604/6693/3559/7037/25/3481/4478/79798/80381/836/2000/283234/7784/9466/729230/1739/10148/57678/29108/6654/54440/942/8440/51043/1378/64600/301/3606/84868/6363/3958/246778/7157/2615/3965/11151/868/8767/7048/6469/384/6541/339390/1947/3071/199/6556/1051/4860/3586/11326
BP	GO:0061138	morphogenesis of a branching epithelium	156	-0.397395817	-1.711255555	1.50E-05	0.001364918	0.001166644	3063	tags=38%, list=20%, signal=30%	3975/3237/2885/5076/9241/5499/5154/133/3549/3911/6926/80004/780/25/4776/2247/56998/4435/80000/4233/7474/3169/10736/1739/1605/1435/51804/7471/2637/3791/2297/655/1969/6299/7855/7052/6714/3845/26585/2658/10481/6768/157506/7484/1906/4824/7048/255743/6722/6469/6663/3371/6356/2255/4609/9021/2252/3586/374
CC	GO:0010008	endosome membrane	410	-0.326760116	-1.493462755	1.55E-05	0.001397484	0.00119448	5150	tags=44%, list=34%, signal=30%	84679/10254/155382/27183/1211/2923/56928/387849/3805/10479/9570/4952/117584/286410/6455/9482/3119/257397/23200/11252/8992/57406/11267/51293/83930/79720/4914/10890/163/10058/23237/26056/8647/10347/6272/9516/10938/4948/8943/11031/23274/51324/909/382/55652/26088/51552/23396/1509/5912/10948/7879/2064/2046/54602/124997/29984/92421/54106/51201/1184/55697/202915/9842/23545/5119/1735/54432/6233/29800/137…
BP	GO:0042088	T-helper 1 type immune response	41	-0.553627437	-2.03205891	1.60E-05	0.001426448	0.001219236	1696	tags=39%, list=11%, signal=35%	9466/729230/10148/3566/7099/301/3606/84868/6363/246778/8767/3554/602/6556/8809/9173
BP	GO:0002573	myeloid leukocyte differentiation	182	-0.381655082	-1.654775329	1.64E-05	0.001435053	0.001226591	2855	tags=36%, list=19%, signal=30%	22985/5925/5468/2242/7071/10100/29887/10272/159296/10370/3428/7037/1440/2623/5153/7305/998/56998/55509/4286/3059/10538/10312/7030/9935/84522/2625/54209/10766/1435/9770/22904/8792/2624/11025/7099/1969/7107/4254/6688/1943/4055/6714/8563/6363/2194/302/284266/4067/3605/7048/3204/2353/1880/3694/3726/2124/84959/135228/4830/4609/4495/714/1051/1230/7097
BP	GO:0070555	response to interleukin-1	114	-0.425973099	-1.779379181	1.67E-05	0.001435053	0.001226591	2342	tags=32%, list=16%, signal=28%	1535/4524/6367/1244/4435/6349/3654/3383/6362/55611/29108/8792/51135/3934/10010/301/6714/4615/6363/952/3965/1906/4824/8767/7035/3605/6356/3091/54726/3554/6401/1116/11213/3037/1051/6347/7850
BP	GO:0044409	entry into host	127	-0.420041333	-1.77556709	1.67E-05	0.001435053	0.001226591	4574	tags=49%, list=31%, signal=34%	222537/6504/9074/6609/7113/5359/3853/81559/8692/11059/23601/3693/558/9080/2838/551/6520/11043/3690/6510/3839/8519/1949/1508/81603/1604/6614/7037/10107/949/857/3921/3383/1605/4864/1803/942/7301/1378/1969/9830/6404/185/6714/51193/3688/4340/8724/3965/4684/3694/3949/339390/5817/10410/8673/10581/3678/4360/5806/290/8547
MF	GO:0017147	Wnt-protein binding	24	0.508817135	2.5287256	1.73E-05	0.001467686	0.001254484	907	tags=38%, list=6%, signal=35%	6424/2487/6422/8324/164284/79971/4040/4041/8321
BP	GO:0071241	cellular response to inorganic substance	183	-0.379481099	-1.645802241	1.75E-05	0.001469112	0.001255702	2264	tags=28%, list=15%, signal=24%	1965/4776/131034/7054/1147/84329/8826/7474/7020/2741/6857/7323/4494/8914/4496/90019/148281/4504/2931/57586/8437/6505/27101/2021/6861/144402/9066/23400/57192/1785/1906/1017/2353/6469/1536/3726/2203/2354/1543/4502/4495/326343/641/1728/3777/7518/3162/4499/4501/241/4489
BP	GO:0070661	leukocyte proliferation	271	-0.352031549	-1.572394014	1.83E-05	0.001522521	0.001301353	3557	tags=37%, list=24%, signal=29%	2064/26191/54361/115650/9231/896/23495/54106/958/11006/10892/5777/8744/3594/4004/3549/7292/53833/29126/406957/581/1604/2950/6693/3559/7037/25/7305/2322/3481/4478/79798/80381/836/2000/283234/7784/100/10312/9466/406955/729230/1739/54209/10148/8660/57678/1435/29108/6654/54440/942/8440/51043/7099/1378/64600/4254/301/3606/84868/89780/4615/6363/3958/26585/246778/148022/4067/7157/11314/5580/952/2615/396…
BP	GO:0002263	cell activation involved in immune response	238	-0.353378404	-1.567057845	1.89E-05	0.001522965	0.001301732	4215	tags=40%, list=28%, signal=29%	3569/117194/634/5971/64218/11027/100141515/257101/80149/5914/640/8291/165918/4683/64332/1113/4242/958/10892/2185/8729/3594/84807/2242/55361/164/7292/159296/8013/6693/7037/306/25/7305/3689/90342/64581/10814/10538/100/3383/9466/729230/2625/54209/10459/6338/22904/29108/3566/942/51043/5873/2624/7099/54518/1378/3394/3684/3936/301/3606/6688/84868/4615/6363/3958/6845/246778/148022/4067/7157/11314/3929/3…
BP	GO:0032946	positive regulation of mononuclear cell proliferation	122	-0.41589608	-1.752730058	1.89E-05	0.001522965	0.001301732	2633	tags=37%, list=18%, signal=31%	7292/29126/1604/3559/7037/3481/80381/283234/7784/100/9466/729230/10148/8660/57678/1435/29108/54440/942/8440/7099/301/3606/84868/89780/4615/6363/148022/952/3965/2048/11151/8767/7048/1026/6469/1880/2255/6541/1947/3071/199/23529/4860/604
BP	GO:0070665	positive regulation of leukocyte proliferation	132	-0.411690683	-1.747116966	1.89E-05	0.001522965	0.001301732	2633	tags=36%, list=18%, signal=30%	7292/29126/1604/3559/7037/3481/80381/283234/7784/100/9466/406955/729230/10148/8660/57678/1435/29108/54440/942/8440/7099/4254/301/3606/84868/89780/4615/6363/148022/4067/952/3965/2048/11151/8767/7048/1026/6469/1880/2255/6541/1947/3071/199/23529/4860/604
BP	GO:0015807	L-amino acid transport	59	-0.494342359	-1.913815779	1.93E-05	0.001536035	0.001312904	4280	tags=56%, list=29%, signal=40%	57084/383/6509/4923/123096/6520/6510/153201/54716/56301/83884/6542/1497/57030/79751/6507/153129/6505/3688/10165/23657/9057/54407/11230/6541/92745/206358/23428/9056/8140/83733/120103/6556
BP	GO:0002534	cytokine production involved in inflammatory response	55	-0.509564729	-1.960077362	2.02E-05	0.001572487	0.001344061	2556	tags=42%, list=17%, signal=35%	55198/64127/8314/4210/64581/2147/2146/54209/29108/5187/112744/7099/23765/4615/148022/347/283120/3605/406910/3091/6774/240/7850
BP	GO:1900015	regulation of cytokine production involved in inflammatory response	55	-0.509564729	-1.960077362	2.02E-05	0.001572487	0.001344061	2556	tags=42%, list=17%, signal=35%	55198/64127/8314/4210/64581/2147/2146/54209/29108/5187/112744/7099/23765/4615/148022/347/283120/3605/406910/3091/6774/240/7850
BP	GO:0070997	neuron death	302	-0.340608633	-1.535126509	2.11E-05	0.001614936	0.001380344	2677	tags=29%, list=18%, signal=24%	255738/128434/9040/406957/1201/581/406985/101/8013/1440/7226/25/56751/7305/6648/1965/998/4776/5913/27023/3689/2914/4804/7021/836/4435/8517/7474/7020/6418/4835/2625/54209/1981/997/28996/1435/1139/51804/4504/7471/6620/2931/7301/7099/2730/4841/23017/3934/3684/1822/6505/2065/2021/3845/89780/4803/409/3745/23400/7157/26281/10280/23657/468/135112/11151/3329/2353/2539/2047/2002/1718/3091/9244/4929/22943/…
CC	GO:0005765	lysosomal membrane	300	-0.343856944	-1.548829591	2.14E-05	0.001614936	0.001380344	4973	tags=44%, list=33%, signal=30%	1211/56928/154664/5826/221955/8876/286410/9342/9482/3119/23200/8992/57406/80342/83930/84283/163/523/10058/130340/6272/9516/4036/114790/4948/8943/89845/23274/566/10211/2040/55652/10043/51552/1509/138050/53/10948/11182/7879/4647/2773/83985/124997/10670/6520/54106/11133/1184/9842/23545/55332/138065/128338/8519/2670/80700/55361/2028/255738/9545/164/54918/6009/1201/50617/57600/7226/51311/949/967/10053…
CC	GO:0098852	lytic vacuole membrane	300	-0.343856944	-1.548829591	2.14E-05	0.001614936	0.001380344	4973	tags=44%, list=33%, signal=30%	1211/56928/154664/5826/221955/8876/286410/9342/9482/3119/23200/8992/57406/80342/83930/84283/163/523/10058/130340/6272/9516/4036/114790/4948/8943/89845/23274/566/10211/2040/55652/10043/51552/1509/138050/53/10948/11182/7879/4647/2773/83985/124997/10670/6520/54106/11133/1184/9842/23545/55332/138065/128338/8519/2670/80700/55361/2028/255738/9545/164/54918/6009/1201/50617/57600/7226/51311/949/967/10053…
BP	GO:0006882	cellular zinc ion homeostasis	37	-0.575632423	-2.06264923	2.36E-05	0.001766824	0.001510167	1624	tags=38%, list=11%, signal=34%	4494/4496/4504/6505/23400/23516/4502/4495/326343/6280/4499/4501/6279/4489
BP	GO:0010744	positive regulation of macrophage derived foam cell differentiation	18	-0.688796276	-2.129614214	2.43E-05	0.001796408	0.001535454	1817	tags=44%, list=12%, signal=39%	5583/1435/338/3606/185/247/4481/5320
BP	GO:0052126	movement in host environment	149	-0.396596246	-1.698482517	2.45E-05	0.001796408	0.001535454	4692	tags=48%, list=31%, signal=33%	6993/79720/222537/6504/9074/6609/7113/5359/3853/81559/8692/11059/23601/23087/3693/7879/558/9080/2838/551/6520/92421/11043/3690/6510/3839/10155/8519/1949/1508/81603/1604/6614/7037/10107/949/857/89870/3921/3383/5478/1605/55207/4864/1803/942/7301/1378/1969/9830/6404/185/6714/51193/3688/4340/8724/3965/4684/3694/3949/339390/5817/10410/8673/10581/3678/4360/5806/290/8547
BP	GO:1902563	regulation of neutrophil activation	11	-0.78152804	-2.1128364	2.55E-05	0.001845304	0.001577247	1208	tags=73%, list=8%, signal=67%	3689/3684/6688/11314/5724/406910/57126/5320
BP	GO:1903557	positive regulation of tumor necrosis factor superfamily cytokine production	100	-0.436686226	-1.802205035	2.57E-05	0.001845304	0.001577247	2542	tags=37%, list=17%, signal=31%	101/6693/1535/7305/64127/4776/1660/64581/7474/8915/729230/29108/54440/942/4317/112744/7099/7855/113277/84868/4615/6363/148022/3929/3965/2048/8767/3605/3329/5724/1536/6774/353514/7057/23643/929/7097
BP	GO:0051249	regulation of lymphocyte activation	369	-0.328987196	-1.497005786	2.61E-05	0.001845304	0.001577247	5340	tags=47%, list=36%, signal=31%	121260/25793/7040/11005/695/284194/55024/4179/3280/677/115352/2056/59067/79679/3572/8876/3146/5074/30835/55183/3119/861/8740/30011/51293/4323/6504/864/1445/5771/8772/114609/8943/3569/634/90379/383/25807/23513/257101/80149/5914/55824/28392/640/3398/79155/865/558/1236/2064/26191/64332/115650/9231/79626/8808/3497/23495/55423/54106/958/11006/10892/407018/9760/678/27166/1960/5777/8744/3594/84807/4004/…
CC	GO:0030667	secretory granule membrane	269	-0.348343704	-1.554920651	2.61E-05	0.001845304	0.001577247	3020	tags=32%, list=20%, signal=26%	202915/8987/966/5317/83858/3710/10972/9545/54918/11026/8694/101/1604/94121/7226/967/5799/1535/7305/3903/857/22918/3689/8560/2319/5908/6515/84329/6836/527/8826/6857/10312/391/64114/51365/148229/342898/5175/79930/2358/4718/8778/5873/2357/11025/1378/3684/5906/1143/374395/23218/3958/5104/6861/81619/6845/5878/11314/952/2204/63910/10326/11010/5724/719/1536/135228/100049587/3071/57126/5329/3163/2212/728…
BP	GO:0010035	response to inorganic substance	462	-0.315767298	-1.452527344	2.69E-05	0.001884827	0.001611029	4719	tags=39%, list=31%, signal=28%	2775/84919/339/121278/4914/9536/2695/10058/125981/4193/6609/353134/6261/84258/1894/5359/3981/5530/3736/760/23411/3569/6494/5224/10235/383/3297/6382/29904/80149/2876/6569/9456/29957/1800/91252/5831/91683/1545/5594/337/1050/558/1236/9362/553115/9033/706/120227/429/8807/9314/84560/7351/4314/2185/414301/8754/5076/5499/1261/3710/7036/445/4982/341359/7292/7732/10272/8013/7226/6531/25/6648/8314/1965/477…
BP	GO:0032640	tumor necrosis factor production	150	-0.392687494	-1.682637977	2.76E-05	0.001892371	0.001617477	4845	tags=47%, list=32%, signal=32%	943/3459/3146/4057/406971/6504/8772/114609/3569/64170/566/11027/80149/5914/9261/947/558/26191/5443/706/54106/5777/3315/57506/2950/6693/10270/51465/1535/7305/64127/51738/4776/1660/64581/7474/9466/729230/54209/1139/29108/54440/4317/7099/7855/113277/84868/4615/409/6363/148022/3929/3965/2048/8767/3605/3329/5724/384/54206/1536/6774/11213/602/353514/7538/7057/23643/3586/929/7097
BP	GO:0032680	regulation of tumor necrosis factor production	150	-0.392687494	-1.682637977	2.76E-05	0.001892371	0.001617477	4845	tags=47%, list=32%, signal=32%	943/3459/3146/4057/406971/6504/8772/114609/3569/64170/566/11027/80149/5914/9261/947/558/26191/5443/706/54106/5777/3315/57506/2950/6693/10270/51465/1535/7305/64127/51738/4776/1660/64581/7474/9466/729230/54209/1139/29108/54440/4317/7099/7855/113277/84868/4615/409/6363/148022/3929/3965/2048/8767/3605/3329/5724/384/54206/1536/6774/11213/602/353514/7538/7057/23643/3586/929/7097
CC	GO:0005774	vacuolar membrane	341	-0.33255162	-1.505611806	2.83E-05	0.001911045	0.001633438	4973	tags=43%, list=33%, signal=29%	154664/5826/221955/8876/286410/9342/9482/3119/23200/8992/57406/80342/83930/84283/163/523/10058/130340/6272/9516/4036/114790/4948/8943/89845/23274/566/10211/2040/10241/55652/10043/8775/51552/1509/138050/53/10948/11182/7879/4647/2773/440738/83985/124997/10670/6520/54106/11133/1184/55697/9842/23545/11337/55332/138065/7529/128338/8519/2670/80700/55361/2028/255738/9545/164/54918/6009/1201/50617/23766/…
BP	GO:0045785	positive regulation of cell adhesion	364	-0.331125606	-1.504395133	2.83E-05	0.001911045	0.001633438	3562	tags=37%, list=24%, signal=29%	1236/2064/26191/54361/64332/115650/91663/8808/29984/55423/2525/11006/10892/6281/2185/6657/11078/5645/8754/1960/5777/8744/3594/84807/5212/1949/10519/3549/7292/29126/8784/10272/101/1604/8013/10370/3559/7037/10109/7016/25/64127/998/857/3481/3689/1991/5420/2335/10630/80381/2319/64805/1326/283234/7784/8826/7474/3169/100/3654/7030/3383/8915/4088/2013/3716/9466/729230/2625/7409/80005/10148/5155/1605/576…
BP	GO:0046916	cellular transition metal ion homeostasis	96	-0.444883503	-1.826388714	2.87E-05	0.001915026	0.001636841	1624	tags=26%, list=11%, signal=23%	4494/4496/4504/3934/6505/2658/23400/2512/23627/3091/23516/4502/4609/4495/326343/6280/1317/57817/6556/79689/3162/4499/4501/6279/4489
BP	GO:0043523	regulation of neuron apoptotic process	177	-0.385269769	-1.668391917	2.89E-05	0.001916307	0.001637936	2677	tags=33%, list=18%, signal=28%	255738/128434/9040/406957/1201/581/101/56751/7305/6648/998/4776/5913/27023/2914/7021/836/4435/7020/6418/4835/2625/54209/997/28996/51804/4504/6620/2931/7301/2730/4841/23017/3934/3684/6505/2065/3845/4803/409/3745/7157/26281/10280/468/11151/3329/2539/3091/9244/4929/598/23529/728/1728/1051/3586/3162/6347
BP	GO:0051092	positive regulation of NF-kappaB transcription factor activity	129	-0.408504673	-1.730730601	2.96E-05	0.00194026	0.00165841	3309	tags=39%, list=22%, signal=30%	8807/54106/958/11043/10892/1896/10519/49860/81603/101/7037/64127/3556/857/89870/1660/2319/1147/8517/64581/7474/3654/5583/3383/79092/8915/5478/29108/238/8792/7099/9830/58484/3606/3845/4615/26585/148022/54101/3965/8767/1491/6774/11213/8877/6280/8809/6283/7097/6279
BP	GO:0071222	cellular response to lipopolysaccharide	168	-0.384111501	-1.657940566	3.06E-05	0.001992665	0.001703202	4816	tags=47%, list=32%, signal=32%	3146/90070/92140/4057/7431/59307/1053/259230/9516/4986/3569/6915/383/11027/3297/80149/5914/5594/79155/558/26191/706/958/10892/8754/445/2919/7292/29126/1604/2950/10270/1440/949/25/84639/64127/57048/1244/7474/3654/3383/8915/22904/29108/942/5467/7099/3934/3394/4793/3606/6688/84868/6714/4615/406963/148022/4067/3929/8767/7035/3055/5724/4064/28964/11009/57817/1051/968/7538/4360/23643/1910/3586/929/7097…
BP	GO:0042129	regulation of T cell proliferation	146	-0.397667365	-1.701769346	3.12E-05	0.002013747	0.001721221	2967	tags=37%, list=20%, signal=30%	5777/8744/3594/4004/3549/7292/53833/29126/406957/1604/6693/3559/7037/3481/80381/836/283234/7784/9466/729230/1739/10148/57678/29108/6654/54440/942/8440/51043/1378/64600/301/3606/84868/6363/3958/246778/2615/3965/11151/868/8767/7048/6469/384/6541/339390/1947/3071/199/1051/4860/3586/11326
BP	GO:0071248	cellular response to metal ion	162	-0.388433981	-1.673763796	3.23E-05	0.002050951	0.001753021	2264	tags=29%, list=15%, signal=25%	1965/4776/131034/7054/1147/84329/8826/7474/7020/2741/6857/7323/4494/4496/90019/148281/4504/2931/57586/8437/6505/27101/2021/6861/144402/9066/23400/57192/1906/2353/6469/1536/3726/2203/2354/1543/4502/4495/326343/1728/3777/7518/3162/4499/4501/241/4489
MF	GO:0008514	organic anion transmembrane transporter activity	150	-0.391041486	-1.675584952	3.23E-05	0.002050951	0.001753021	4280	tags=44%, list=29%, signal=32%	57084/4948/6534/11046/6536/6509/29957/115019/11182/6508/123096/118980/6520/84912/23539/6510/153201/54716/56301/4363/83884/6542/1497/1244/64116/57030/6515/8884/340146/10227/79751/9497/6507/81034/153129/6535/1080/6538/89874/6505/10165/23657/84879/63910/9368/144195/114789/10999/60386/9356/54407/6541/92745/10560/206358/7439/81796/23428/8140/1836/83733/120103/6513/56262/6578/28231
BP	GO:0051091	positive regulation of DNA-binding transcription factor activity	219	-0.360557404	-1.58764014	3.29E-05	0.002052704	0.001754519	3309	tags=35%, list=22%, signal=28%	8807/54106/958/11043/10892/1896/2100/57506/4762/10519/5468/7804/49860/81603/101/7037/1440/4760/64784/306/64127/1054/3556/857/89870/1660/2319/1147/8517/64581/3059/7474/3169/4825/3654/5583/3383/79092/8915/4088/5478/57121/28996/29108/238/7471/8792/7099/63973/9830/58484/3606/3845/89780/4615/26585/148022/54101/3965/1906/137735/4824/8767/6722/6469/8061/200186/1491/6774/11213/8877/6280/8809/6283/3586/70…
BP	GO:0070371	ERK1 and ERK2 cascade	248	-0.347313172	-1.545510754	3.34E-05	0.002052704	0.001754519	4413	tags=42%, list=29%, signal=30%	1445/5771/10347/6237/114609/8482/634/64170/9464/3976/7534/11117/6370/6818/5594/6754/1236/2064/26191/284340/399473/551/5609/9314/2185/407018/5021/678/5777/152007/5154/51074/10519/84231/8000/406985/2950/5031/25/64127/341152/6367/2335/2247/5908/54550/6349/3061/3383/6362/4835/1739/54209/5155/1139/9258/29108/1843/4504/8792/2358/407010/3791/7099/10979/1969/5906/9270/168667/84868/6714/409/6363/4067/6464…
BP	GO:0032612	interleukin-1 production	111	-0.422474758	-1.761944008	3.35E-05	0.002052704	0.001754519	3192	tags=40%, list=21%, signal=31%	11006/338322/10892/3315/10972/2864/406957/2950/3428/51311/7305/64127/51738/24145/116337/4210/64581/7474/1903/4088/56666/54209/29108/7099/301/7855/58484/113277/84868/4615/409/6363/3965/1992/8767/3605/384/28964/54206/6774/8877/353514/3586/7850
BP	GO:0032652	regulation of interleukin-1 production	111	-0.422474758	-1.761944008	3.35E-05	0.002052704	0.001754519	3192	tags=40%, list=21%, signal=31%	11006/338322/10892/3315/10972/2864/406957/2950/3428/51311/7305/64127/51738/24145/116337/4210/64581/7474/1903/4088/56666/54209/29108/7099/301/7855/58484/113277/84868/4615/409/6363/3965/1992/8767/3605/384/28964/54206/6774/8877/353514/3586/7850
BP	GO:0051701	biological process involved in interaction with host	167	-0.383765169	-1.656114025	3.40E-05	0.002068163	0.001767733	4692	tags=46%, list=31%, signal=32%	6993/79720/222537/6504/9074/6609/7113/5359/3853/81559/6950/8692/11059/23601/23087/3693/7879/6256/558/9080/2838/10670/551/6520/92421/11043/3690/6510/3839/10155/8519/1949/1508/81603/1604/6614/7037/10107/949/857/89870/3921/3383/5478/1605/55207/4864/1803/942/7301/1378/1969/9830/6404/185/6714/51193/8563/79228/3688/4340/8724/3965/4684/3694/3949/339390/5817/598/10410/8673/10581/3678/4360/5806/290/8547
BP	GO:0001763	morphogenesis of a branching structure	170	-0.377842389	-1.632692596	3.46E-05	0.002068709	0.001768199	3063	tags=36%, list=20%, signal=29%	3975/3237/2885/5076/9241/5499/5154/133/3549/6474/1305/3911/6926/80004/780/25/4776/2247/56998/4435/80000/4233/7474/3169/10736/1739/1605/1435/51804/7471/2637/3791/2297/655/1969/473/6299/7855/7052/6714/3845/26585/2658/10481/6768/157506/7484/1906/4824/7048/255743/6722/6469/6663/3371/6356/2255/4609/9021/2252/3586/374
BP	GO:0071219	cellular response to molecule of bacterial origin	176	-0.383084997	-1.657544253	3.46E-05	0.002068709	0.001768199	4816	tags=47%, list=32%, signal=32%	3146/90070/92140/4057/7431/59307/1053/259230/9516/114609/4986/3569/6915/383/11027/3297/80149/5914/5594/79155/558/26191/706/958/10892/8754/22933/445/2919/7292/29126/1604/2950/10270/1440/949/25/84639/64127/57048/1244/7474/3654/3383/8915/54209/22904/29108/942/5467/7099/3934/3394/4793/7855/3606/6688/84868/6714/4615/406963/148022/4067/3929/8767/7035/3055/5724/4064/28964/11009/57817/1051/968/7538/4360/…
BP	GO:0050728	negative regulation of inflammatory response	134	-0.401285117	-1.704874986	3.58E-05	0.002125407	0.001816661	2854	tags=35%, list=19%, signal=29%	5925/284207/5468/407035/53833/406957/2950/3559/7130/64838/64127/51738/1991/4210/100/4088/406955/2625/54209/5598/6223/9258/2358/5467/7301/79651/6714/406963/4067/10203/5580/56833/2853/171389/7132/3055/89790/28964/5045/3949/2268/9021/10162/240/57817/7538/3586
CC	GO:0070820	tertiary granule	147	-0.396293684	-1.696325924	3.80E-05	0.002237011	0.001912053	3947	tags=46%, list=26%, signal=34%	51552/4893/6947/1520/23601/1509/5912/124583/138050/978/5199/5777/8987/966/5317/83858/2919/1476/11026/101/4069/1604/1265/25852/7130/7226/5799/1535/3903/22918/3689/6515/527/10312/116844/8836/79930/2358/5646/3608/4317/8778/2357/1378/3684/1143/374395/23218/3958/81619/11314/2204/226/5724/5768/1536/25840/6813/100049587/3071/57126/8673/6556/963/3240/2207/5806
BP	GO:0050671	positive regulation of lymphocyte proliferation	121	-0.411318872	-1.732908581	3.86E-05	0.0022592	0.001931019	2633	tags=36%, list=18%, signal=30%	7292/29126/1604/3559/7037/3481/80381/283234/7784/100/9466/729230/10148/8660/57678/29108/54440/942/8440/7099/301/3606/84868/89780/4615/6363/148022/952/3965/2048/11151/8767/7048/1026/6469/1880/2255/6541/1947/3071/199/23529/4860/604
BP	GO:0071276	cellular response to cadmium ion	35	-0.571754758	-2.028877264	3.93E-05	0.002282288	0.001950753	1995	tags=40%, list=13%, signal=35%	1147/7323/4494/4496/4504/2353/1536/4502/4495/326343/3162/4499/4501/4489
BP	GO:0030595	leukocyte chemotaxis	173	-0.377950998	-1.635019262	4.13E-05	0.002377261	0.00203193	2404	tags=30%, list=16%, signal=26%	7226/64127/3689/10850/5479/6367/7474/6349/6362/5478/729230/7409/5155/6223/1435/1843/1803/8792/2358/2155/10488/57580/301/6688/6363/3958/26585/4067/3929/56833/3965/1906/1907/11151/284114/1880/719/6356/3071/199/240/6280/728/7057/1910/1230/6283/3586/2207/6279/6347/5054
BP	GO:0048568	embryonic organ development	352	-0.331217483	-1.501719775	4.18E-05	0.002388821	0.002041811	4356	tags=42%, list=29%, signal=30%	84678/5459/58495/10848/2295/51168/9464/3976/3399/23513/2020/5914/388389/7289/3235/3638/2034/57822/5594/3398/1050/51384/3199/8195/219736/6692/4647/6434/60529/23314/7005/65979/6343/124590/80714/11078/144455/8575/3975/2885/7026/1749/5076/9241/8648/5154/130497/6615/133/10155/4762/6496/3549/6474/6909/1305/7732/1942/10370/6926/2623/4760/54345/1482/23493/3481/6134/7054/3211/9421/4435/2290/474/25902/2998…
BP	GO:0002683	negative regulation of immune system process	347	-0.328204584	-1.486828089	4.24E-05	0.002402545	0.002053541	5326	tags=45%, list=36%, signal=29%	25793/7040/5692/11005/695/284194/55024/4179/1398/727/25939/5133/115352/10221/3805/79679/3146/5074/140685/4057/861/6504/864/51208/10906/259/5771/8772/634/1269/383/25807/23513/80149/2876/5914/55824/11117/6370/640/2874/3398/865/23170/558/2064/26191/10401/55365/60343/9231/149095/79626/8976/23495/55061/11006/4277/407018/6397/55666/5777/966/1379/22933/5468/3549/54941/7292/53833/29126/406957/10272/1604/…
BP	GO:0010043	response to zinc ion	51	-0.503411291	-1.912621684	4.51E-05	0.00254013	0.00217114	2306	tags=37%, list=15%, signal=32%	6648/7054/84329/2741/4494/8836/4496/3795/4504/23400/4502/4495/326343/57817/3777/4499/4501/6279/4489
BP	GO:0055076	transition metal ion homeostasis	114	-0.417447296	-1.743765108	4.64E-05	0.002592858	0.002216208	3854	tags=40%, list=26%, signal=30%	91252/6717/2034/57217/51076/8301/26234/84560/10539/406992/6005/23545/7036/7037/164656/64116/2038/1318/4494/4496/4504/3934/6505/2658/26872/23400/2512/23627/3091/23516/4502/4609/4495/326343/3163/6280/1317/57817/6556/55240/79689/3162/4499/4501/6279/4489
BP	GO:0032755	positive regulation of interleukin-6 production	82	-0.445405451	-1.801783668	4.68E-05	0.002592858	0.002216208	3321	tags=41%, list=22%, signal=32%	8808/54106/338322/57506/7292/51311/1535/7305/64127/3556/1660/64581/7474/8915/29108/4317/112744/7099/23765/113277/4615/148022/3929/3965/8767/3605/3329/5724/199/6774/2069/353514/7097/400709
BP	GO:0002366	leukocyte activation involved in immune response	236	-0.353690475	-1.567752453	4.75E-05	0.002609676	0.002230583	2731	tags=31%, list=18%, signal=26%	2242/55361/164/7292/159296/8013/6693/7037/306/25/7305/3689/90342/64581/10814/10538/100/3383/9466/729230/2625/54209/10459/6338/22904/29108/3566/942/51043/5873/2624/7099/54518/1378/3394/3684/3936/301/3606/6688/84868/4615/6363/3958/6845/246778/148022/4067/7157/11314/3929/3965/11151/8767/6482/3329/5724/1880/4064/2268/6813/3071/57126/6774/23529/8673/602/6556/8809/3586/3162/2207/604
CC	GO:0070821	tertiary granule membrane	63	-0.488420087	-1.912433825	4.78E-05	0.002609676	0.002230583	4966	tags=60%, list=33%, signal=41%	53831/8972/102/170482/634/2040/51552/4893/23601/5912/138050/8987/966/11026/101/7226/1535/3903/22918/3689/6515/527/2358/8778/3684/1143/23218/81619/11314/2204/5724/1536/100049587/57126/8673/6556/963/2207
BP	GO:0070372	regulation of ERK1 and ERK2 cascade	231	-0.354729684	-1.570488493	4.92E-05	0.002666004	0.002278729	4413	tags=42%, list=29%, signal=30%	1445/5771/10347/6237/114609/8482/634/64170/9464/3976/7534/11117/6370/6754/1236/2064/26191/284340/399473/5609/9314/2185/407018/5777/152007/5154/51074/10519/84231/8000/406985/2950/5031/25/64127/341152/6367/2335/2247/5908/54550/6349/3061/3383/6362/4835/1739/54209/5155/1139/9258/29108/1843/4504/8792/2358/407010/3791/7099/10979/1969/5906/9270/168667/84868/6714/409/6363/4067/6464/5770/26281/3965/2048/1…
BP	GO:0019221	cytokine-mediated signaling pathway	393	-0.321044754	-1.464635024	5.14E-05	0.002765056	0.002363392	4222	tags=37%, list=28%, signal=27%	23411/3569/634/329/7032/246330/383/1271/11027/9641/1237/51588/6370/2874/3588/1050/79155/2829/8195/7444/23170/558/1236/2859/64388/10401/7357/10555/2826/115650/149095/8808/8807/5008/1460/11006/2185/407018/10554/5777/3594/84818/8519/57506/10519/5468/7804/2919/3563/53833/8784/55198/11026/132014/2950/3559/1440/330/84639/3556/2322/857/1796/6367/3597/10603/253943/3977/29883/1147/7474/10019/9825/6349/365…
BP	GO:0002822	regulation of adaptive immune response based on somatic recombination of immune receptors built from immunoglobulin superfamily domains	138	-0.400439456	-1.704518235	5.26E-05	0.002813744	0.002405008	3244	tags=36%, list=22%, signal=29%	958/55061/2208/11006/338322/10892/5777/3594/84807/1379/7292/53833/29126/1604/7037/64127/64581/7784/100/4049/9466/729230/2625/54209/10459/3566/54440/51043/1378/301/7855/3606/84868/563/7454/6363/246778/8767/3329/339390/3554/5817/3071/718/23529/6556/8809/3586/604/9173
BP	GO:0030199	collagen fibril organization	45	0.347805771	2.211617447	5.55E-05	0.002943344	0.002515781	334	tags=24%, list=2%, signal=24%	7093/4060/7373/2331/1311/1805/7042/1277/1278/1303/2131
BP	GO:0032615	interleukin-12 production	53	-0.489926492	-1.869730555	5.62E-05	0.002943344	0.002515781	3249	tags=42%, list=22%, signal=33%	54106/958/23139/7292/51311/64127/4210/64581/7099/3394/409/6363/3965/8767/3605/3329/11213/353514/7057/7805/3586/7097
BP	GO:0032655	regulation of interleukin-12 production	53	-0.489926492	-1.869730555	5.62E-05	0.002943344	0.002515781	3249	tags=42%, list=22%, signal=33%	54106/958/23139/7292/51311/64127/4210/64581/7099/3394/409/6363/3965/8767/3605/3329/11213/353514/7057/7805/3586/7097
BP	GO:0042110	T cell activation	396	-0.321719793	-1.467879005	6.04E-05	0.003118106	0.002665157	3562	tags=34%, list=24%, signal=27%	1236/2064/26191/89886/60437/54361/64332/115650/9231/896/79626/8808/55423/11006/10892/4277/407018/9760/678/27166/1960/5777/8744/3594/84807/4004/924/1949/3549/326/7292/53833/29126/57864/406957/581/159296/101/1604/6693/3559/7037/100507436/1209/25/64127/857/3481/4478/79798/80381/2319/836/3902/2000/1326/64581/283234/7784/10538/100/10312/3383/9935/8915/4088/9466/23210/729230/2625/7409/1739/10148/10758/…
BP	GO:0050863	regulation of T cell activation	270	-0.341330292	-1.524508209	6.04E-05	0.003118106	0.002665157	4908	tags=45%, list=33%, signal=31%	59067/79679/3572/8876/3146/5074/30835/3119/861/8740/6504/864/1445/5771/8772/8943/3569/634/383/23513/257101/80149/5914/55824/865/1236/2064/26191/64332/115650/9231/79626/8808/55423/11006/10892/407018/9760/27166/1960/5777/8744/3594/84807/4004/1949/3549/7292/53833/29126/57864/406957/101/1604/6693/3559/7037/1209/25/64127/857/3481/80381/2319/836/3902/1326/283234/7784/100/8915/9466/729230/2625/7409/1739…
MF	GO:0001618	virus receptor activity	61	-0.478734082	-1.86570077	6.86E-05	0.003484613	0.002978423	4523	tags=57%, list=30%, signal=40%	6504/9074/5359/8692/23601/3693/558/9080/2838/3690/6510/1949/1604/7037/949/3921/3383/1605/4864/1803/942/7301/1378/1969/6404/3688/4340/4684/3694/3949/339390/5817/3678/4360/290
MF	GO:0140272	exogenous protein binding	62	-0.47732981	-1.863175776	6.86E-05	0.003484613	0.002978423	4589	tags=58%, list=31%, signal=40%	213/6504/9074/5359/8692/23601/3693/558/9080/2838/3690/6510/1949/1604/7037/949/3921/3383/1605/4864/1803/942/7301/1378/1969/6404/3688/4340/4684/3694/3949/339390/5817/3678/4360/290
BP	GO:0043277	apoptotic cell clearance	45	-0.515240158	-1.916941132	6.89E-05	0.003484613	0.002978423	2373	tags=40%, list=16%, signal=34%	949/389610/7305/717/391/23210/729230/54209/7301/301/7052/10461/55113/718/8685/7057/6347/8547
BP	GO:0050778	positive regulation of immune response	410	-0.317676053	-1.451943886	6.94E-05	0.003484644	0.002978449	4908	tags=42%, list=33%, signal=29%	59067/79679/25865/3572/50487/919/3146/5074/55183/3119/84106/64005/6504/661/8892/1445/5771/5359/8772/114609/134391/3937/23411/3569/634/64170/51324/909/383/11027/100141515/730/973/9641/80149/5914/28392/1387/640/974/2874/2220/5594/1236/26191/64332/8807/3497/10084/5199/958/55061/2208/11006/338322/10892/4277/5777/3594/966/84807/1379/3320/57506/5062/164/7292/29126/581/55198/101/1604/8013/3428/7037/5131…
BP	GO:0030335	positive regulation of cell migration	413	-0.317946259	-1.453280707	7.05E-05	0.003517695	0.003006699	3424	tags=33%, list=23%, signal=26%	284340/5286/91663/29984/5228/958/54437/85360/406992/2185/407018/3690/8754/6591/152007/5154/3315/6615/55749/10519/51564/407035/57715/29126/8784/101/116150/8013/1081/6693/7130/9475/14/5031/306/949/239/25/6648/857/10850/84913/5420/2335/10630/5606/7476/2247/64805/23625/64581/7784/8826/4233/7474/3642/3383/25777/6386/4088/11170/406955/4150/729230/2625/54209/80005/9564/5155/8660/1435/4846/5175/29108/235…
CC	GO:0030666	endocytic vesicle membrane	161	-0.386461547	-1.664816521	7.17E-05	0.003537553	0.003023673	2556	tags=31%, list=17%, signal=26%	55198/7037/50617/306/949/1535/857/1175/51762/7473/7476/84329/11021/154/23682/527/59283/7474/6857/10312/22905/4846/9140/7471/1080/7855/338/160/89780/6845/9066/23166/4067/57192/1785/11151/1536/8674/3949/4218/8685/2069/2209/2210/8673/6556/4481/7097/374/9332
BP	GO:0097530	granulocyte migration	116	-0.410212124	-1.717053545	7.18E-05	0.003537553	0.003023673	2322	tags=34%, list=15%, signal=29%	64127/3689/5479/6367/6349/6362/391/5478/84522/7409/1435/5175/1803/51135/57580/301/9948/4615/6363/3958/11314/3929/56833/1906/1907/3605/89766/719/6356/3554/3071/57126/6280/728/7057/6283/2207/6279/6347
BP	GO:0051251	positive regulation of lymphocyte activation	246	-0.347297	-1.544634401	7.73E-05	0.00378357	0.003233953	5007	tags=47%, list=33%, signal=32%	115352/2056/59067/79679/3572/8876/3146/30835/55183/3119/861/8740/30011/51293/4323/6504/864/1445/8772/114609/8943/3569/5914/28392/79155/865/558/1236/26191/64332/115650/8808/3497/55423/54106/958/11006/10892/9760/1960/5777/8744/3594/84807/1949/3549/164/7292/29126/101/1604/3559/7037/7305/64127/857/3481/80381/2319/1326/64581/283234/7784/100/8915/9466/729230/2625/7409/10459/10148/8660/57678/29108/3566/…
CC	GO:0044853	plasma membrane raft	90	-0.437871982	-1.786807587	7.80E-05	0.003789316	0.003238864	3917	tags=49%, list=26%, signal=36%	5657/6610/5594/4038/9722/147/1013/3991/117/7804/1201/949/6531/857/3689/5576/2319/64805/30846/23603/54209/1605/481/1139/4846/1378/3684/6404/6714/84876/11149/51338/7223/7035/7048/9356/3055/476/57126/6401/483/6513/3037/3162
BP	GO:0048871	multicellular organismal homeostasis	417	-0.314745529	-1.440376667	7.95E-05	0.003839952	0.003282144	3339	tags=32%, list=22%, signal=26%	27134/551/124590/50486/54106/9807/7351/2185/3690/90952/5021/6005/9842/6337/3315/5925/284207/128338/153/3549/4982/242/9545/53833/6009/29887/581/55198/101/4069/8013/7037/3868/2104/7226/2623/4760/64784/4583/239/23175/64127/51738/6340/857/1258/7021/25937/271/7090/64116/2312/154/4233/59344/3060/10312/51599/7030/9696/4159/340146/729230/1981/6338/1200/1435/4846/5175/60/3566/238/54440/8792/1472/6319/5104…
BP	GO:1903039	positive regulation of leukocyte cell-cell adhesion	200	-0.359367044	-1.568751427	8.07E-05	0.003873324	0.003310668	3641	tags=38%, list=24%, signal=30%	865/1236/26191/64332/115650/8808/55423/11006/10892/1960/5777/8744/3594/84807/1949/3549/7292/29126/101/1604/8013/3559/7037/64127/857/3481/3689/1991/80381/2319/1326/283234/7784/100/3654/3383/8915/9466/729230/2625/7409/10148/57678/29108/3566/1803/54440/942/8440/51043/1378/301/3606/84868/6666/6714/7704/6363/4067/3965/11151/8767/10326/7048/3329/6469/5724/6541/1947/3071/199/6401/240/3037/4860/604/6347
BP	GO:0002819	regulation of adaptive immune response	148	-0.385147592	-1.649217103	8.42E-05	0.004014147	0.003431034	3244	tags=35%, list=22%, signal=28%	958/55061/2208/11006/338322/10892/5777/3594/84807/1379/7292/53833/29126/1604/7037/64127/64581/7784/100/4049/9466/729230/2625/54209/10459/29108/3566/54440/51043/1378/301/7855/3606/84868/563/7454/6363/246778/64092/8767/3329/339390/3554/5817/3071/718/23529/6556/8809/3586/604/9173
BP	GO:0071280	cellular response to copper ion	25	-0.608798629	-2.03449922	8.53E-05	0.004036382	0.00345004	1624	tags=40%, list=11%, signal=36%	4494/4496/4504/1543/4502/4495/326343/4499/4501/4489
BP	GO:2000379	positive regulation of reactive oxygen species metabolic process	64	-0.470792038	-1.845906617	8.58E-05	0.004036382	0.00345004	3512	tags=52%, list=23%, signal=40%	2773/706/2185/2885/55022/2950/1535/7305/6648/3689/64581/84329/2147/10193/2902/4835/5155/2358/4317/5873/7099/3934/3684/185/7157/5580/140823/283120/7048/1026/5159/57126/7057
BP	GO:0048872	homeostasis of number of cells	219	-0.353624407	-1.557112119	8.64E-05	0.004040577	0.003453625	2877	tags=32%, list=19%, signal=26%	4004/22985/5925/54940/53833/57864/581/159296/10370/3559/10107/2623/25/1054/8314/2322/10603/836/2038/29985/3059/10019/100/10312/2146/9935/8915/23210/124976/729230/2625/6338/28996/6223/10758/57678/1435/9770/4846/9258/6654/54440/2176/2624/4254/301/6688/3845/10461/51621/4067/23657/3965/11151/10661/6722/2539/7049/1880/6208/3091/10162/3071/55113/6774/57817/7538/3162/604/5320
MF	GO:0001216	DNA-binding transcription activator activity	389	-0.317410861	-1.447504852	9.08E-05	0.004221216	0.003608024	6106	tags=51%, list=41%, signal=31%	7528/100288687/1046/4520/81566/4801/10655/50674/7593/3198/4605/3227/8456/55922/79977/55897/3663/7376/219409/5241/2494/7547/2299/3516/84699/4774/4656/7023/730051/64764/55893/9355/3195/1406/1649/3226/8929/6656/4618/6927/9480/4654/861/30062/1877/9247/5309/220929/1053/5359/136051/9516/5459/58495/8538/8022/2295/57567/5458/11063/9464/26205/10691/25888/646/100271849/54897/27287/64919/1316/7770/2034/5782…
CC	GO:0101003	ficolin-1-rich granule membrane	56	-0.49243845	-1.897703317	9.64E-05	0.004453834	0.003806851	2963	tags=48%, list=20%, signal=39%	8987/5317/83858/11026/101/1604/7226/5799/22918/3689/6515/527/10312/79930/2358/8778/2357/1378/374395/23218/3958/11314/2204/100049587/3071/6556/2207
MF	GO:0001228	DNA-binding transcription activator activity, RNA polymerase II-specific	384	-0.317640889	-1.447913269	9.87E-05	0.004531976	0.003873641	6106	tags=52%, list=41%, signal=31%	7528/100288687/1046/4520/81566/4801/10655/50674/7593/3198/4605/3227/8456/55922/79977/55897/3663/7376/219409/5241/2494/7547/2299/3516/84699/4774/4656/7023/730051/64764/55893/9355/3195/1406/1649/3226/8929/6656/4618/6927/9480/4654/861/30062/1877/9247/5309/220929/1053/5359/136051/9516/5459/58495/8538/8022/2295/57567/5458/11063/9464/26205/10691/25888/100271849/54897/27287/64919/1316/7770/2034/57822/42…
BP	GO:0048732	gland development	369	-0.320374477	-1.45781493	0.000104346	0.00476173	0.004070021	4325	tags=40%, list=29%, signal=29%	8772/5967/6217/8022/3569/634/383/5361/9464/55959/382/25807/10522/23513/64919/2876/5914/9420/3235/5594/3398/1050/6658/54361/6790/706/429/1460/4357/1459/10116/7351/9133/29842/6657/144455/5021/9914/1896/26257/9241/8648/5154/462/6496/445/3549/6909/255738/326/57864/3911/581/10272/159296/1081/10370/6926/80004/780/6531/25/1482/1054/998/857/27023/3481/5894/8543/10269/4478/79798/7473/2247/190/4233/7474/31…
BP	GO:0034341	response to interferon-gamma	114	-0.407081872	-1.700466554	0.000106922	0.004849737	0.004145243	2258	tags=30%, list=15%, signal=26%	998/6367/4210/29927/4435/7474/6349/3383/6362/3716/7099/3394/8942/10435/7454/6363/23580/10096/7157/133060/3965/1906/361/3055/7791/6356/199/23521/10410/6556/10581/4360/7097/6347
CC	GO:0031091	platelet alpha granule	78	-0.449403487	-1.806746743	0.000110179	0.004967338	0.004245761	2228	tags=31%, list=15%, signal=26%	3481/2335/10490/1675/51368/1/5155/5175/5104/6845/5265/2157/5345/226/5768/83706/135228/22915/7076/7057/5552/2162/5054/12
BP	GO:0050672	negative regulation of lymphocyte proliferation	72	-0.447515675	-1.775355287	0.000111773	0.005009019	0.004281387	4112	tags=47%, list=27%, signal=34%	383/23513/640/2064/9231/23495/11006/5777/3549/53833/29126/406957/6693/3559/7305/836/1739/942/51043/1378/64600/84868/4067/11314/2615/3965/868/51083/6469/384/339390/1051/3586/11326
BP	GO:0043651	linoleic acid metabolic process	20	-0.622449482	7.90277E+11	0.000120985	0.005389577	0.004606664	2691	tags=65%, list=18%, signal=53%	242/3992/2950/239/2938/59344/284541/54898/1579/64834/50640/247/240
BP	GO:0030316	osteoclast differentiation	80	-0.436456911	-1.75877457	0.000122648	0.005431332	0.004642354	2632	tags=39%, list=18%, signal=32%	7071/29887/10272/7037/7305/4286/10312/7030/9935/54209/10766/1435/9770/22904/8792/11025/7099/1969/7107/1943/6714/302/284266/3605/2353/1880/3726/84959/135228/1051/1230
BP	GO:0051272	positive regulation of cellular component movement	443	-0.308155423	-1.416148897	0.000123567	0.00543986	0.004649643	3304	tags=31%, list=22%, signal=25%	29984/5228/958/54437/85360/406992/2185/407018/3690/8754/6591/152007/5154/3315/6615/55749/10519/51564/407035/57715/29126/8784/101/116150/8013/1081/6693/7130/9475/14/5031/306/949/239/25/284076/6648/857/10850/84913/5420/2335/10630/5606/255061/7476/2247/64805/23625/64581/7784/8826/4233/7474/3642/3383/25777/6386/4088/11170/406955/4150/729230/2625/54209/80005/9564/5155/8660/6223/1435/4846/5175/29108/23…
BP	GO:0006487	protein N-linked glycosylation	53	-0.478222785	-1.825065124	0.000124662	0.005455985	0.004663425	2670	tags=42%, list=18%, signal=34%	22845/79053/91319/116150/9514/4247/51465/79644/1798/64116/6185/58505/11282/55858/5373/6482/6184/146664/9526/200185/9945/10195
BP	GO:0006911	phagocytosis, engulfment	51	-0.488311784	-1.855253793	0.000126603	0.005488305	0.00469105	2556	tags=39%, list=17%, signal=33%	55198/389610/998/3689/391/54209/9844/23616/2624/3684/6845/11314/3071/199/55113/718/8685/2209/7057/4481
BP	GO:0071347	cellular response to interleukin-1	88	-0.426563984	-1.737546573	0.000126976	0.005488305	0.00469105	2166	tags=31%, list=14%, signal=26%	6367/1244/6349/3654/3383/6362/55611/29108/51135/3934/10010/4615/6363/1906/4824/7035/3605/6356/3091/54726/3554/1116/11213/3037/1051/6347/7850
BP	GO:1903792	negative regulation of anion transport	16	0.535971699	2.362286191	0.000127601	0.005488305	0.00469105	941	tags=38%, list=6%, signal=35%	6424/5999/18/22925/2564/57120
MF	GO:0004896	cytokine receptor activity	82	-0.431707729	-1.746372731	0.000129394	0.005533636	0.004729796	3701	tags=43%, list=25%, signal=32%	3588/2829/1236/2859/2826/8808/8807/3594/84818/3563/53833/132014/3559/3556/2322/3597/3977/2675/9466/729230/10148/3566/3587/23765/53832/2674/3601/9244/9180/3554/55540/1230/8809/7850/9173
MF	GO:0046982	protein heterodimerization activity	212	-0.353097331	-1.548653913	0.000137308	0.005817343	0.004972291	3800	tags=40%, list=25%, signal=30%	6717/8326/2034/10300/22926/266743/2958/2064/10589/553115/7171/6790/10670/147/7153/597/5154/6878/153/6882/8527/9568/54108/4861/727857/581/402381/4760/9513/6949/1535/9491/857/7021/1147/8517/4209/10629/5597/6857/3654/6386/624/54107/6643/9026/5596/5155/64241/481/336/6654/6875/8553/9619/6884/170589/25801/112744/7099/3164/51085/6827/7533/185/2065/3745/6861/3688/23590/7157/3675/468/3605/1536/122876/476/…
MF	GO:0019955	cytokine binding	114	-0.403358974	-1.684915224	0.000137583	0.005817343	0.004972291	2961	tags=33%, list=20%, signal=27%	9241/3594/124857/3563/53833/3559/1991/10630/3597/3977/2247/9466/729230/10148/8792/3587/112744/53832/26585/3688/2615/114990/7132/7048/25987/7049/94/9244/135228/9180/3554/7538/7057/5355/1230/8809/7850/9173
BP	GO:0070374	positive regulation of ERK1 and ERK2 cascade	163	-0.380889395	-1.641416502	0.000141847	0.005960907	0.005095	2389	tags=31%, list=16%, signal=26%	5031/25/64127/341152/6367/2247/5908/54550/6349/3061/3383/6362/4835/54209/5155/1139/9258/29108/4504/8792/2358/407010/3791/7099/10979/5906/168667/84868/6714/409/6363/6464/26281/3965/388121/8767/5345/255743/5159/1880/5604/6356/2255/2264/8685/1116/728/1230/6347/5320
MF	GO:0015179	L-amino acid transmembrane transporter activity	54	-0.493292935	-1.893881026	0.000142571	0.005960907	0.005095	4280	tags=57%, list=29%, signal=41%	57084/4948/6534/6536/6509/123096/6520/6510/153201/54716/56301/83884/6542/1497/57030/79751/6507/153129/6505/10165/23657/9057/54407/6541/92745/206358/23428/9056/8140/83733/120103
BP	GO:1990266	neutrophil migration	96	-0.423957571	-1.740481085	0.000145572	0.006037619	0.005160568	2322	tags=35%, list=15%, signal=30%	64127/3689/5479/6367/6349/6362/391/5478/84522/7409/5175/1803/51135/57580/9948/4615/6363/3958/3929/56833/1906/1907/89766/719/6356/3554/3071/57126/6280/728/6283/2207/6279/6347
BP	GO:0032635	interleukin-6 production	132	-0.391059943	-1.659565028	0.000146826	0.006037619	0.005160568	2394	tags=30%, list=16%, signal=25%	51311/1535/7305/64127/51738/3556/1660/64581/7474/8915/9466/54209/29108/4317/112744/7099/23765/113277/84868/4615/409/148022/3929/3965/8767/3605/3329/5724/406910/3071/199/6774/2069/11213/1051/353514/3586/7097/400709
BP	GO:0032675	regulation of interleukin-6 production	132	-0.391059943	-1.659565028	0.000146826	0.006037619	0.005160568	2394	tags=30%, list=16%, signal=25%	51311/1535/7305/64127/51738/3556/1660/64581/7474/8915/9466/54209/29108/4317/112744/7099/23765/113277/84868/4615/409/148022/3929/3965/8767/3605/3329/5724/406910/3071/199/6774/2069/11213/1051/353514/3586/7097/400709
BP	GO:0046688	response to copper ion	33	-0.54820491	-1.9205778	0.000148686	0.006063214	0.005182446	1798	tags=33%, list=12%, signal=29%	3383/4494/4496/4504/1543/4502/4495/326343/4499/4501/4489
BP	GO:0031100	animal organ regeneration	63	-0.469381889	-1.837888787	0.000149069	0.006063214	0.005182446	4316	tags=56%, list=29%, signal=40%	5967/6217/3569/55959/558/6790/5228/1460/1459/7351/133/3549/8013/2950/306/23175/2322/2146/285/336/7471/2155/5906/3936/6143/7048/10076/1026/7049/4837/57817/728/1051/3586/3162
BP	GO:0019674	NAD metabolic process	22	-0.617442875	-1.998634926	0.000150731	0.006066621	0.005185358	3180	tags=64%, list=21%, signal=50%	65220/406992/2819/2645/229/3099/3101/7157/2023/952/3607/5106/3939/1728
BP	GO:0002443	leukocyte mediated immunity	313	-0.321990359	-1.452863732	0.000150774	0.006066621	0.005185358	3309	tags=33%, list=22%, signal=26%	8807/3497/958/55061/2208/11006/10892/5777/3594/1379/57506/203068/2242/55361/164/326/7292/53833/1604/8013/3004/7037/51311/100507436/306/7305/64127/1054/3689/1991/3902/64581/2147/7784/717/51279/10814/79465/10538/10312/3383/4049/8915/2013/9466/84522/729230/2625/7409/54209/10459/6338/55207/10758/3566/54440/51135/23207/5873/2624/7099/1378/3684/7855/9948/3606/6688/84868/563/4615/409/7454/715/6845/14802…
CC	GO:0005925	focal adhesion	337	-0.319134946	-1.444505094	0.000155308	0.006182593	0.005284483	5236	tags=46%, list=35%, signal=31%	10391/4179/23191/1956/4810/54751/1466/9351/2923/7414/5756/7094/55616/10525/6141/102/11252/6868/7431/30011/129446/4323/10890/3691/6202/6124/6160/6217/6237/6201/6136/10211/382/11135/7534/23396/5594/6176/6128/3693/55740/23769/5501/10971/9754/7171/10544/26986/10487/2185/3690/29843/11078/84964/5782/7089/7408/8754/966/3315/6645/308/7529/87/22801/60312/2242/3159/5829/1265/6130/10109/1535/998/857/3689/54…
BP	GO:0052547	regulation of peptidase activity	384	-0.314158751	-1.432040519	0.000155308	0.006182593	0.005284483	3578	tags=32%, list=24%, signal=25%	5720/6692/9709/1474/5721/8301/51499/58189/551/25824/9314/3053/10892/27290/871/5266/6657/10213/29843/140832/27166/27429/5076/124857/400410/10972/462/5468/9097/5062/11047/51035/1476/1942/581/54205/3428/330/9475/9141/239/9491/55851/140686/10197/857/5894/2335/4804/4210/668/149708/64581/885/2902/280664/83596/5696/23198/8915/4088/9026/25816/1032/79444/6195/5055/29108/4504/1472/6590/5684/3164/1378/10010…
BP	GO:0048754	branching morphogenesis of an epithelial tube	130	-0.393527548	-1.667006743	0.00016276	0.006444968	0.005508744	3063	tags=37%, list=20%, signal=30%	3975/3237/5076/9241/5499/3549/3911/6926/80004/780/25/4776/2247/56998/4435/80000/4233/7474/3169/10736/1739/1605/1435/51804/7471/2637/3791/2297/655/1969/6299/6714/3845/26585/2658/157506/7484/1906/4824/7048/255743/6722/6469/3371/6356/2255/4609/374
BP	GO:0032722	positive regulation of chemokine production	64	-0.463180412	-1.816062545	0.000167728	0.006606737	0.005647014	2806	tags=39%, list=19%, signal=32%	57506/326/7292/64127/64581/7474/29108/3566/112744/7099/23765/3606/84868/4615/148022/3929/3965/8767/3605/3091/247/199/3162/7097/9173
BP	GO:0051402	neuron apoptotic process	207	-0.351615186	-1.54001991	0.00017362	0.006802982	0.005814752	4866	tags=44%, list=32%, signal=30%	54532/10525/4671/50487/356/26471/4914/2632/112398/5309/84335/3981/84678/8772/5459/840/1745/1271/2020/2876/5582/8326/7832/558/4544/429/4099/2185/1735/5925/255738/128434/9040/406957/1201/581/101/56751/7305/6648/998/4776/5913/27023/2914/4804/7021/836/4435/7020/6418/4835/2625/54209/997/28996/51804/4504/6620/2931/7301/2730/4841/23017/3934/3684/1822/6505/2065/3845/4803/409/3745/7157/26281/10280/468/111…
BP	GO:0050878	regulation of body fluid levels	329	-0.319892394	-1.446157582	0.000182515	0.007055042	0.006030196	3334	tags=33%, list=22%, signal=26%	10544/551/6343/3053/958/3690/5021/57834/5777/8648/966/6337/5154/3315/133/308/462/4762/8527/9002/242/5341/3868/780/2623/239/6531/1535/6340/857/27023/2335/10630/7021/80274/64805/2312/1128/2147/4233/59344/10019/100/51599/2013/5478/3099/9612/7409/6338/5155/10758/5055/4846/10627/60/2155/7056/6583/7301/51043/5873/7099/1080/7980/6714/89780/1606/4778/1192/7454/10461/302/1465/4067/5029/5580/1579/23657/648…
BP	GO:0001818	negative regulation of cytokine production	261	-0.33409358	-1.489916849	0.000182698	0.007055042	0.006030196	2733	tags=26%, list=18%, signal=21%	51564/54941/407035/7292/53833/29126/406957/55198/406985/2950/10270/51311/7305/64127/51738/1991/406924/2335/4210/3902/2147/2146/9466/10293/2625/54209/1139/336/29108/4317/7099/1378/1969/301/574507/84868/409/10461/347/3929/2615/3965/171389/1992/6992/25987/384/28964/54206/406984/5045/406910/3071/11213/602/6556/353514/7538/7057/5552/7805/3586/3162/604/7850/11326/9173
CC	GO:0001726	ruffle	146	-0.382060051	-1.634979736	0.000182881	0.007055042	0.006030196	5375	tags=54%, list=36%, signal=35%	9260/23022/5868/221178/117145/23191/1956/5756/7094/55616/5753/57026/11252/6868/1729/29999/64419/10347/114609/23607/10235/382/4644/23396/255189/822/64787/10458/89846/91663/5152/3690/11275/6249/29993/87/10519/9788/5341/23647/55198/23286/5420/10630/10603/4210/221472/54822/8826/2059/11170/23603/83543/9026/9564/7099/5141/1969/9270/3936/6714/64092/3688/302/50855/1464/1785/51177/54869/9368/23242/23550/4…
BP	GO:0002262	myeloid cell homeostasis	125	-0.390442319	-1.647611576	0.000185524	0.007120307	0.006085981	2575	tags=34%, list=17%, signal=29%	22985/5925/581/10370/10107/2623/1054/8314/836/2038/3059/10019/9935/23210/729230/2625/6338/28996/6223/10758/9258/2176/2624/4254/301/6688/10461/51621/4067/23657/10661/6722/2539/7049/6208/3091/3071/55113/6774/57817/7538/3162/604
BP	GO:0032760	positive regulation of tumor necrosis factor production	96	-0.420222323	-1.725146703	0.000186836	0.007134068	0.006097742	2470	tags=34%, list=16%, signal=29%	6693/1535/7305/64127/4776/1660/64581/7474/729230/29108/54440/4317/7099/7855/113277/84868/4615/6363/148022/3929/3965/2048/8767/3605/3329/5724/1536/6774/353514/7057/23643/929/7097
CC	GO:0030055	cell-substrate junction	341	-0.320987125	-1.453254101	0.000193851	0.007363973	0.006294251	5375	tags=47%, list=36%, signal=31%	9260/23022/23767/1308/10391/4179/23191/1956/4810/54751/1466/9351/2923/7414/5756/7094/55616/10525/6141/102/11252/6868/7431/30011/129446/4323/10890/3691/23676/6202/6124/6160/6217/6237/6201/6136/10211/382/11135/7534/23396/5594/6176/6128/3693/55740/23769/5501/10971/9754/7171/10544/26986/10487/2185/3690/29843/11078/84964/5782/7089/7408/8754/966/3315/6645/308/7529/87/22801/60312/2242/3159/5829/1265/613…
MF	GO:0002020	protease binding	119	-0.386457185	-1.624008707	0.000194825	0.007363973	0.006294251	2676	tags=33%, list=18%, signal=27%	11047/1476/91319/1857/6531/24145/1991/2335/2319/836/9825/79139/624/8915/29108/1803/3934/84447/58484/5104/51283/3688/302/7157/3675/5265/8767/5345/1475/304/5045/3949/3554/7078/57126/7076/7079/5054/9507
BP	GO:0046638	positive regulation of alpha-beta T cell differentiation	47	-0.499672927	-1.876692009	0.000195889	0.007367016	0.006296852	4714	tags=57%, list=31%, signal=40%	861/864/8943/5914/865/64332/11006/10892/3594/84807/3549/7292/100/3566/54440/942/51043/301/3606/7704/6363/3965/8767/7048/6469/3071/4860
BP	GO:0006820	anion transport	418	-0.308707396	-1.413177114	0.000198386	0.007423599	0.006345215	4332	tags=37%, list=29%, signal=27%	760/147011/4036/57084/2350/89845/634/6534/11046/6536/383/9022/6509/2542/51167/6569/7416/29957/255189/255022/4923/119395/115019/84230/5030/57348/6754/3351/1187/11182/6508/123096/6559/9635/116085/118980/706/551/6557/6520/84912/23539/8542/1184/388662/8273/6005/6510/3993/153201/54716/2670/26266/56301/1201/4363/83884/5031/6542/51228/1497/56923/1244/64116/201232/57030/80131/6515/133418/8884/885/391013/…
BP	GO:0046632	alpha-beta T cell differentiation	98	-0.413724757	-1.702106015	0.000208916	0.007778735	0.006648762	4908	tags=50%, list=33%, signal=34%	59067/3570/3146/861/864/8943/3569/5971/64218/257101/80149/64919/5914/865/64332/11006/10892/9760/3594/84807/3549/7292/159296/6693/25/79798/10538/100/2625/3566/54440/942/51043/301/3606/7704/6363/246778/3965/8767/7048/6469/1880/3071/6774/602/8809/4860/604
BP	GO:1901654	response to ketone	166	-0.366176284	-1.579495626	0.000212201	0.007841494	0.006702405	3634	tags=39%, list=24%, signal=30%	266743/4821/1236/706/551/9314/1460/5021/1646/8751/8648/23367/445/7292/10270/1446/9475/5031/1535/6340/857/64083/4478/7054/1244/6720/3383/801/4678/6338/1843/3283/2155/11057/1080/6714/9101/6363/10481/109/952/3767/1906/5106/4824/1026/2353/7049/5724/687/54206/6663/1536/3371/2002/8061/2354/4830/5732/598/1728/7057/7097/6696
BP	GO:0032945	negative regulation of mononuclear cell proliferation	73	-0.44057953	-1.751540228	0.000212697	0.007841494	0.006702405	4112	tags=47%, list=27%, signal=34%	383/23513/640/2064/9231/23495/11006/5777/3549/53833/29126/406957/6693/3559/7305/836/1739/942/51043/1378/64600/84868/4067/11314/2615/3965/868/51083/6469/384/339390/1051/3586/11326
BP	GO:2000147	positive regulation of cell motility	432	-0.309211809	-1.41792459	0.000216524	0.007908843	0.00675997	3304	tags=31%, list=22%, signal=25%	29984/5228/958/54437/85360/406992/2185/407018/3690/8754/6591/152007/5154/3315/6615/55749/10519/51564/407035/57715/29126/8784/101/116150/8013/1081/6693/7130/9475/14/5031/306/949/239/25/6648/857/10850/84913/5420/2335/10630/5606/255061/7476/2247/64805/23625/64581/7784/8826/4233/7474/3642/3383/25777/6386/4088/11170/406955/4150/729230/2625/54209/80005/9564/5155/8660/1435/4846/5175/29108/2358/2155/4070…
BP	GO:0070664	negative regulation of leukocyte proliferation	77	-0.43943775	-1.761249227	0.000216637	0.007908843	0.00675997	4112	tags=47%, list=27%, signal=34%	383/23513/640/2064/9231/23495/11006/5777/3549/53833/29126/406957/2950/6693/3559/7305/836/1739/942/51043/1378/64600/84868/26585/4067/11314/2615/3965/868/51083/6469/384/339390/1051/3586/11326
BP	GO:0072593	reactive oxygen species metabolic process	191	-0.355125357	-1.544162866	0.00021901	0.007956649	0.006800832	4192	tags=42%, list=28%, signal=31%	7755/329/4025/80149/2876/51167/7416/1545/337/27035/2773/706/25824/3692/4314/2185/2885/8729/5076/22933/55022/4724/2950/239/1535/7305/6648/1497/3689/64581/84329/2147/10193/1816/83667/2902/7020/4835/3099/7409/5155/4846/4504/2358/2176/4317/5873/7099/655/3934/3684/4536/57580/3042/6505/185/7157/5580/1906/140823/283120/7048/3329/1026/55312/5159/7173/2539/384/1536/285590/9588/3091/1543/57126/6774/2878/24…
BP	GO:1902893	regulation of pri-miRNA transcription by RNA polymerase II	48	-0.492131888	-1.854324271	0.000226026	0.008085152	0.006910668	3442	tags=50%, list=23%, signal=39%	26354/9314/11006/4775/5468/4776/84913/4804/2247/4088/2625/5155/688/5467/2624/6688/7157/6722/2353/7003/8061/3091/6774/3586
CC	GO:0045121	membrane raft	274	-0.334061246	-1.493847544	0.000228088	0.008085152	0.006910668	4761	tags=45%, list=32%, signal=31%	3784/356/3098/11252/6868/4640/146760/23237/8717/1445/5359/8772/3937/329/10211/909/2040/8692/23433/973/6569/5657/7416/130574/55824/4923/6610/1509/5912/5594/4038/9722/2773/91663/2817/6014/147/4099/6281/1013/871/3991/2185/117/203068/7804/55361/1201/1604/330/949/6531/857/3689/5420/10630/5576/2319/836/64805/10287/8826/3383/6386/8915/2013/30846/23603/10008/1739/54209/1200/1605/481/4864/1139/4846/5175/1…
BP	GO:0050730	regulation of peptidyl-tyrosine phosphorylation	224	-0.341234117	-1.507648324	0.000228088	0.008085152	0.006910668	3298	tags=33%, list=22%, signal=26%	5008/958/84619/11006/2185/3690/1444/80851/5777/5154/7804/5062/1443/1942/8784/1440/2623/25/64127/51738/3589/2322/857/3481/3689/57732/9961/29883/64581/8826/885/56940/3059/10019/3383/54209/5155/5175/8440/4254/3606/6714/2065/2915/89780/409/26585/64092/4067/6464/7157/5770/11314/5580/1464/868/284114/7132/8767/4771/54206/9052/11009/2255/406910/9244/9021/2069/2252/2209/23529/3678/353514/374
CC	GO:0098857	membrane microdomain	274	-0.334061246	-1.493847544	0.000228088	0.008085152	0.006910668	4761	tags=45%, list=32%, signal=31%	3784/356/3098/11252/6868/4640/146760/23237/8717/1445/5359/8772/3937/329/10211/909/2040/8692/23433/973/6569/5657/7416/130574/55824/4923/6610/1509/5912/5594/4038/9722/2773/91663/2817/6014/147/4099/6281/1013/871/3991/2185/117/203068/7804/55361/1201/1604/330/949/6531/857/3689/5420/10630/5576/2319/836/64805/10287/8826/3383/6386/8915/2013/30846/23603/10008/1739/54209/1200/1605/481/4864/1139/4846/5175/1…
MF	GO:0015171	amino acid transmembrane transporter activity	71	-0.44066111	-1.744496465	0.00022949	0.008085152	0.006910668	4280	tags=52%, list=29%, signal=37%	57084/4948/6534/6536/6509/123096/118980/6520/6510/153201/54716/56301/146167/83884/6542/1497/57030/6583/79751/6507/153129/6538/6505/10165/9673/23657/9368/9057/54407/6541/92745/206358/23428/9056/8140/83733/120103
BP	GO:0051895	negative regulation of focal adhesion assembly	12	-0.713222267	-1.972277765	0.000230109	0.008085152	0.006910668	2237	tags=75%, list=15%, signal=64%	55920/56940/11170/23603/9270/6714/347/94/7057
BP	GO:0150118	negative regulation of cell-substrate junction organization	12	-0.713222267	-1.972277765	0.000230109	0.008085152	0.006910668	2237	tags=75%, list=15%, signal=64%	55920/56940/11170/23603/9270/6714/347/94/7057
MF	GO:0008509	anion transmembrane transporter activity	260	-0.334793962	-1.493004649	0.000244042	0.008534613	0.007294838	4280	tags=38%, list=29%, signal=28%	57084/4948/89845/6534/11046/6536/9022/6509/2542/7416/29957/115019/84230/6580/57348/1187/11182/6508/123096/6559/9635/118980/6557/6520/84912/23539/8542/1184/6510/153201/54716/26266/56301/4363/83884/6542/6531/1497/56923/1244/64116/57030/80131/6515/8884/2741/9376/23507/340146/80727/2562/10227/11095/79751/150160/9497/56996/1186/6507/81034/153129/1193/8714/6535/1080/6538/89874/6505/1192/2570/6522/10165…
BP	GO:1902107	positive regulation of leukocyte differentiation	137	-0.382869296	-1.628681003	0.000249351	0.008604747	0.007354785	5325	tags=51%, list=36%, signal=33%	7040/695/4179/677/10221/50487/8876/3146/140685/861/4323/864/760/8772/8943/5458/3976/3297/5914/3398/865/558/64332/8808/11006/10892/9760/1960/8744/3594/84807/22985/5925/3549/2242/7292/7071/101/3559/7305/56998/3059/100/2625/54209/1435/3566/54440/942/51043/1378/4254/301/3606/6666/7704/6363/3965/8767/3605/7048/2353/6469/2124/3601/3071/1230/4860/3586/604
BP	GO:1903708	positive regulation of hemopoiesis	137	-0.382869296	-1.628681003	0.000249351	0.008604747	0.007354785	5325	tags=51%, list=36%, signal=33%	7040/695/4179/677/10221/50487/8876/3146/140685/861/4323/864/760/8772/8943/5458/3976/3297/5914/3398/865/558/64332/8808/11006/10892/9760/1960/8744/3594/84807/22985/5925/3549/2242/7292/7071/101/3559/7305/56998/3059/100/2625/54209/1435/3566/54440/942/51043/1378/4254/301/3606/6666/7704/6363/3965/8767/3605/7048/2353/6469/2124/3601/3071/1230/4860/3586/604
BP	GO:0099024	plasma membrane invagination	58	-0.469194466	-1.809621637	0.000250556	0.008604747	0.007354785	2556	tags=36%, list=17%, signal=30%	55198/389610/998/3689/9212/391/54209/9844/23616/2624/3684/6845/11314/3071/199/55113/718/8685/2209/7057/4481
BP	GO:0035162	embryonic hemopoiesis	20	-0.610858372	-1.931256946	0.000250646	0.008604747	0.007354785	2400	tags=55%, list=16%, signal=46%	2623/10019/2625/3791/2624/4254/8563/468/7048/7173/3091
BP	GO:0050868	negative regulation of T cell activation	100	-0.406580184	-1.677957333	0.000254437	0.008694991	0.007431919	4900	tags=50%, list=33%, signal=34%	79679/3146/5074/861/864/5771/634/383/23513/80149/55824/865/2064/26191/9231/79626/11006/407018/5777/3549/7292/53833/29126/406957/6693/3559/836/3902/1739/3566/942/51043/1378/64600/301/84868/3958/11314/2615/3965/868/6469/384/339390/3071/1051/7805/3586/604/11326
MF	GO:0035325	Toll-like receptor binding	12	-0.710908124	-1.96587845	0.000261667	0.008901426	0.007608367	931	tags=42%, list=6%, signal=39%	4615/6280/23643/7097/6279
BP	GO:2000377	regulation of reactive oxygen species metabolic process	127	-0.389290183	-1.645578141	0.000263076	0.008908885	0.007614742	3357	tags=38%, list=22%, signal=30%	706/3692/4314/2185/2885/5076/22933/55022/2950/1535/7305/6648/1497/3689/64581/84329/2147/10193/2902/7020/4835/3099/5155/4504/2358/4317/5873/7099/655/3934/3684/185/7157/5580/140823/283120/7048/3329/1026/5159/2539/384/3091/57126/6774/240/3240/7057
BP	GO:0044403	biological process involved in symbiotic interaction	237	-0.341196655	-1.513069846	0.000266849	0.008964546	0.007662317	4795	tags=44%, list=32%, signal=30%	30835/4057/6993/79720/6597/222537/6504/9074/6609/7113/5359/3853/81559/64170/54210/566/383/6950/2040/8692/11059/80149/2876/23601/23087/6598/3693/7879/6256/558/9080/2838/10670/551/6520/92421/11043/8542/3690/6510/3839/1105/8819/10155/8519/1949/6882/1508/81603/1604/6614/7037/10107/949/857/1991/89870/5479/2335/3921/2147/3383/8812/5478/6338/1605/55207/4864/1803/942/7301/1378/1969/9830/25833/6404/185/67…
BP	GO:0002695	negative regulation of leukocyte activation	154	-0.378638959	-1.62670021	0.000267116	0.008964546	0.007662317	4202	tags=41%, list=28%, signal=30%	634/1269/383/25807/23513/80149/55824/640/3398/865/558/2064/26191/9231/79626/23495/11006/407018/5777/3549/7292/53833/29126/406957/6693/3559/100507436/7305/836/3902/729230/1739/3566/942/7301/51043/1378/64600/301/6688/84868/10461/3958/64092/4067/11314/2615/3965/868/51083/6469/384/3949/339390/406910/2268/3071/1051/7805/3586/3162/604/11326
BP	GO:0009410	response to xenobiotic stimulus	375	-0.313723329	-1.428449131	0.000271139	0.009058942	0.007743001	4059	tags=34%, list=27%, signal=26%	25807/32/4025/2876/54905/6569/1549/22952/1800/5198/218/6818/1545/11200/3351/2947/9027/10555/116085/1548/9446/706/58189/120227/1572/5228/7050/1603/9343/27290/6281/2185/5021/8438/8648/117/5925/445/7804/4982/4363/1857/2950/7037/4760/6531/1535/10309/6648/4524/57491/7021/2938/7054/5908/284996/1244/836/1147/2902/100/4825/6720/3383/4049/2625/8836/6338/64241/29785/4864/10758/1555/336/3746/1644/6185/5141/…
BP	GO:0001991	regulation of systemic arterial blood pressure by circulatory renin-angiotensin	12	0.609900514	2.289239376	0.000272828	0.00907486	0.007756607	803	tags=58%, list=5%, signal=55%	4311/1215/2149/1636/1522/2150/1511
BP	GO:0021700	developmental maturation	229	-0.342739933	-1.517220294	0.000275971	0.009138804	0.007811262	5534	tags=52%, list=37%, signal=33%	10497/5241/10507/51441/3516/4774/11005/695/55638/5728/8907/9319/3280/51360/9334/2056/1649/59067/50487/4880/4057/7480/388585/84283/10981/51412/6261/6690/163589/1003/8943/63827/9331/646/9463/7534/5881/27289/53335/2034/1050/865/162466/6855/558/4897/8301/2046/6790/378807/26468/429/51286/8941/10116/51201/29842/2185/50944/5076/994/5925/22933/6954/991/6496/5468/3549/164/29887/347732/967/54345/4776/1258/…
BP	GO:0090594	inflammatory response to wounding	13	-0.704893066	-1.98882811	0.000298986	0.009857311	0.008425396	1650	tags=62%, list=11%, signal=55%	729230/7099/89790/28964/3091/240/7076/3162
BP	GO:0043300	regulation of leukocyte degranulation	42	-0.498760915	-1.831259005	0.000303943	0.009943426	0.008499001	1650	tags=45%, list=11%, signal=40%	2242/164/3689/729230/3566/2624/3684/6688/6845/4067/11314/3965/5724/2268/6813/3071/57126/8673/3162
BP	GO:2000106	regulation of leukocyte apoptotic process	67	-0.442231532	-1.741013328	0.000304255	0.009943426	0.008499001	2619	tags=54%, list=17%, signal=45%	8772/26155/23411/6950/640/558/1236/27166/29126/57864/1942/581/101/64127/9212/3059/7474/100/8915/79444/8660/57678/4254/301/10461/6363/3958/4067/7157/23657/3965/6482/384/3091/3586/604
MF	GO:0033691	sialic acid binding	16	-0.655784256	-1.977626304	0.000317124	0.010318928	0.008819957	1314	tags=75%, list=9%, signal=68%	51046/114132/4099/27181/8778/89858/89790/27036/100049587/6401/27180/400709
BP	GO:0002009	morphogenesis of an epithelium	407	-0.30377583	-1.387461615	0.000321264	0.010373905	0.008866947	4356	tags=39%, list=29%, signal=29%	84678/51548/3853/1952/58495/4036/6201/2295/7482/634/7798/55083/5361/9464/3976/10522/23513/5914/9420/84133/388389/7289/57822/4649/51384/90627/8195/219736/6692/84445/8985/54361/9231/6939/65979/9314/1460/10116/3975/3237/7408/2885/5076/9241/5499/5154/130497/3872/6615/133/10155/3549/6909/9788/326/3911/10370/1857/6926/3868/80004/780/239/25/26249/54345/1482/4983/1951/8549/998/4776/112802/4524/8543/5420/…
BP	GO:0001894	tissue homeostasis	214	-0.342715265	-1.505123624	0.000321585	0.010373905	0.008866947	3339	tags=34%, list=22%, signal=27%	27134/124590/54106/2185/3690/90952/9842/3315/5925/128338/3549/4982/9545/53833/29887/581/101/4069/7037/2623/4760/4583/64127/1258/25937/64116/154/10312/51599/9696/729230/1200/1435/4846/5175/60/54440/8792/1472/2624/5745/7099/115861/7107/53832/6505/6714/563/3845/285331/1280/3688/284266/952/23746/6584/11151/84879/340719/58476/3605/6722/3694/84959/728378/57817/6513/445582/65267/166379/6696/12
BP	GO:0002685	regulation of leukocyte migration	163	-0.373373422	-1.609026938	0.000326147	0.010431126	0.008915856	2641	tags=33%, list=18%, signal=27%	326/8784/101/6693/64127/1991/10850/4478/64805/7784/7474/100/3383/391/9466/729230/54209/1435/29108/1843/1803/2358/2155/10488/4254/301/6688/4615/6363/3958/26585/4067/11314/347/3929/56833/3965/1906/1907/284114/3204/5724/719/3554/3071/199/6401/728/7057/1230/3162/6347/5054
BP	GO:0002703	regulation of leukocyte mediated immunity	190	-0.352613842	-1.532910202	0.000326147	0.010431126	0.008915856	3309	tags=34%, list=22%, signal=27%	8807/958/55061/2208/11006/10892/5777/3594/1379/57506/2242/164/7292/53833/1604/7037/100507436/7305/64127/3689/3902/64581/7784/3383/4049/9466/729230/2625/7409/54209/10459/3566/54440/2624/7099/1378/3684/7855/3606/6688/84868/563/409/7454/6845/148022/4067/11314/3965/3329/5724/339390/2268/3554/6813/5817/3071/57126/718/23529/8673/8809/3586/3162/604
CC	GO:0005833	hemoglobin complex	11	0.638888886	2.302557895	0.000329279	0.010486493	0.00896318	31	tags=27%, list=0%, signal=27%	3043/3039/3040
BP	GO:0007162	negative regulation of cell adhesion	242	-0.335583619	-1.490632486	0.000339831	0.010678755	0.009127514	4208	tags=39%, list=28%, signal=29%	6494/634/383/5361/23513/80149/55824/27289/6370/394263/1545/865/2064/26191/80709/91663/9231/79626/9314/11006/407018/6591/5777/8751/445/3549/55558/407035/5362/7292/53833/29126/1041/406957/6693/3559/239/25/4582/55920/5420/836/3902/56940/10019/11170/23603/1739/10459/5598/285/3566/1843/7471/942/4221/51043/396/1378/64600/9270/301/397/6688/84868/6714/2065/5364/3958/11314/5580/347/2615/3965/2048/868/8763…
MF	GO:0050431	transforming growth factor beta binding	21	-0.607789658	-1.940686941	0.000340003	0.010678755	0.009127514	718	tags=38%, list=5%, signal=36%	2615/114990/7048/25987/7049/94/135228/7057
BP	GO:0051250	negative regulation of lymphocyte activation	132	-0.382645594	-1.623856543	0.000340854	0.010678755	0.009127514	4202	tags=43%, list=28%, signal=31%	634/383/25807/23513/80149/55824/640/3398/865/558/2064/26191/9231/79626/23495/11006/407018/5777/3549/7292/53833/29126/406957/6693/3559/100507436/7305/836/3902/1739/3566/942/7301/51043/1378/64600/301/84868/10461/3958/64092/4067/11314/2615/3965/868/51083/6469/384/339390/2268/3071/1051/7805/3586/604/11326
BP	GO:0036475	neuron death in response to oxidative stress	26	-0.580623621	-1.957236372	0.000341024	0.010678755	0.009127514	2523	tags=50%, list=17%, signal=42%	8013/7226/54209/7471/7099/4841/6505/2021/23657/468/135112/3091/3586
BP	GO:0002460	adaptive immune response based on somatic recombination of immune receptors built from immunoglobulin superfamily domains	237	-0.339036805	-1.503491778	0.000344393	0.01073931	0.009179271	3308	tags=32%, list=22%, signal=26%	3497/958/55061/2208/11006/338322/10892/5777/3594/84807/1379/326/7292/53833/29126/1604/6693/3004/7037/51311/100507436/64127/64581/7784/717/51279/10538/100/10312/3383/4049/8915/2013/9466/729230/2625/54209/10459/10148/10758/3566/54440/51043/5873/7099/1378/301/7855/3606/84868/563/4615/7454/715/6363/246778/5580/733/8767/3329/339390/3554/5817/3071/718/6774/714/23529/602/6556/713/8809/3586/2207/604/1075…
BP	GO:1903038	negative regulation of leukocyte cell-cell adhesion	114	-0.390657118	-1.631856904	0.000349653	0.010858115	0.009280818	4900	tags=48%, list=33%, signal=33%	79679/3146/5074/861/864/5771/634/383/23513/80149/55824/6370/865/2064/26191/9231/79626/9314/11006/407018/5777/445/3549/407035/7292/53833/29126/406957/6693/3559/836/3902/1739/3566/942/51043/1378/64600/301/84868/3958/11314/2615/3965/868/6469/384/339390/406910/3071/1051/7805/3586/604/11326
BP	GO:0007229	integrin-mediated signaling pathway	83	-0.423723468	-1.717984495	0.000351768	0.010876818	0.009296804	3135	tags=42%, list=21%, signal=34%	2185/3690/8754/8751/22801/5341/3911/967/25/998/55920/3689/2335/3679/3682/2013/83605/7409/9564/10979/3684/9270/6714/3688/9510/3675/4185/3055/7791/3694/83706/2268/57126/7076/3678
BP	GO:0018212	peptidyl-tyrosine modification	319	-0.318808561	-1.438884285	0.000353162	0.010876818	0.009296804	3320	tags=32%, list=22%, signal=25%	5609/5008/958/9625/84619/11006/2185/3690/1444/80851/5777/5154/7804/2242/5062/613/2051/1443/1942/8784/1440/780/7016/2623/25/64127/51738/3589/2322/857/3481/3689/57732/5606/1859/9961/29883/64581/8826/4233/885/56940/3059/10019/3383/3716/54209/28996/5155/91461/5175/238/2050/3791/8440/7301/150465/1969/8459/4254/3606/6714/2065/2915/89780/409/10461/26585/64092/4067/6464/7157/5770/11314/5580/1464/2048/868…
BP	GO:0010324	membrane invagination	66	-0.447772372	-1.760752386	0.00035535	0.010899352	0.009316066	2556	tags=33%, list=17%, signal=28%	55198/389610/998/3689/9212/391/54209/9844/23616/2624/3684/6845/11314/8724/3071/199/55113/718/8685/2209/7057/4481
BP	GO:0031663	lipopolysaccharide-mediated signaling pathway	50	-0.477886081	-1.811067988	0.000361468	0.01103246	0.009429838	1821	tags=34%, list=12%, signal=30%	3654/8915/7099/3606/6688/4615/148022/4067/3929/8767/3055/5724/4064/23643/929/7097/6347
MF	GO:0061134	peptidase regulator activity	197	-0.350590404	-1.526795202	0.000362638	0.01103246	0.009429838	3682	tags=34%, list=25%, signal=26%	327657/140880/5720/6692/1474/5721/58189/551/25824/3053/27290/871/5266/10213/140832/124857/400410/462/9097/11047/1476/330/9491/55851/140686/10197/857/2335/149708/280664/23198/25816/79444/6195/5055/29108/4504/1472/6590/10010/58484/7980/140902/4803/5104/302/1992/5265/4824/7035/5345/89766/23786/1475/5045/135228/7078/5271/27151/718/7076/1075/7079/51050/5918/5054/12
MF	GO:0050135	NAD(P)+ nucleosidase activity	13	-0.700767632	-1.977188361	0.000367777	0.011069848	0.009461794	3321	tags=69%, list=22%, signal=54%	8808/8807/3556/7099/952/3554/8809/7097/9173
MF	GO:0061809	NAD+ nucleotidase, cyclic ADP-ribose generating	13	-0.700767632	-1.977188361	0.000367777	0.011069848	0.009461794	3321	tags=69%, list=22%, signal=54%	8808/8807/3556/7099/952/3554/8809/7097/9173
BP	GO:0043524	negative regulation of neuron apoptotic process	118	-0.385265357	-1.616322533	0.000368305	0.011069848	0.009461794	2673	tags=32%, list=18%, signal=27%	128434/406957/1201/581/101/56751/6648/4776/27023/7021/4435/6418/28996/51804/4504/6620/7301/2730/4841/23017/6505/2065/3845/4803/409/26281/11151/3329/3091/9244/4929/598/23529/728/1051/3586/3162/6347
BP	GO:0060326	cell chemotaxis	232	-0.33899801	-1.501543044	0.000380884	0.011402144	0.00974582	2565	tags=29%, list=17%, signal=25%	4363/101/2950/7226/64127/3689/10850/5479/6367/2247/4233/7474/6349/6362/391/5478/729230/7409/9564/5155/6223/1435/1843/1803/8792/2358/2155/3791/10488/3164/1969/57580/301/6688/185/409/6363/3958/26585/4067/5580/3929/56833/3965/1906/55742/1907/11151/284114/5159/1880/2047/719/6356/3071/199/240/6280/728/7057/1910/1230/6283/3586/2207/6279/6347/5054
CC	GO:0005766	primary lysosome	134	-0.375584406	-1.595684546	0.000395756	0.011753313	0.010045976	5576	tags=48%, list=37%, signal=30%	23593/401258/6809/79888/5005/1650/55313/154664/8876/9342/5036/23200/2799/79980/10694/114790/566/383/2040/10043/5657/56729/5594/6037/47/10487/29952/5645/203068/9545/54918/4069/967/1991/5908/4125/6836/527/6386/7276/8836/29108/25801/4718/2357/3614/374395/6845/302/5878/5580/2512/10576/11010/719/9588/6813/718/8673/968/1075/6036/4257/12
CC	GO:0042582	azurophil granule	134	-0.375584406	-1.595684546	0.000395756	0.011753313	0.010045976	5576	tags=48%, list=37%, signal=30%	23593/401258/6809/79888/5005/1650/55313/154664/8876/9342/5036/23200/2799/79980/10694/114790/566/383/2040/10043/5657/56729/5594/6037/47/10487/29952/5645/203068/9545/54918/4069/967/1991/5908/4125/6836/527/6386/7276/8836/29108/25801/4718/2357/3614/374395/6845/302/5878/5580/2512/10576/11010/719/9588/6813/718/8673/968/1075/6036/4257/12
BP	GO:0071674	mononuclear cell migration	145	-0.378601138	-1.618609618	0.000422359	0.012493822	0.010678916	2641	tags=32%, list=18%, signal=27%	326/101/6693/7226/998/10850/6367/4478/7474/6349/2059/3383/6362/9466/124976/729230/2625/5155/6223/1435/5175/29108/1843/8792/2358/10488/301/6688/6363/3958/26585/4067/347/56833/3965/284114/1880/719/6356/199/240/728/7057/1230/6283/6347/5054
MF	GO:0003953	NAD+ nucleosidase activity	24	-0.587902033	-1.947504735	0.000426877	0.012576552	0.010749628	3552	tags=58%, list=24%, signal=45%	118788/8808/8807/54106/51311/3556/7099/4615/148022/952/3554/8809/7097/9173
BP	GO:0042130	negative regulation of T cell proliferation	58	-0.460482424	-1.77602043	0.000428517	0.012576552	0.010749628	3557	tags=45%, list=24%, signal=34%	2064/9231/11006/5777/3549/53833/29126/406957/6693/3559/836/1739/942/51043/1378/64600/84868/2615/3965/868/6469/384/339390/1051/3586/11326
BP	GO:1902895	positive regulation of pri-miRNA transcription by RNA polymerase II	37	-0.528480676	-1.893691557	0.000432513	0.012644261	0.010807502	2193	tags=46%, list=15%, signal=39%	84913/4804/2247/4088/2625/5155/688/2624/6688/7157/6722/2353/7003/8061/3091/6774/3586
BP	GO:0031099	regeneration	155	-0.364460808	-1.567882849	0.000435621	0.012685562	0.010842803	4790	tags=47%, list=32%, signal=32%	4618/7480/4654/861/146760/87178/5530/5967/6217/4815/3569/55959/55909/2876/8326/83999/558/6790/706/3836/5228/9314/1460/389125/1459/4099/7351/6657/5782/8751/133/4814/2670/3549/8013/2950/11202/116519/306/23175/2322/7476/2146/1605/688/285/336/7471/2155/5467/5906/3936/301/56963/347/6143/7048/10076/1026/59352/7049/3371/5604/2255/4837/10752/57817/728/1051/3586/3162/6696/84525
MF	GO:0005344	oxygen carrier activity	13	0.572604267	2.293125168	0.000439582	0.01271941	0.010871734	31	tags=23%, list=0%, signal=23%	3043/3039/3040
BP	GO:1902105	regulation of leukocyte differentiation	238	-0.329301178	-1.460287294	0.000440183	0.01271941	0.010871734	4847	tags=43%, list=32%, signal=30%	50487/8876/3146/140685/4057/861/4323/864/51208/5771/760/8772/8943/634/5458/3976/3297/257101/80149/5914/3398/865/558/2064/10401/55365/64332/8808/54106/11006/10892/9760/678/27166/1960/5777/8744/3594/84807/22985/5925/3549/2242/7292/7071/57864/10272/101/3559/1209/25/7305/56998/3902/4286/3059/100/7030/9935/729230/2625/54209/10766/1435/9770/6654/3566/54440/942/51043/2624/11025/7099/1378/7107/4254/301/3…
BP	GO:0006875	cellular metal ion homeostasis	464	-0.30231818	-1.390444903	0.000448857	0.012920168	0.011043329	4019	tags=34%, list=27%, signal=26%	730/137994/57130/1237/84502/91252/488/4923/6717/8326/23566/5030/57217/1902/2830/2829/3351/1236/2859/4544/9709/2826/9446/54499/551/84560/958/2906/147/10539/491/406992/2185/5021/9914/23545/5777/117/133/3710/2864/7036/126306/9002/80045/1201/581/7178/406985/1604/2835/2847/7037/164656/7226/5031/25/1535/51738/857/1991/1258/56923/6543/5731/255061/2247/64116/54822/2147/1816/1318/7474/2902/3814/1903/2907/…
BP	GO:1901215	negative regulation of neuron death	171	-0.359441945	-1.553493751	0.000453867	0.01300367	0.011114701	4865	tags=44%, list=32%, signal=30%	10525/4671/50487/4914/2632/163/3981/84678/23411/1745/1271/3297/2020/5582/8326/6818/7832/947/558/4544/1113/4099/2185/27429/128434/406957/1201/581/406985/101/8013/1440/56751/6648/4776/27023/7021/4435/8517/6418/1981/28996/1435/51804/4504/7471/6620/7301/2730/4841/23017/6505/2065/3845/89780/4803/409/23400/26281/23657/468/135112/11151/3329/3091/9244/4929/6774/598/23529/728/1051/3586/3162/6347
BP	GO:0098754	detoxification	118	-0.38265383	-1.605366265	0.000455233	0.01300367	0.011114701	2149	tags=28%, list=14%, signal=24%	2938/2880/7296/1244/83667/4494/4496/2877/4846/4504/64359/2176/655/140809/1193/3042/6584/283120/7173/9588/4502/4495/5292/326343/2878/6280/1728/3240/4499/4501/241/4489/4257
BP	GO:0043312	neutrophil degranulation	11	-0.717506143	-1.939755222	0.000458292	0.013041296	0.011146862	2378	tags=73%, list=16%, signal=61%	306/3689/3684/6688/6845/5724/6813/57126
BP	GO:0061614	pri-miRNA transcription by RNA polymerase II	49	-0.482725344	-1.829263983	0.00046313	0.013085709	0.011184823	3442	tags=49%, list=23%, signal=38%	26354/9314/11006/4775/5468/4776/84913/4804/2247/4088/2625/5155/688/5467/2624/6688/7157/6722/2353/7003/8061/3091/6774/3586
BP	GO:0010743	regulation of macrophage derived foam cell differentiation	28	-0.555476127	-1.90513608	0.00046335	0.013085709	0.011184823	1817	tags=32%, list=12%, signal=28%	5583/1435/9619/338/3606/185/247/4481/5320
BP	GO:0052548	regulation of endopeptidase activity	362	-0.313413122	-1.423665871	0.000471686	0.013271046	0.011343237	3578	tags=32%, list=24%, signal=25%	5720/6692/9709/1474/5721/8301/51499/58189/551/25824/9314/3053/10892/27290/871/5266/6657/10213/29843/140832/27166/27429/5076/124857/400410/10972/462/5468/9097/5062/11047/1476/1942/581/54205/3428/330/9475/9141/239/9491/55851/140686/10197/5894/4804/4210/668/149708/64581/885/2902/280664/83596/5696/8915/4088/9026/25816/1032/79444/6195/5055/29108/4504/1472/6590/5684/3164/1378/58484/7980/6505/6714/89780…
BP	GO:0045064	T-helper 2 cell differentiation	15	-0.651324608	-1.926730538	0.000480291	0.013327595	0.011391571	2633	tags=60%, list=18%, signal=50%	7292/10538/2625/3566/942/301/3606/602/604
BP	GO:0040017	positive regulation of locomotion	445	-0.300948323	-1.382966322	0.000480845	0.013327595	0.011391571	3304	tags=31%, list=22%, signal=25%	29984/5228/958/54437/85360/406992/2185/407018/3690/8754/6591/152007/5154/3315/6615/55749/10519/51564/407035/57715/29126/8784/101/116150/8013/1081/6693/7130/9475/14/5031/306/949/239/25/6648/857/10850/84913/5420/2335/10630/5606/255061/7476/2247/64805/23625/64581/7784/8826/4233/7474/3642/3383/25777/6386/4088/11170/406955/4150/729230/2625/54209/80005/9564/5155/8660/1435/4846/5175/29108/2358/2155/4070…
BP	GO:0060249	anatomical structure homeostasis	247	-0.330778845	-1.472684903	0.000481326	0.013327595	0.011391571	3270	tags=32%, list=22%, signal=25%	124590/54106/491/2185/3690/90952/9842/1073/3315/5925/128338/3549/4982/9545/53833/29887/581/101/4069/7037/2623/4760/4583/64127/1258/6543/25937/9531/64116/154/10312/51599/9696/729230/1200/1435/4846/5175/60/54440/8792/1472/7301/2624/5745/7099/115861/7107/53832/6505/6714/563/3845/285331/1280/3688/284266/952/23746/6584/11151/84879/340719/58476/3605/6722/226/3694/84959/3091/728378/57817/6513/10590/4455…
CC	GO:0042581	specific granule	140	-0.376712458	-1.607271886	0.00048229	0.013327595	0.011391571	4202	tags=44%, list=28%, signal=32%	634/383/2040/10043/6947/23601/56729/1509/5912/124583/138050/10555/5199/23071/5777/966/2919/54918/11026/8694/101/4069/1265/25852/7226/306/1535/3903/22918/3689/1991/8560/6515/84329/116844/8836/64114/2358/3608/6590/4317/5873/3934/3684/5906/1143/81619/10855/2204/5768/719/1536/6813/57126/5329/3163/1116/8673/963/3240/5806
BP	GO:0070391	response to lipoteichoic acid	10	-0.732176147	-1.931403902	0.000484381	0.013327595	0.011391571	1625	tags=60%, list=11%, signal=54%	54209/7099/3929/8767/929/7097
BP	GO:0071223	cellular response to lipoteichoic acid	10	-0.732176147	-1.931403902	0.000484381	0.013327595	0.011391571	1625	tags=60%, list=11%, signal=54%	54209/7099/3929/8767/929/7097
BP	GO:1903203	regulation of oxidative stress-induced neuron death	22	-0.590517931	-1.911480088	0.000490137	0.01343658	0.011484725	2523	tags=50%, list=17%, signal=42%	8013/7226/54209/7471/7099/4841/23657/468/135112/3091/3586
BP	GO:0002275	myeloid cell activation involved in immune response	81	-0.419718042	-1.694737509	0.000495448	0.013532597	0.011566794	2731	tags=40%, list=18%, signal=32%	2242/55361/8013/306/7305/3689/90342/10814/729230/54209/6338/22904/29108/3566/2624/3684/6688/84868/4615/6845/148022/4067/11314/3929/3965/5724/2268/6813/57126/8673/3162/2207
BP	GO:0002446	neutrophil mediated immunity	32	-0.543603809	-1.895150705	0.000504006	0.013716288	0.011723802	4731	tags=72%, list=32%, signal=49%	6868/84106/3569/64170/54210/566/383/306/3689/1991/2147/84522/6338/51135/3684/9948/6688/4615/6845/171389/5724/6813/57126
BP	GO:1901652	response to peptide	416	-0.300604848	-1.375470236	0.000526638	0.014280288	0.012205872	4445	tags=37%, list=30%, signal=27%	8892/1445/5771/353/6272/760/5967/4986/23411/11031/634/64170/10014/5458/383/23433/3297/29904/6569/4644/56729/2875/7832/3638/493829/10458/80318/1407/80339/26191/5443/5286/896/9314/3692/958/7351/4314/5021/1444/2885/133/340706/5468/445/27019/2645/255738/7071/3636/1443/55022/5829/4363/55198/406985/8013/2950/5905/9475/23175/1535/64127/51738/857/3481/4804/11132/51762/10603/7054/5908/1244/1147/4435/154/8…
BP	GO:0008156	negative regulation of DNA replication	25	-0.576307947	-1.925921008	0.000535543	0.014469315	0.012367441	1927	tags=44%, list=13%, signal=38%	91607/3060/8914/29980/26271/2658/7157/64061/641/6282/604
BP	GO:0010742	macrophage derived foam cell differentiation	33	-0.521973759	-1.828679741	0.000542974	0.014564928	0.012449164	1817	tags=30%, list=12%, signal=27%	5583/1435/9619/338/3606/185/6646/247/4481/5320
BP	GO:0090077	foam cell differentiation	33	-0.521973759	-1.828679741	0.000542974	0.014564928	0.012449164	1817	tags=30%, list=12%, signal=27%	5583/1435/9619/338/3606/185/6646/247/4481/5320
BP	GO:0019318	hexose metabolic process	180	-0.351136866	-1.522503056	0.0005455	0.014580447	0.012462429	5389	tags=49%, list=36%, signal=32%	11091/7262/1468/2526/283871/6576/6097/57486/2527/3146/3784/3098/10993/3170/92579/55657/23509/283209/5771/23411/5224/2523/7167/32/2542/2875/57818/79660/1407/5443/60343/84912/84649/406992/27230/2524/5499/2819/83440/2645/3636/4122/2582/51738/229/3481/10269/7021/85414/4125/2584/2646/83667/150094/3099/10776/7355/51547/8660/3795/2931/5467/3101/2642/5261/90007/6714/5161/10165/7157/347/2023/3607/468/3767…
BP	GO:0002544	chronic inflammatory response	15	-0.648497633	-1.918367857	0.000552357	0.014653677	0.012525021	377	tags=33%, list=3%, signal=33%	6356/6280/7057/3586/6279
BP	GO:0032753	positive regulation of interleukin-4 production	21	-0.598149942	-1.909907097	0.000553677	0.014653677	0.012525021	2633	tags=57%, list=18%, signal=47%	7292/53833/3556/7784/2625/54440/942/84868/3965/8140/1051/2207
BP	GO:0018108	peptidyl-tyrosine phosphorylation	316	-0.315007738	-1.422046367	0.000554114	0.014653677	0.012525021	3320	tags=32%, list=22%, signal=25%	5609/5008/958/9625/84619/11006/2185/3690/1444/80851/5777/5154/7804/2242/5062/613/2051/1443/1942/8784/1440/780/7016/2623/25/64127/51738/3589/2322/857/3481/3689/57732/5606/1859/9961/29883/64581/8826/4233/885/56940/3059/10019/3383/3716/54209/28996/5155/91461/5175/238/2050/3791/8440/7301/1969/4254/3606/6714/2065/2915/89780/409/10461/26585/64092/4067/6464/7157/5770/11314/5580/1464/2048/868/284114/7132…
BP	GO:0043434	response to peptide hormone	343	-0.308569106	-1.396781469	0.000563273	0.014843431	0.01268721	4596	tags=39%, list=31%, signal=28%	87178/2695/10890/4193/8892/1445/5771/353/6272/760/5967/4986/23411/11031/634/10014/5458/383/23433/3297/29904/6569/4644/56729/2875/7832/3638/493829/10458/80318/1407/80339/5443/5286/896/3692/7351/5021/1444/2885/133/340706/5468/445/27019/2645/255738/3636/1443/55022/5829/55198/8013/2950/5905/9475/23175/1535/51738/857/3481/11132/51762/10603/7054/5908/1244/1147/4435/8826/83667/4825/6720/3383/9810/8836/9…
MF	GO:0038187	pattern recognition receptor activity	21	-0.596399361	-1.90431745	0.000573629	0.015063287	0.012875129	2394	tags=48%, list=16%, signal=40%	51311/949/64127/64581/7099/5724/8685/23643/929/7097
BP	GO:0050870	positive regulation of T cell activation	181	-0.345580921	-1.498282078	0.000582172	0.015234176	0.013021195	4908	tags=46%, list=33%, signal=32%	59067/79679/3572/8876/3146/30835/3119/861/8740/6504/864/1445/8772/8943/3569/5914/865/1236/26191/64332/115650/8808/55423/11006/10892/1960/5777/8744/3594/84807/1949/3549/7292/29126/101/1604/3559/7037/64127/857/3481/80381/2319/1326/283234/7784/100/8915/9466/729230/2625/7409/10148/57678/29108/3566/1803/54440/942/8440/51043/1378/301/3606/84868/6666/6714/7704/6363/4067/3965/11151/8767/10326/7048/3329/6…
BP	GO:0071887	leukocyte apoptotic process	86	-0.404152971	-1.644446092	0.000586867	0.015303524	0.013080469	5278	tags=57%, list=35%, signal=37%	695/5728/55716/1029/5133/356/6868/8772/840/26155/23411/3569/6950/640/558/1236/27166/29126/57864/1942/581/101/80301/3559/64127/9212/836/3059/7474/100/8915/79444/8660/10758/57678/4254/301/10461/6363/3958/4067/7157/23657/3965/6482/384/3091/3586/604
BP	GO:1903204	negative regulation of oxidative stress-induced neuron death	15	-0.644162039	-1.905542422	0.000603978	0.015695043	0.013415114	1433	tags=53%, list=10%, signal=48%	8013/7471/4841/23657/468/135112/3091/3586
BP	GO:0010876	lipid localization	357	-0.30765955	-1.39673004	0.000618225	0.016009679	0.013684045	4973	tags=40%, list=33%, signal=27%	154664/5826/29881/55252/50487/286410/5825/3784/356/23200/26207/9536/10877/346/8647/5771/10478/10347/5359/147011/51703/10938/23411/24/3569/634/57104/32/9641/80149/255189/56729/4923/57605/2874/84947/337/10948/6754/6256/1407/55937/7357/5443/51499/83985/706/6713/8542/84649/407018/2583/3690/57655/8273/27166/8204/5468/255738/1201/4363/8694/116150/9854/116519/949/389610/51228/51738/857/56923/57048/1244/…
BP	GO:0035710	CD4-positive, alpha-beta T cell activation	88	-0.406095186	-1.654169893	0.000623834	0.016099222	0.01376058	4908	tags=50%, list=33%, signal=34%	59067/3570/3146/861/864/3569/5971/64218/80149/5914/865/60437/64332/10892/9760/3594/84807/7292/29126/159296/1604/6693/79798/10538/10312/2625/3566/54440/942/51043/301/3606/6363/246778/3965/8767/7048/1880/384/3071/6774/602/8809/604
BP	GO:1901224	positive regulation of NIK/NF-kappaB signaling	61	-0.440058532	-1.714976172	0.000631473	0.016240354	0.01388121	2322	tags=31%, list=15%, signal=26%	64127/128178/3654/54209/54976/942/4317/7099/3606/84868/6363/26585/3965/1906/8877/8809/7805/929/7097
BP	GO:0034599	cellular response to oxidative stress	230	-0.33417774	-1.478864373	0.000637179	0.01633099	0.01395868	4222	tags=37%, list=28%, signal=27%	23411/3569/383/3297/80149/2876/29957/488/5831/51142/2034/1545/5594/337/51384/7444/558/2054/27035/25824/8807/9314/154807/4314/8575/27429/5076/3315/22933/79912/7732/5829/4363/8013/7226/25/6648/1965/1421/2880/1147/83667/4233/2146/5478/54209/5598/4846/4504/7471/2176/7099/655/4841/3934/140809/301/6505/6714/2021/23400/7157/5580/10280/23657/468/135112/140823/9283/283120/5625/2353/50640/2539/406/3091/492…
BP	GO:0070228	regulation of lymphocyte apoptotic process	46	-0.492486295	-1.837682486	0.000652848	0.016675464	0.014253114	2619	tags=46%, list=17%, signal=38%	29126/57864/1942/581/101/9212/7474/100/8915/79444/8660/57678/3958/4067/7157/3965/6482/384/3091/3586/604
MF	GO:0030552	cAMP binding	18	-0.619371409	-1.914967026	0.000655587	0.016688488	0.014264247	2875	tags=61%, list=19%, signal=49%	10021/64091/348980/1258/5576/64208/57657/5138/5141/11149/5144
MF	GO:0004602	glutathione peroxidase activity	19	-0.615835491	-1.922724772	0.000664278	0.016852404	0.014404352	2471	tags=47%, list=16%, signal=40%	2950/2938/2880/2877/1193/9588/2878/241/4257
BP	GO:0043301	negative regulation of leukocyte degranulation	11	-0.707490351	-1.912677844	0.000684103	0.017204172	0.01470502	1650	tags=55%, list=11%, signal=49%	729230/6688/11314/3965/3071/3162
BP	GO:0010469	regulation of signaling receptor activity	135	-0.376199903	-1.598543437	0.000685074	0.017204172	0.01470502	4905	tags=46%, list=33%, signal=31%	117166/4062/22871/8787/6868/50488/23237/729956/4585/6536/151/58530/130574/9456/58512/81832/64388/23542/84619/11006/81573/2185/50944/9241/2100/124857/5468/255738/8000/1081/57732/154/59283/80863/8202/729230/57555/8440/388336/5923/823/6714/729993/26585/3688/6464/5580/2048/1906/868/54206/9052/406910/3091/5144/22943/2069/4885/3586/6347/5054/374
BP	GO:2000273	positive regulation of signaling receptor activity	40	-0.503135275	-1.836287529	0.00068524	0.017204172	0.01470502	1954	tags=30%, list=13%, signal=26%	154/8202/729230/26585/3688/2048/1906/3091/2069/3586/6347/374
CC	GO:0097542	ciliary tip	32	0.369677117	2.120907644	0.000687339	0.017204172	0.01470502	9461	tags=100%, list=63%, signal=37%	11127/23059/26160/90410/57560/79659/57539/11020/26146/80210/56912/51626/8655/83658/140735/79989/51668/6792/55081/80173/374654/6101/51684/51098/25989/2735/83657/55764/150737/25876/57728/9742
BP	GO:0002862	negative regulation of inflammatory response to antigenic stimulus	21	-0.588109013	-1.877846171	0.00069334	0.01729011	0.014778474	2621	tags=52%, list=17%, signal=43%	53833/64127/54209/79651/6714/4067/171389/3055/5045/2268/3586
BP	GO:0032490	detection of molecule of bacterial origin	10	-0.720474516	-1.900536228	0.000695393	0.01729011	0.014778474	2373	tags=70%, list=16%, signal=59%	949/64127/54209/7099/3929/23643/7097
BP	GO:0043367	CD4-positive, alpha-beta T cell differentiation	74	-0.424922637	-1.694874797	0.000700594	0.017361732	0.014839692	4908	tags=51%, list=33%, signal=35%	59067/3570/3146/861/864/3569/5971/64218/80149/5914/865/64332/10892/9760/3594/84807/7292/159296/6693/79798/10538/2625/3566/54440/942/51043/301/3606/6363/246778/3965/8767/1880/3071/6774/602/8809/604
BP	GO:0051043	regulation of membrane protein ectodomain proteolysis	19	-0.614471163	-1.918465151	0.000735269	0.018160893	0.015522764	770	tags=32%, list=5%, signal=30%	56963/5045/7078/7076/3586/7079
BP	GO:0051385	response to mineralocorticoid	31	-0.539731786	-1.876056641	0.000742448	0.018277887	0.015622763	2403	tags=48%, list=16%, signal=41%	1446/1535/6340/7054/801/6338/3283/6714/3845/1906/1026/2353/1536/8061/2354
BP	GO:0015849	organic acid transport	248	-0.321456015	-1.430448849	0.000747194	0.018329497	0.015666876	4302	tags=39%, list=29%, signal=28%	147011/51703/4036/57084/2350/4948/634/6534/6536/383/6509/255189/4923/115019/84230/6754/3351/123096/118980/551/6520/23539/388662/8273/6510/3993/153201/54716/5468/2670/56301/1201/4363/146167/83884/6542/1497/56923/1244/57030/80131/133418/8884/885/391013/624/1815/8660/8792/6583/5467/79751/64600/6507/81034/729330/153129/8714/301/6538/89874/6505/347051/3688/10165/9673/1579/23657/1906/366/84879/7223/936…
BP	GO:0046631	alpha-beta T cell activation	132	-0.37355481	-1.585277426	0.000749442	0.018329497	0.015666876	4220	tags=42%, list=28%, signal=30%	8943/3569/5971/64218/257101/80149/64919/5914/865/26191/60437/64332/11006/10892/9760/3594/84807/3549/7292/29126/159296/1604/6693/25/79798/2000/10538/100/10312/729230/2625/10148/3566/54440/942/51043/301/3606/7704/6363/246778/11314/3965/868/8767/7048/6469/1880/384/3071/6774/602/8809/4860/604
BP	GO:0044057	regulation of system process	461	-0.295664631	-1.359854631	0.000764765	0.018643327	0.015935118	3859	tags=34%, list=26%, signal=26%	56729/488/4923/6717/2034/337/58512/30012/9722/10458/6336/81832/1407/2859/4544/6508/5443/4608/84866/1113/9446/551/6343/9314/2906/147/10539/4099/491/5152/2185/50944/10810/5021/3274/152404/10021/133/153/4762/6474/6909/3768/9294/406985/8013/64091/11202/116519/9475/4760/23175/1535/1482/51738/55273/23493/857/56923/10269/6543/5731/51762/7054/7476/869/154/885/1889/2902/6916/3814/2741/100/6720/3060/3383/4…
BP	GO:0046686	response to cadmium ion	54	-0.465433395	-1.786920942	0.000772586	0.018772841	0.016045818	2306	tags=31%, list=15%, signal=27%	6648/1841/1147/7323/4494/4864/4496/4504/2353/1536/4502/4495/326343/3162/4499/4501/4489
MF	GO:0015347	sodium-independent organic anion transmembrane transporter activity	14	-0.658247838	-1.900389723	0.000777221	0.018824347	0.016089842	501	tags=29%, list=3%, signal=28%	9356/81796/6578/28231
BP	GO:0002861	regulation of inflammatory response to antigenic stimulus	33	-0.513701983	-1.799700453	0.000783222	0.0189085	0.01616177	2621	tags=42%, list=17%, signal=35%	53833/64127/7784/4049/54209/79651/6714/4067/171389/3055/5045/2268/718/3586
BP	GO:0033674	positive regulation of kinase activity	376	-0.302863998	-1.379217722	0.000792241	0.019064739	0.016295313	3335	tags=31%, list=22%, signal=25%	896/5609/8941/54106/958/10892/2185/3690/55697/8754/10595/5154/994/3320/5716/10519/7804/5062/8312/2051/1942/101/1857/780/25/64127/51738/2322/998/3481/1991/8543/6543/5606/9618/2247/64805/4665/221472/154/55507/2147/8826/4233/7474/23118/3654/801/79092/2146/1815/8915/2013/8812/5478/1739/54209/5155/1605/1435/9770/238/4504/8792/942/2358/2050/3791/7301/7099/10979/1969/55437/5906/4254/9270/7855/6505/3606/…
BP	GO:0032623	interleukin-2 production	56	-0.451683816	-1.740647742	0.000801499	0.019164266	0.016380383	3192	tags=41%, list=21%, signal=32%	11006/10892/51564/53833/406957/25/64127/3902/64581/729230/2625/54440/942/112744/1378/301/84868/8767/5144/7538/7805/4860/11326
BP	GO:0032663	regulation of interleukin-2 production	56	-0.451683816	-1.740647742	0.000801499	0.019164266	0.016380383	3192	tags=41%, list=21%, signal=32%	11006/10892/51564/53833/406957/25/64127/3902/64581/729230/2625/54440/942/112744/1378/301/84868/8767/5144/7538/7805/4860/11326
BP	GO:0044283	small molecule biosynthetic process	437	-0.296717012	-1.362085269	0.000828876	0.019755766	0.016885959	3879	tags=33%, list=26%, signal=25%	9420/2747/255189/4923/2875/57818/5831/3638/337/55301/10948/1407/79611/60343/47/8985/6296/54361/10196/23743/4552/120227/551/3692/84912/9807/84649/2185/10449/57834/10682/6591/283985/51074/117/6615/133/2819/445/4047/51478/242/2645/5341/1201/160760/116150/3992/2679/2950/116519/5031/239/1595/79644/4524/8560/3613/1841/140838/2247/85414/25902/83667/59344/6916/100/6720/150094/3706/220/10776/124975/51547/…
MF	GO:0036041	long-chain fatty acid binding	11	-0.700669046	-1.89423666	0.000834926	0.01983679	0.016955213	1335	tags=45%, list=9%, signal=41%	5467/2853/6280/6279/241
BP	GO:0022408	negative regulation of cell-cell adhesion	162	-0.355329958	-1.531118411	0.000857209	0.020237703	0.017297888	4202	tags=40%, list=28%, signal=29%	634/383/23513/80149/55824/6370/394263/865/2064/26191/80709/91663/9231/79626/9314/11006/407018/5777/445/3549/407035/7292/53833/29126/1041/406957/6693/3559/239/25/5420/836/3902/10019/1739/10459/5598/3566/7471/942/51043/1378/64600/301/6688/84868/3958/11314/5580/2615/3965/868/6469/4771/384/339390/84959/406910/3071/1051/7805/3586/604/114897/11326
BP	GO:0062197	cellular response to chemical stress	270	-0.323673064	-1.445644453	0.000857209	0.020237703	0.017297888	4222	tags=36%, list=28%, signal=27%	23411/3569/5971/383/362/3297/80149/2876/29957/488/5831/51142/84230/2034/1545/5594/337/51384/7444/219736/558/2054/27035/706/25824/8807/9314/154807/4314/8575/27429/5076/3315/22933/79912/7732/1201/5829/4363/8013/7226/25/6648/1965/857/1421/2880/836/1147/80131/83667/4233/2146/624/5478/54209/5598/4846/4504/7471/2176/7099/655/4841/3934/140809/301/6505/6714/2021/23400/7157/5580/10280/23657/468/135112/140…
BP	GO:0071346	cellular response to interferon-gamma	93	-0.405341345	-1.661360018	0.000864122	0.020336757	0.017382552	2258	tags=29%, list=15%, signal=25%	998/6367/7474/6349/3383/6362/3716/7099/3394/10435/7454/6363/23580/10096/7157/133060/3965/1906/361/3055/7791/6356/199/23521/4360/7097/6347
BP	GO:0002920	regulation of humoral immune response	38	-0.49518993	-1.7861821	0.000878799	0.020617341	0.017622378	3562	tags=50%, list=24%, signal=38%	1236/55061/2208/5777/966/1379/1604/64127/7784/4049/124976/54209/112744/1378/354/3605/5225/718/11326
BP	GO:0043372	positive regulation of CD4-positive, alpha-beta T cell differentiation	30	-0.539899684	-1.872226217	0.000886145	0.020724723	0.017714161	3931	tags=53%, list=26%, signal=39%	5914/64332/10892/3594/84807/7292/3566/54440/942/51043/301/3606/6363/3965/8767/3071
MF	GO:0030169	low-density lipoprotein particle binding	16	-0.627493098	-1.89230962	0.000892326	0.020804271	0.017782153	2677	tags=50%, list=18%, signal=41%	255738/949/54209/23166/3949/7057/5360/4481
BP	GO:0006690	icosanoid metabolic process	109	-0.3842657	-1.595102153	0.000895672	0.02081742	0.017793393	5804	tags=57%, list=39%, signal=35%	1558/66002/8824/5730/525/2166/1559/8644/221955/50487/5742/158833/126410/57406/1357/9536/2678/23411/89845/2876/11283/1549/22952/255189/1800/26090/9261/1545/1548/1572/551/1646/57834/242/4363/3992/2679/2950/239/2938/59344/6916/124975/29785/1555/64600/301/284541/1579/3248/1906/1907/1553/7132/50640/247/1543/240/199974/2687/7097/241
BP	GO:0036005	response to macrophage colony-stimulating factor	12	-0.675493133	-1.867945165	0.000908303	0.020980681	0.017932938	2376	tags=58%, list=16%, signal=49%	5153/1796/54209/1435/5138/7099/7097
BP	GO:0036006	cellular response to macrophage colony-stimulating factor stimulus	12	-0.675493133	-1.867945165	0.000908303	0.020980681	0.017932938	2376	tags=58%, list=16%, signal=49%	5153/1796/54209/1435/5138/7099/7097
BP	GO:0060443	mammary gland morphogenesis	35	-0.514669079	-1.826308181	0.000917752	0.021133706	0.018063733	2710	tags=46%, list=18%, signal=38%	6909/581/6926/780/857/7474/1435/1969/823/6714/9423/7048/6356/2255/1999/374
BP	GO:0001525	angiogenesis	458	-0.295925212	-1.360718973	0.000929623	0.021341401	0.018241258	3153	tags=29%, list=21%, signal=23%	406992/2185/407018/3690/144455/1960/8751/5154/339123/3315/133/10519/5468/4814/3549/51564/407035/2028/1942/406985/101/116150/9047/9475/14/306/25/54345/51738/55273/998/4776/857/54583/2335/4804/7476/2247/9421/8038/7474/79805/2013/3716/406955/23210/116844/3099/729230/22905/5598/28996/1605/688/285/1139/4846/7716/10267/90993/2637/2050/407010/2752/3791/2624/112744/3164/1969/9270/168667/301/7855/8503/360…
BP	GO:0071695	anatomical structure maturation	190	-0.34079324	-1.481522765	0.000948979	0.02171913	0.018564116	5483	tags=50%, list=37%, signal=32%	5241/10507/51441/3516/11005/695/9319/3280/51360/9334/2056/1649/59067/50487/4880/4057/7480/388585/84283/51412/6261/6690/163589/1003/9331/646/9463/5881/27289/53335/2034/1050/865/162466/558/4897/2046/6790/378807/26468/429/51286/8941/10116/29842/2185/5076/994/5925/22933/6954/6496/5468/3549/29887/347732/54345/1258/8419/645811/64581/2038/7474/3169/4825/64131/6196/347688/2625/1605/7471/11057/2624/5745/2…
BP	GO:0007596	blood coagulation	190	-0.340565002	-1.480530553	0.000967405	0.022050354	0.018847225	3783	tags=38%, list=25%, signal=29%	640/6484/5912/947/2160/558/10544/3053/958/3690/57834/5777/966/5154/3315/308/462/8527/9002/5341/2623/239/857/2335/10630/80274/64805/2147/10019/5478/7409/5155/5055/4846/10627/60/2155/7056/7301/5873/7099/7980/6714/89780/1606/1192/7454/10461/302/1465/4067/5580/23657/2048/1906/10855/5265/2157/3705/7035/954/5345/6722/6469/83706/84959/5329/22915/7057/2162/2207/114897/5054
BP	GO:0031960	response to corticosteroid	138	-0.367500489	-1.5643096	0.000969343	0.022050354	0.018847225	3146	tags=35%, list=21%, signal=28%	6753/678/8754/1261/133/445/2950/1446/306/1535/6340/2322/7054/1244/836/1369/3383/801/11170/6338/336/1843/3283/7332/301/6781/5069/6714/3845/9101/1906/5106/10076/3329/1026/2353/6752/5724/687/54206/1536/8061/249/2354/199/7538/3586/374
BP	GO:0097006	regulation of plasma lipoprotein particle levels	73	-0.41933342	-1.667075532	0.000998816	0.022651926	0.01936141	3181	tags=33%, list=21%, signal=26%	10330/84649/407018/255738/8694/116519/949/54209/336/9619/338/185/57552/302/6646/84879/8570/3949/10162/5360/9388/4481/3162/5320
BP	GO:0006801	superoxide metabolic process	60	-0.433539338	-1.682614887	0.001027899	0.023241071	0.019864974	2471	tags=38%, list=16%, signal=32%	2950/239/1535/7305/6648/3689/64581/84329/4846/4504/2358/2176/655/3684/57580/6505/5580/1906/283120/1536/285590/57126/1728
MF	GO:0008191	metalloendopeptidase inhibitor activity	14	-0.649060482	-1.873865434	0.001031004	0.023241071	0.019864974	960	tags=36%, list=6%, signal=33%	4803/7078/7076/7079/5918
BP	GO:0046337	phosphatidylethanolamine metabolic process	17	-0.612793811	-1.871122372	0.001057947	0.023741573	0.02029277	638	tags=24%, list=4%, signal=23%	84879/50640/55224/5320
BP	GO:0046637	regulation of alpha-beta T cell differentiation	63	-0.442400735	-1.732242699	0.001060193	0.023741573	0.02029277	4816	tags=52%, list=32%, signal=36%	3146/861/864/8943/257101/80149/5914/865/64332/11006/10892/3594/84807/3549/7292/100/2625/3566/54440/942/51043/301/3606/7704/6363/246778/3965/8767/7048/6469/3071/4860/604
BP	GO:1903305	regulation of regulated secretory pathway	123	-0.377340925	-1.589340083	0.001062724	0.023741573	0.02029277	2731	tags=35%, list=18%, signal=29%	2242/341359/9545/164/3689/7476/5908/9783/7784/6857/801/8447/8448/729230/3566/90019/148281/6804/5873/2624/57586/140730/3684/5906/6688/3745/6861/6845/9066/4067/11314/64780/3965/5724/28964/8911/376267/2268/6813/3071/57126/8673/3162
BP	GO:0032733	positive regulation of interleukin-10 production	35	-0.511486808	-1.815015862	0.001099104	0.024475479	0.020920066	2633	tags=43%, list=18%, signal=35%	7292/53833/29126/64127/64581/54209/29108/54440/7099/3965/3329/6774/602/353514/7097
BP	GO:0046068	cGMP metabolic process	12	0.560900746	2.105320531	0.001102116	0.024475479	0.020920066	61	tags=25%, list=0%, signal=25%	4878/8654/5136
BP	GO:0046635	positive regulation of alpha-beta T cell activation	61	-0.430702132	-1.678512831	0.001118764	0.024771678	0.021173238	3641	tags=44%, list=24%, signal=34%	865/26191/64332/11006/10892/3594/84807/3549/7292/1604/100/729230/10148/3566/54440/942/51043/301/3606/7704/6363/3965/8767/7048/6469/3071/4860
BP	GO:0032732	positive regulation of interleukin-1 production	68	-0.418308684	-1.649320237	0.001135249	0.025019692	0.021385224	3184	tags=40%, list=21%, signal=31%	338322/10892/3315/10972/3428/51311/7305/64127/24145/116337/64581/7474/4088/56666/29108/7099/7855/58484/113277/84868/4615/6363/3965/8767/3605/6774/353514
BP	GO:0008360	regulation of cell shape	124	-0.371957128	-1.568570311	0.001136651	0.025019692	0.021385224	6172	tags=62%, list=41%, signal=37%	1690/7430/8153/5880/23221/55023/6348/6708/10507/57471/9344/55660/23191/1398/6354/54751/22836/1729/57619/30011/54509/64218/5361/23433/254065/11135/5881/27289/103910/1902/10458/89846/752/29984/2185/10810/2242/55558/5362/3689/10269/2335/10630/4478/3679/221472/2147/2038/2059/3383/391/1739/643338/1605/58480/10627/114793/3791/396/389/10979/301/10435/9948/5364/29780/23580/11149/51177/55742/11151/9368/22…
BP	GO:1900017	positive regulation of cytokine production involved in inflammatory response	20	-0.57425705	-1.815540177	0.001144077	0.025109292	0.021461809	2322	tags=55%, list=15%, signal=47%	64127/64581/112744/7099/23765/4615/148022/283120/3605/3091/6774
BP	GO:0009100	glycoprotein metabolic process	281	-0.317891709	-1.425207169	0.001151667	0.025201981	0.021541033	5056	tags=44%, list=34%, signal=30%	3373/9334/5861/81876/50859/2527/5238/55454/4121/5074/342897/222537/23509/10090/10347/26232/11236/2523/9331/55959/55624/54344/51046/80267/4245/6569/29925/64090/56913/6484/124583/433/8818/29954/1236/22856/8985/2817/55741/1603/2525/8703/55768/389125/23071/8693/27230/9469/2524/10331/147991/166012/3549/11227/407035/22845/79053/9245/91319/4122/116150/9514/4247/51465/2623/79644/64083/1798/64116/4125/545…
BP	GO:0002294	CD4-positive, alpha-beta T cell differentiation involved in immune response	60	-0.431770371	-1.675749326	0.001159919	0.025308555	0.021632126	4215	tags=52%, list=28%, signal=37%	6097/59067/3570/3146/3569/5971/64218/80149/5914/64332/10892/3594/84807/7292/6693/10538/2625/3566/942/51043/301/3606/6363/246778/3965/8767/1880/6774/602/8809/604
BP	GO:1901889	negative regulation of cell junction assembly	26	-0.551751145	-1.859909535	0.0011822	0.025719724	0.021983567	2402	tags=50%, list=16%, signal=42%	9475/55920/869/56940/7474/11170/23603/9270/6714/347/94/7057/7097
BP	GO:0005996	monosaccharide metabolic process	197	-0.337735361	-1.470812444	0.00118852	0.025766431	0.022023489	5389	tags=48%, list=36%, signal=31%	11091/7262/1468/2526/283871/6576/6097/9942/57486/2527/3146/3784/3098/10993/3170/92579/55657/23509/283209/5771/23411/5224/2523/7167/32/2542/2875/57818/79660/1407/5443/60343/9446/84912/84649/406992/27230/2524/5499/2819/83440/2645/3636/4122/2582/51738/229/3481/10269/7021/85414/4125/2584/6515/2646/83667/150094/3099/10776/7355/51547/8660/3795/2931/5467/3101/2642/5261/90007/6714/5161/10165/11164/7157/3…
BP	GO:0043299	leukocyte degranulation	65	-0.428061941	-1.679429881	0.001191541	0.025766431	0.022023489	2731	tags=40%, list=18%, signal=33%	2242/55361/164/8013/306/3689/10814/729230/3566/5873/2624/3684/6688/6845/4067/11314/3965/11151/3055/5724/2268/6813/3071/57126/8673/3162
BP	GO:2000516	positive regulation of CD4-positive, alpha-beta T cell activation	35	-0.509542296	-1.808115742	0.001194676	0.025766431	0.022023489	3441	tags=49%, list=23%, signal=38%	64332/10892/3594/84807/7292/1604/3566/54440/942/51043/301/3606/6363/3965/8767/7048/3071
CC	GO:0035578	azurophil granule lumen	75	-0.408116176	-1.629606306	0.001221605	0.026271536	0.02245522	4583	tags=44%, list=31%, signal=31%	2799/79980/10694/114790/566/383/5657/56729/5594/6037/47/10487/29952/5645/203068/4069/1991/4125/6386/7276/8836/29108/25801/3614/302/5580/2512/10576/9588/718/1075/6036/12
CC	GO:0042470	melanosome	98	-0.390806348	-1.607817333	0.001232769	0.026311494	0.022489373	5044	tags=53%, list=34%, signal=35%	2923/5861/9367/10575/4323/10981/10058/4948/10211/2040/7534/6509/4644/1509/822/9601/7879/4647/6520/191/3690/6510/7529/3320/10972/2644/1508/7037/64284/967/1497/5479/7054/11021/23682/84079/6386/8836/1200/813/5873/10015/2194/3688/302/5878/6184/304/476/10130/483/6513
CC	GO:0048770	pigment granule	98	-0.390806348	-1.607817333	0.001232769	0.026311494	0.022489373	5044	tags=53%, list=34%, signal=35%	2923/5861/9367/10575/4323/10981/10058/4948/10211/2040/7534/6509/4644/1509/822/9601/7879/4647/6520/191/3690/6510/7529/3320/10972/2644/1508/7037/64284/967/1497/5479/7054/11021/23682/84079/6386/8836/1200/813/5873/10015/2194/3688/302/5878/6184/304/476/10130/483/6513
BP	GO:0002224	toll-like receptor signaling pathway	94	-0.395184049	-1.621587735	0.00123401	0.026311494	0.022489373	4279	tags=46%, list=29%, signal=33%	114609/285852/329/10211/11027/1520/9261/2874/79155/118788/26191/54106/958/4814/55198/330/51311/1535/64127/857/3654/8915/54209/9258/51135/7301/7099/56927/84868/4615/409/148022/4067/11314/3929/171389/8767/3329/54726/11213/23643/929/7097
MF	GO:0005518	collagen binding	51	0.30314709	1.967206497	0.001247253	0.026509472	0.022658593	272	tags=18%, list=2%, signal=17%	54829/1842/4060/7373/127435/1311/84168/1513/9902
CC	GO:0005901	caveola	62	-0.435619828	-1.700367952	0.00125038	0.026509472	0.022658593	3840	tags=48%, list=26%, signal=36%	6610/5594/9722/147/1013/3991/117/7804/1201/949/6531/857/2319/64805/30846/23603/481/4846/6714/11149/7223/7035/7048/9356/3055/476/6401/483/6513/3162
BP	GO:0043618	regulation of transcription from RNA polymerase II promoter in response to stress	42	-0.471173501	-1.729968588	0.001265881	0.026762288	0.022874684	4020	tags=64%, list=27%, signal=47%	3516/84699/25942/51360/1649/3297/2034/22926/219736/22933/10370/571/4582/9531/83667/5598/1111/4504/90993/8440/7157/468/467/3091/1051/26287/3162
BP	GO:0072503	cellular divalent inorganic cation homeostasis	391	-0.302184331	-1.37843195	0.001279372	0.026847043	0.022947127	3960	tags=34%, list=26%, signal=26%	57130/1237/84502/91252/488/4923/6717/8326/23566/5030/1902/2830/2829/3351/1236/2859/4544/9709/2826/9446/54499/551/84560/958/2906/147/491/2185/5021/9914/5777/117/133/3710/2864/126306/9002/80045/1201/581/7178/406985/1604/2835/2847/7226/5031/25/1535/51738/857/1991/1258/56923/6543/5731/255061/2247/64116/54822/2147/1816/7474/2902/3814/1903/2907/3060/10312/3061/801/2359/624/1815/4088/729230/4494/481/176…
BP	GO:0007568	aging	278	-0.316738823	-1.417981196	0.001280651	0.026847043	0.022947127	3457	tags=32%, list=23%, signal=25%	5428/8301/1284/706/5609/100132386/7351/29842/597/26272/27230/2885/8438/27429/5076/133/445/3159/6909/10498/51225/10370/6926/3868/239/6531/25/3622/6648/1965/10269/9212/5606/7054/2247/2290/4101/100/6720/3654/3383/85290/1605/5079/1111/7471/2516/2931/1644/6185/5745/2730/26271/8942/27101/6688/2021/2915/3845/55170/7157/5580/347/1906/140823/8932/7048/1026/6722/1017/5159/2353/384/406/5604/6356/85289/1543/…
CC	GO:0016323	basolateral plasma membrane	193	-0.337885751	-1.469019205	0.001280651	0.026847043	0.022947127	6703	tags=58%, list=45%, signal=32%	9123/117247/57554/150696/5064/83697/149461/283375/389015/25876/10864/85409/3177/7430/134/10861/254428/65009/114571/1366/6573/479/525/153562/3747/1956/338328/7039/768/3773/4671/3784/7809/4640/200958/81539/770/57127/760/89845/10211/6536/23513/4025/255022/119395/5030/6580/2054/2064/84465/6520/54106/23539/491/9914/8754/143162/4363/7037/51458/64284/5031/146894/64127/9381/51248/6543/10630/4478/2319/641…
BP	GO:0006865	amino acid transport	120	-0.367797999	-1.548594576	0.001284505	0.026852609	0.022951884	4280	tags=45%, list=29%, signal=32%	57084/4948/6534/6536/383/6509/4923/84230/3351/123096/118980/551/6520/388662/6510/3993/153201/54716/2670/56301/1201/146167/83884/6542/1497/57030/80131/885/6583/79751/6507/153129/6538/6505/3688/10165/9673/23657/7223/9368/9057/54407/11230/7504/6541/92745/206358/23428/9056/8140/83733/120103/6556/56262
BP	GO:0007599	hemostasis	195	-0.338542256	-1.473270901	0.001299078	0.027081607	0.023147617	3783	tags=38%, list=25%, signal=29%	640/6484/5912/947/2160/558/10544/3053/958/3690/57834/5777/966/5154/3315/308/462/8527/9002/5341/2623/239/857/2335/10630/80274/64805/2147/10019/5478/7409/5155/5055/4846/10627/60/2155/7056/7301/5873/7099/7980/6714/89780/1606/4778/1192/7454/10461/302/1465/4067/5580/23657/2048/1906/10855/5265/2157/3705/7035/954/5345/6722/6469/83706/84959/5329/22915/7057/2162/2207/114897/5054
BP	GO:0050830	defense response to Gram-positive bacterium	77	-0.411384978	-1.648814823	0.001330812	0.027666105	0.023647208	5099	tags=51%, list=34%, signal=34%	353143/114771/414325/353142/6868/84659/3853/114609/3569/64170/2220/6037/1113/219972/245932/353144/129530/4069/64127/81929/4049/254773/9466/29108/6039/112744/1969/84868/4615/3929/140823/171389/8767/3605/6992/2268/728/7097/5320
BP	GO:2001233	regulation of apoptotic signaling pathway	289	-0.310952343	-1.396529156	0.00133593	0.027695574	0.023672397	3544	tags=32%, list=24%, signal=25%	27035/9709/23542/2773/54361/51499/551/50486/1459/10116/406992/10449/8575/27166/27429/6591/9241/5499/3315/6615/138065/5925/5716/5062/51025/84231/581/7178/2950/56917/2623/3622/6648/4582/10197/4776/85450/857/5894/4804/79370/2907/83596/3383/624/8915/5478/4150/54209/64114/5598/1032/4846/29108/90993/10488/8440/2730/4841/55437/23017/53832/84447/4055/6714/409/51060/3958/1280/7157/5770/5580/2023/138151/48…
BP	GO:0033559	unsaturated fatty acid metabolic process	100	-0.385172654	-1.589608407	0.001342644	0.027757857	0.023725631	5804	tags=58%, list=39%, signal=36%	1558/66002/8824/5730/60481/525/2166/1559/8644/221955/50487/5742/158833/57406/9536/23411/2876/11283/1549/22952/255189/26090/1545/1548/1572/551/1646/57834/242/3992/2950/239/8560/2938/59344/6916/29785/1555/6319/64600/79071/301/284541/54898/1579/64834/3248/1906/1907/1553/7132/79993/50640/247/1543/3995/240/199974
BP	GO:0031638	zymogen activation	51	-0.447823186	-1.701424563	0.00134852	0.027802543	0.023763827	1488	tags=29%, list=10%, signal=27%	29108/5646/58484/715/2023/171389/354/8767/5345/1718/5045/3250/3240/7057/5054
BP	GO:0051775	response to redox state	12	-0.664647683	-1.83795418	0.001377196	0.028315746	0.02420248	1328	tags=58%, list=9%, signal=53%	396/397/9616/23657/114990/406/4862
BP	GO:0002824	positive regulation of adaptive immune response based on somatic recombination of immune receptors built from immunoglobulin superfamily domains	83	-0.401008702	-1.6258876	0.001383854	0.02837469	0.024252861	4325	tags=46%, list=29%, signal=33%	8772/3569/64170/909/100141515/64332/958/2208/338322/10892/3594/84807/7292/29126/1604/7037/64127/64581/7784/100/4049/9466/729230/2625/54209/10459/54440/7855/3606/563/8767/3329/3554/5817/718/23529/6556/8809
BP	GO:0030838	positive regulation of actin filament polymerization	80	-0.404454643	-1.629816195	0.001423874	0.029036174	0.024818255	4061	tags=45%, list=27%, signal=33%	382/11135/9463/10458/1236/8976/2185/10810/7408/2885/9535/23647/1440/10109/123720/3383/9026/1739/643338/29108/10092/8440/10435/10093/7454/23580/10096/81873/11151/5216/342184/10095/3055/6356/8936/3071
CC	GO:0032587	ruffle membrane	80	-0.404563238	-1.630253793	0.001423874	0.029036174	0.024818255	5265	tags=55%, list=35%, signal=36%	221178/117145/1956/5756/7094/57026/11252/6868/1729/10347/114609/10235/23396/255189/64787/5152/3690/29993/10519/5341/55198/23286/10630/221472/2059/11170/23603/83543/9026/5141/1969/3936/6714/3688/1785/51177/54869/23550/4771/1072/2268/4830/199/3678
BP	GO:0043588	skin development	231	-0.324315356	-1.435835675	0.001428062	0.029042435	0.024823606	5751	tags=51%, list=38%, signal=32%	8456/25928/8546/7976/79977/79413/5017/1594/6698/3516/23022/11005/2810/6706/1956/9355/353143/8644/677/3890/353142/3713/7480/353145/6700/8643/84283/81858/10058/3691/125981/353134/8717/6261/58495/23086/64919/7051/84518/57822/2707/4038/51384/6699/7357/147495/60529/6939/1896/8754/6707/151516/5154/3872/6615/242/353144/613/1041/3911/3868/9475/239/54345/8549/112802/10269/4804/7021/353139/1775/836/2312/42…
BP	GO:0030888	regulation of B cell proliferation	55	-0.441185423	-1.697051445	0.001442821	0.029263059	0.025012182	3401	tags=42%, list=23%, signal=32%	115650/23495/54106/958/7037/7305/836/100/8660/54440/7099/89780/148022/4067/11314/952/2048/1026/1880/3071/23529/3586/604
BP	GO:0002922	positive regulation of humoral immune response	19	-0.594988188	-1.857636571	0.001457416	0.029479191	0.025196917	3562	tags=63%, list=24%, signal=48%	1236/2208/64127/7784/4049/54209/112744/1378/354/3605/5225/718
BP	GO:0042832	defense response to protozoan	20	-0.565337554	-1.787340778	0.001468055	0.029614355	0.025312447	1968	tags=45%, list=13%, signal=39%	64581/283234/10538/3566/3394/4615/602/6556/3586
BP	GO:0071827	plasma lipoprotein particle organization	42	-0.468302254	-1.71942647	0.001494306	0.030002283	0.025644023	2548	tags=31%, list=17%, signal=26%	8694/116519/949/336/9619/338/185/6646/84879/10162/5360/9388/5320
BP	GO:1903035	negative regulation of response to wounding	83	-0.398947912	-1.617532135	0.001495304	0.030002283	0.025644023	2446	tags=31%, list=16%, signal=26%	11202/239/2247/2147/10019/4088/5155/5055/4846/7056/302/56963/5580/1906/7035/5345/89790/28964/406984/84959/135228/240/7057/6696/114897/5054
BP	GO:0034612	response to tumor necrosis factor	194	-0.330841082	-1.439009728	0.001501767	0.03005141	0.025686014	5797	tags=51%, list=39%, signal=32%	81/841/6348/970/837/260434/820/3856/965/11173/4656/6360/6354/83483/3373/56928/677/8115/117584/102/4654/6868/81858/51208/6609/8717/5771/259230/2678/23411/329/246330/8692/80149/51588/6370/2874/5594/1050/10401/115650/5609/958/2185/678/8754/2819/10519/445/407035/8784/55022/2679/2950/330/1535/6367/1660/1244/836/1147/9825/6349/3383/79092/6362/406955/10293/2625/10758/29108/8792/55627/3934/10010/338/2021…
BP	GO:0050817	coagulation	193	-0.335802048	-1.45995993	0.001520194	0.030339014	0.025931839	3783	tags=38%, list=25%, signal=29%	640/6484/5912/947/2160/558/10544/3053/958/3690/57834/5777/966/5154/3315/308/462/8527/9002/5341/2623/239/857/2335/10630/80274/64805/2147/10019/5478/7409/5155/5055/4846/10627/60/2155/7056/7301/5873/7099/7980/6714/89780/1606/1192/7454/10461/302/1465/4067/5580/23657/2048/1906/10855/5265/2157/3705/7035/954/5345/6722/6469/83706/84959/5329/22915/7057/2162/2207/114897/5054
BP	GO:0031330	negative regulation of cellular catabolic process	192	-0.335678675	-1.459377637	0.00153862	0.030625089	0.026176357	4281	tags=38%, list=29%, signal=27%	6201/114609/9638/23274/32/9641/56893/92345/5582/9704/9261/11178/26191/4105/9827/706/10670/8313/10605/26986/1459/10949/5317/23367/22933/92196/79142/9097/51025/51035/3834/1942/55254/9491/4983/1660/10642/51322/4233/23118/6048/6386/54209/1981/28996/4864/10758/4504/7471/2931/3587/143941/4615/1618/302/23400/7157/3607/84879/6469/5768/5045/7078/10135/6774/7076/6556/3240/7538/3586/3162/7079
CC	GO:0031252	cell leading edge	343	-0.299789348	-1.35703866	0.001573899	0.031192696	0.026661512	5281	tags=44%, list=35%, signal=29%	3747/5868/221178/117145/23191/1956/4810/5756/4985/7094/55616/65059/5753/57026/11252/6868/7431/1729/6993/29999/64005/3691/729956/64419/10347/6092/5967/114609/199731/23607/91039/10235/10211/382/23513/5881/4644/23396/255189/4355/822/64787/10458/89846/23109/2054/55740/91663/65979/8976/26986/9051/11133/491/5152/2185/3690/55917/10810/7408/8729/11275/6249/29993/55561/87/10519/9788/5341/3636/23647/5829/5…
BP	GO:0033002	muscle cell proliferation	187	-0.334165685	-1.450809299	0.001575473	0.031192696	0.026661512	2554	tags=27%, list=17%, signal=23%	9294/8013/10370/2950/147912/5031/239/1535/6648/23493/1991/2247/56998/4209/3654/4835/5155/51135/5467/7099/7052/3606/4615/9510/10203/26281/55810/347/3248/1906/5345/7048/1026/5159/6469/7049/5724/2047/4211/406984/348093/5292/199/10135/6774/2069/7057/3586/3162/1264/406990
BP	GO:0032328	alanine transport	14	-0.639104871	-1.845123157	0.001583371	0.031266362	0.026724476	3964	tags=71%, list=26%, signal=53%	6509/6520/388662/153201/56301/54407/92745/206358/23428/120103
BP	GO:0014821	phasic smooth muscle contraction	19	-0.591412944	-1.846474158	0.001600098	0.031513504	0.026935717	2787	tags=58%, list=19%, signal=47%	4762/6909/6926/51738/3352/1739/5733/1906/1907/6752/1910
BP	GO:1903306	negative regulation of regulated secretory pathway	18	-0.597048441	-1.84594907	0.001624074	0.031781164	0.027164496	2050	tags=44%, list=14%, signal=38%	5908/729230/5906/6688/11314/3965/3071/3162
BP	GO:0002821	positive regulation of adaptive immune response	87	-0.395264188	-1.608435168	0.001625328	0.031781164	0.027164496	4325	tags=46%, list=29%, signal=33%	8772/23411/3569/64170/909/100141515/64332/958/2208/338322/10892/3594/84807/7292/29126/1604/7037/64127/64581/7784/100/4049/9466/729230/2625/54209/10459/29108/54440/7855/3606/563/8767/3329/3554/5817/718/23529/6556/8809
BP	GO:0002886	regulation of myeloid leukocyte mediated immunity	49	-0.459799095	-1.742386092	0.001626428	0.031781164	0.027164496	2806	tags=43%, list=19%, signal=35%	57506/2242/7305/3689/729230/3566/2624/3684/6688/6845/148022/4067/11314/3965/5724/2268/6813/57126/718/8673/3162
MF	GO:0031406	carboxylic acid binding	133	-0.367099154	-1.558835382	0.001654141	0.032238516	0.027555411	4049	tags=37%, list=27%, signal=27%	32/51046/54905/5914/2747/114132/6256/8985/4099/27181/1646/57834/23569/7026/5468/2950/5033/54583/2938/5836/83667/2902/2741/4846/2752/5467/396/5351/8778/6507/283208/6505/5104/6472/2853/89858/6470/9032/89790/27036/2731/100049587/6401/27232/6280/27180/400709/6279/241
MF	GO:0001848	complement binding	17	-0.600410138	-1.833309705	0.001674211	0.032544926	0.027817311	2221	tags=53%, list=15%, signal=45%	966/22918/3689/1378/3684/733/728/5806/11326
BP	GO:0002285	lymphocyte activation involved in immune response	164	-0.351296264	-1.514891888	0.001686031	0.032689786	0.027941128	1840	tags=38%, list=12%, signal=34%	3569/634/5971/64218/100141515/257101/80149/5914/165918/4683/64332/4242/958/10892/2185/3594/84807/164/7292/159296/6693/7037/25/10538/100/3383/9466/2625/10459/3566/942/51043/5873/7099/54518/1378/3394/3936/301/3606/6688/84868/6363/3958/6845/246778/7157/3965/11151/8767/6482/3329/1880/4064/3071/6774/23529/602/6556/8809/3586/2207/604
BP	GO:0051090	regulation of DNA-binding transcription factor activity	361	-0.298921685	-1.357669492	0.001702755	0.032909631	0.028129037	3324	tags=30%, list=22%, signal=24%	4794/284434/8807/9314/54106/958/11043/10892/407018/1896/2100/5925/5716/57506/4762/10519/5468/7804/49860/7292/81603/101/7037/1440/4760/64784/306/64127/1054/3556/857/89870/54583/1660/2319/56998/9421/1147/8517/190/64581/3059/7474/3169/4825/3654/5583/150094/3383/79092/2146/8915/4088/5478/57121/10293/10459/28996/29108/238/8553/7471/8792/4221/7099/655/26508/63973/9830/4793/58484/3606/6688/84868/3845/89…
BP	GO:0072337	modified amino acid transport	27	-0.529571918	-1.799586205	0.001706165	0.032909631	0.028129037	2886	tags=59%, list=19%, signal=48%	4036/2350/6509/54716/4363/1497/8884/6583/81034/6535/23657/6584/9368/54407/10560/4257
CC	GO:0045177	apical part of cell	354	-0.294697155	-1.336808207	0.001721163	0.033061702	0.028259017	6155	tags=51%, list=41%, signal=31%	7430/5727/1814/51364/79981/1600/6519/56650/6565/56302/55630/5584/6712/59341/66002/340024/5794/7976/54825/11309/6573/114569/6809/479/525/3753/85320/153562/3747/5728/22941/1956/338328/2168/4810/9351/10004/57710/151056/348932/29881/3570/8972/92140/3784/6868/4640/57619/200958/91703/81539/523/8647/4648/387755/23704/3736/760/4036/634/79849/6536/362/1271/8692/6569/9456/1800/115019/5030/103910/947/11178/…
BP	GO:0008544	epidermis development	281	-0.312323788	-1.400244454	0.001722884	0.033061702	0.028259017	5751	tags=51%, list=38%, signal=32%	8456/388533/25928/8546/7976/79977/100129271/79413/728361/5017/1594/6698/3516/23022/1308/79955/11005/2810/6706/1956/9355/3852/353143/3280/8644/677/2709/3890/3866/353142/3713/3784/7480/353145/388585/6700/4904/8643/84283/81858/125981/353134/54845/8717/5459/58495/124842/23086/23513/646/64919/7051/488/84518/57822/4038/51384/3881/4647/6699/7357/10555/2012/9333/8985/1474/147495/60529/51806/9314/645104/1…
BP	GO:0014002	astrocyte development	35	-0.503417638	-1.786382334	0.001729881	0.033111063	0.028301208	2760	tags=40%, list=18%, signal=33%	2670/10100/406957/406955/54209/4504/2358/7099/5454/3845/3949/6280/728/6279
BP	GO:0010866	regulation of triglyceride biosynthetic process	16	-0.602532906	-1.817038017	0.001752473	0.033391033	0.028540509	3169	tags=56%, list=21%, signal=44%	84649/949/23175/6720/150094/23399/84879/3949/718
BP	GO:0032695	negative regulation of interleukin-12 production	15	-0.616957391	-1.825066382	0.001753431	0.033391033	0.028540509	2394	tags=53%, list=16%, signal=45%	51311/64127/4210/409/11213/353514/7057/3586
BP	GO:0032720	negative regulation of tumor necrosis factor production	55	-0.435519002	-1.675255151	0.001782303	0.033854716	0.028936835	3963	tags=45%, list=26%, signal=34%	80149/5914/947/558/26191/5443/706/5777/2950/10270/64127/51738/9466/54209/1139/7099/84868/409/3929/3965/384/54206/11213/602/3586
BP	GO:0002287	alpha-beta T cell activation involved in immune response	61	-0.422480524	-1.646471955	0.00179565	0.033927975	0.028999452	4215	tags=49%, list=28%, signal=35%	59067/3570/3146/3569/5971/64218/80149/5914/64332/10892/3594/84807/7292/6693/10538/2625/3566/942/51043/301/3606/6363/246778/3965/8767/1880/6774/602/8809/604
BP	GO:0002293	alpha-beta T cell differentiation involved in immune response	61	-0.422480524	-1.646471955	0.00179565	0.033927975	0.028999452	4215	tags=49%, list=28%, signal=35%	59067/3570/3146/3569/5971/64218/80149/5914/64332/10892/3594/84807/7292/6693/10538/2625/3566/942/51043/301/3606/6363/246778/3965/8767/1880/6774/602/8809/604
BP	GO:0001776	leukocyte homeostasis	76	-0.406036176	-1.623997842	0.00179976	0.033927975	0.028999452	2593	tags=39%, list=17%, signal=33%	57864/581/159296/3559/25/8314/2322/10603/836/29985/10019/100/10312/8915/124976/729230/10758/57678/6654/4254/301/10461/4067/23657/3965/11151/1880/3091/3071/55113
BP	GO:1903307	positive regulation of regulated secretory pathway	48	-0.456016751	-1.71824454	0.001872771	0.035215615	0.030100044	2705	tags=44%, list=18%, signal=36%	341359/9545/164/3689/7784/6857/8447/3566/6804/5873/2624/3684/3745/6845/9066/5724/8911/376267/2268/57126/8673
BP	GO:0002286	T cell activation involved in immune response	100	-0.380834966	-1.571706761	0.001879694	0.035257211	0.030135597	1840	tags=26%, list=12%, signal=23%	10538/3383/2625/3566/942/51043/5873/54518/3936/301/3606/84868/6363/3958/246778/7157/3965/8767/1880/3071/6774/602/6556/8809/2207/604
BP	GO:0003333	amino acid transmembrane transport	81	-0.400753282	-1.6181616	0.001889187	0.035346689	0.030212078	4280	tags=48%, list=29%, signal=35%	57084/6534/6536/6509/4923/84230/123096/118980/6520/6510/153201/54716/2670/56301/146167/83884/6542/57030/80131/6583/79751/6507/153129/6505/3688/10165/23657/9057/54407/11230/6541/92745/206358/23428/9056/8140/83733/120103/56262
BP	GO:0006869	lipid transport	320	-0.304992824	-1.376506904	0.001905424	0.035561581	0.030395753	3872	tags=32%, list=26%, signal=24%	255189/56729/4923/57605/2874/84947/337/10948/6754/6256/1407/55937/7357/5443/51499/83985/706/8542/407018/3690/57655/8273/27166/5468/255738/1201/4363/116150/9854/116519/949/389610/51228/51738/857/56923/57048/1244/391013/624/1815/124976/54209/64241/55207/8660/4864/148229/153768/336/26031/9619/8792/5467/64600/114885/729330/8714/301/1080/338/185/347051/5104/6845/302/9066/6646/23673/201305/5580/347/102…
BP	GO:0048146	positive regulation of fibroblast proliferation	41	-0.468657946	-1.720183091	0.001911113	0.035579034	0.030410671	2497	tags=39%, list=17%, signal=33%	5154/4724/2335/4804/1660/7474/5155/7471/302/1026/5159/2255/2355/4609/2069/8877
BP	GO:0097028	dendritic cell differentiation	43	-0.458122946	-1.691173116	0.001922194	0.035696533	0.030511102	5852	tags=67%, list=39%, signal=41%	407008/10202/10859/10288/3516/116071/3146/140685/5971/5657/640/558/1236/55365/7226/2623/2322/55509/10538/54209/3394/6688/4055/6363/4067/3965/7048/3694/1051
BP	GO:0034374	low-density lipoprotein particle remodeling	15	-0.61131959	-1.808388795	0.001940185	0.035810038	0.030608118	1495	tags=33%, list=10%, signal=30%	336/9619/338/185/5320
BP	GO:0002292	T cell differentiation involved in immune response	65	-0.419468183	-1.645713701	0.001942291	0.035810038	0.030608118	5221	tags=51%, list=35%, signal=33%	4179/6097/59067/3570/3146/3569/5971/64218/80149/5914/64332/10892/3594/84807/7292/6693/10538/2625/3566/942/51043/301/3606/6363/246778/3965/8767/1880/6774/602/8809/2207/604
BP	GO:1905952	regulation of lipid localization	148	-0.346642878	-1.484338405	0.00194631	0.035810038	0.030608118	4852	tags=43%, list=32%, signal=30%	55252/50487/356/9536/346/5771/10347/51703/10938/23411/3569/57104/32/9641/80149/56729/4923/2874/337/6754/6256/1407/5443/51499/706/407018/3690/27166/5468/255738/116150/116519/949/51738/857/51099/54209/64241/8660/336/9619/8792/5467/114885/10226/338/185/302/5580/1579/1906/4824/51083/6469/5045/10162/718/123/7057/5360/9388/4481/6696/114897
BP	GO:1903825	organic acid transmembrane transport	119	-0.359124293	-1.509147718	0.001952173	0.035810038	0.030608118	4299	tags=44%, list=29%, signal=31%	51703/4036/57084/2350/6534/6536/6509/4923/84230/123096/118980/6520/23539/6510/153201/54716/2670/56301/4363/146167/83884/6542/57030/80131/133418/8884/8660/6583/79751/6507/81034/153129/89874/6505/3688/10165/23657/366/9057/54407/11230/6541/92745/206358/23428/9056/8140/83733/120103/6513/56262/7057
BP	GO:0070227	lymphocyte apoptotic process	60	-0.423133493	-1.642228632	0.001952231	0.035810038	0.030608118	2619	tags=38%, list=17%, signal=32%	29126/57864/1942/581/101/3559/9212/7474/100/8915/79444/8660/10758/57678/3958/4067/7157/3965/6482/384/3091/3586/604
BP	GO:1900424	regulation of defense response to bacterium	18	-0.588759532	-1.820321496	0.001971356	0.036072442	0.030832404	3184	tags=56%, list=21%, signal=44%	338322/22933/1535/64127/406955/84868/354/384/5225/400709
BP	GO:1903131	mononuclear cell differentiation	362	-0.301951672	-1.371602719	0.001979419	0.036131636	0.030883	4846	tags=41%, list=32%, signal=28%	8876/3570/3146/140685/8544/6868/861/64421/4914/4323/7163/6504/864/5771/3981/8772/8943/3569/5971/10014/64218/100141515/973/257101/80149/64919/5914/5657/1316/8326/640/974/2874/3398/865/558/1236/2064/26191/55365/54361/64332/8808/4242/54106/11006/10892/2185/9760/678/27166/1960/5777/8744/3594/84807/22985/5468/3549/2242/326/7292/57864/581/159296/101/6693/3559/3428/7226/2623/5153/1209/25/1054/3589/2322/…
MF	GO:0070851	growth factor receptor binding	120	-0.361034862	-1.520118737	0.00198736	0.036188333	0.030931461	3299	tags=32%, list=22%, signal=26%	5228/54106/3690/55658/2885/3594/5154/1440/84639/3589/3556/2250/2247/5623/6386/6643/9466/2625/5155/29108/51135/6714/4615/26585/4902/4067/6464/26281/92609/9368/5159/2255/3554/2069/2252/3678/222584/3586/374
BP	GO:0002444	myeloid leukocyte mediated immunity	88	-0.390290031	-1.589789886	0.001997377	0.036282455	0.031011911	4215	tags=49%, list=28%, signal=35%	3569/117194/64170/54210/566/383/9188/640/1113/57506/2242/55361/8013/306/7305/3689/1991/2147/10814/84522/729230/6338/10758/3566/51135/2624/3684/9948/6688/4615/6845/148022/4067/11314/3965/171389/5724/2268/6813/57126/718/8673/3162
BP	GO:0060711	labyrinthine layer development	39	-0.467857698	-1.69764441	0.00200864	0.036398703	0.031111272	6090	tags=69%, list=41%, signal=41%	1046/7472/841/79977/3516/3280/677/2709/7477/58495/5594/6692/2885/8648/133/23493/4435/79805/655/7855/6768/50814/113026/3726/5604/9021/3586
BP	GO:0001892	embryonic placenta development	76	-0.404373846	-1.617349122	0.002042948	0.036930974	0.031566223	6392	tags=64%, list=43%, signal=37%	6670/8320/1046/7472/5469/430/841/4838/79977/3516/3856/7262/3280/677/2709/7477/58495/3976/2034/5594/1050/6692/144455/2885/7026/8648/6615/133/10155/10370/23493/3481/9421/4435/79805/5155/2624/655/7855/6768/4188/50814/113026/3726/5604/3091/9021/1051/3586
BP	GO:2001234	negative regulation of apoptotic signaling pathway	183	-0.331695021	-1.438554938	0.002055467	0.037067749	0.031683129	4232	tags=38%, list=28%, signal=28%	26155/23411/25946/246330/4335/2876/2139/8326/9709/23542/2773/54361/51499/551/1459/406992/10449/27166/27429/6591/9241/3315/6615/5925/5716/51025/581/7178/2950/56917/2623/3622/6648/4582/10197/85450/5894/2907/3383/624/5478/4150/64114/5598/1032/4846/90993/10488/2730/4841/55437/23017/84447/6714/409/51060/3958/1280/5770/2023/2255/3091/1491/4929/5329/637/598/7057/3162/5054
BP	GO:0022612	gland morphogenesis	100	-0.37773948	-1.558931682	0.002065796	0.037164466	0.031765797	4215	tags=46%, list=28%, signal=33%	3569/634/383/5361/55959/23513/9420/54361/10116/1896/9241/5154/6909/3911/581/159296/6926/80004/780/998/857/4478/7474/3169/1605/6195/1435/655/1969/7052/823/6714/89780/10481/9423/4824/9368/7048/6469/3371/6356/2255/1999/2252/1051/374
BP	GO:0030502	negative regulation of bone mineralization	18	-0.587235707	-1.815610148	0.002073498	0.03721357	0.031807767	892	tags=28%, list=6%, signal=26%	26585/3091/5552/1230/406990
BP	GO:0006006	glucose metabolic process	149	-0.346270488	-1.482954959	0.002094596	0.037502291	0.032054548	5389	tags=50%, list=36%, signal=32%	11091/7262/1468/283871/6576/6097/57486/3146/3784/3098/10993/3170/92579/55657/283209/5771/23411/5224/7167/32/2542/2875/57818/79660/1407/5443/60343/84912/84649/406992/27230/5499/2819/83440/2645/3636/51738/3481/10269/7021/85414/2646/83667/150094/3099/10776/51547/8660/3795/2931/5467/3101/2642/5261/90007/6714/5161/10165/7157/347/2023/3607/468/3767/5106/2539/2203/200186/3487/467/23516/4837/27232/114897
BP	GO:0045624	positive regulation of T-helper cell differentiation	21	-0.553800529	-1.76829836	0.002115739	0.037790426	0.032300827	3931	tags=57%, list=26%, signal=42%	5914/64332/10892/3594/84807/7292/3566/942/301/3606/6363/8767
BP	GO:0055072	iron ion homeostasis	67	-0.409047959	-1.61037352	0.00216857	0.038641857	0.033028576	4553	tags=49%, list=30%, signal=34%	523/10058/3658/6536/8692/6717/2034/57217/8301/26234/10539/406992/6005/23545/7036/7037/164656/64116/2038/3934/2658/26872/23400/2512/3091/23516/4609/3163/57817/6556/55240/79689/3162
CC	GO:0045095	keratin filament	76	-0.403513406	-1.613907674	0.002192885	0.03898231	0.033319572	5742	tags=62%, list=38%, signal=38%	84616/3854/3856/81872/3852/353332/3890/353333/386676/440050/1452/3853/81851/85302/83896/286077/196374/440023/653240/9119/440051/3855/387273/83755/100132386/83895/386681/3892/386680/386672/386682/140807/112802/387266/643803/85290/3887/85285/144501/439915/386675/286887/3846/386678/81850/85289/3875
BP	GO:0046597	negative regulation of viral entry into host cell	20	-0.555330398	-1.755702693	0.002218058	0.039336363	0.033622195	710	tags=45%, list=5%, signal=43%	11043/8519/81603/10107/8724/10410/10581/5806/8547
CC	GO:0072562	blood microparticle	107	-0.376603377	-1.561658627	0.002247382	0.039534494	0.033791544	2160	tags=26%, list=14%, signal=23%	2335/4478/2147/84000/51279/6386/1/336/60/1192/715/5216/733/3310/5345/72/51129/3250/728378/718/714/6513/713/3240/445582/2162/8547/12
BP	GO:1903556	negative regulation of tumor necrosis factor superfamily cytokine production	57	-0.43043713	-1.662335638	0.002250873	0.039534494	0.033791544	3963	tags=46%, list=26%, signal=34%	80149/5914/947/558/26191/5443/706/5777/29126/2950/10270/64127/51738/9466/54209/1139/7099/84868/409/3929/3965/384/54206/11213/602/3586
BP	GO:0034368	protein-lipid complex remodeling	27	-0.523143292	-1.77774051	0.002253477	0.039534494	0.033791544	2408	tags=33%, list=16%, signal=28%	116519/949/336/9619/338/185/5360/9388/5320
BP	GO:0034369	plasma lipoprotein particle remodeling	27	-0.523143292	-1.77774051	0.002253477	0.039534494	0.033791544	2408	tags=33%, list=16%, signal=28%	116519/949/336/9619/338/185/5360/9388/5320
BP	GO:0043252	sodium-independent organic anion transport	13	-0.653614342	-1.844147204	0.002255643	0.039534494	0.033791544	1529	tags=38%, list=10%, signal=35%	10227/9356/81796/6578/28231
BP	GO:0051918	negative regulation of fibrinolysis	10	-0.680492912	-1.795068949	0.002269776	0.039689255	0.033923824	1942	tags=50%, list=13%, signal=44%	2147/7056/5345/7057/5054
BP	GO:0006897	endocytosis	464	-0.289933492	-1.333484295	0.002312396	0.040340264	0.034480264	4557	tags=38%, list=30%, signal=27%	163/23237/84547/6609/7113/57502/10347/6272/5530/4036/10938/23607/8492/11031/83871/634/132299/10211/382/23513/23433/55909/10043/9463/29904/23396/6345/28392/9261/2220/5594/4038/433/6623/50632/3351/7879/6855/558/8301/5286/3497/8976/9051/10487/6014/1212/53916/11006/1184/407018/3690/2885/133/29993/54940/8527/7036/7804/29967/255738/164/3636/29887/1201/92737/55198/11037/6614/7037/64284/116519/949/967/38…
BP	GO:0032355	response to estradiol	113	-0.366803589	-1.532134024	0.002319347	0.040367431	0.034503485	3146	tags=37%, list=21%, signal=30%	6753/5021/8204/7026/8648/2100/117/445/3549/2679/2950/1446/7054/7476/1244/836/3169/8202/2146/9612/1843/2155/655/5932/301/338/2021/952/3248/3767/8932/7035/5159/10095/6752/2255/637/6774/1728/2687/3586/374
BP	GO:0001774	microglial cell activation	41	-0.464101856	-1.703460213	0.002350541	0.040815423	0.0348864	2586	tags=34%, list=17%, signal=28%	406957/7305/3689/54209/2358/4317/3684/3949/199/10135/8877/728/7097/1075
BP	GO:0061097	regulation of protein tyrosine kinase activity	75	-0.396137156	-1.581774125	0.002380307	0.041236612	0.035246405	3194	tags=36%, list=21%, signal=28%	84619/11006/80851/7804/5062/1942/51738/857/57732/9961/56940/5155/8440/6714/2065/2915/89780/26585/6464/5770/868/54206/9052/2069/2209/353514/374
BP	GO:0051495	positive regulation of cytoskeleton organization	180	-0.333603489	-1.446479655	0.002388778	0.041268011	0.035273243	3686	tags=36%, list=25%, signal=28%	1902/10300/10458/1236/54361/8976/6281/2185/10810/7408/2885/6249/1073/9535/2242/55558/9788/5341/23647/5829/1440/10109/7016/9475/25/123720/998/10850/4233/3059/3383/4088/9026/1739/643338/29108/10092/8440/389/10979/79998/9270/10435/4733/9948/10093/7454/23580/8477/10096/81873/11034/1906/11151/5216/342184/5345/10095/3055/4771/28964/6356/8936/3071/29899
BP	GO:1905039	carboxylic acid transmembrane transport	118	-0.361882893	-1.518224938	0.002395966	0.041268011	0.035273243	4299	tags=44%, list=29%, signal=32%	51703/4036/57084/2350/6534/6536/6509/4923/84230/123096/118980/6520/23539/6510/153201/54716/2670/56301/4363/146167/83884/6542/57030/80131/133418/8884/8660/6583/79751/6507/81034/153129/89874/6505/3688/10165/23657/366/9057/54407/11230/6541/92745/206358/23428/9056/8140/83733/120103/6513/56262/7057
BP	GO:0033574	response to testosterone	34	-0.49395106	-1.746905479	0.002398662	0.041268011	0.035273243	4222	tags=56%, list=28%, signal=40%	23411/6915/3297/706/551/1460/9475/4478/4678/1843/10481/3767/1906/4824/2002/4830/1728/7057/6696
BP	GO:0001541	ovarian follicle development	43	-0.452043564	-1.668730914	0.002417002	0.04135485	0.035347467	2126	tags=33%, list=14%, signal=28%	581/9468/668/7784/3383/8890/4254/6714/409/89766/2069/598/1051/5806
BP	GO:0006596	polyamine biosynthetic process	12	-0.646058158	-1.786548455	0.002424683	0.04135485	0.035347467	397	tags=33%, list=3%, signal=32%	6303/6723/4837/262
BP	GO:0070254	mucus secretion	12	-0.644818844	-1.783121373	0.002424683	0.04135485	0.035347467	2691	tags=67%, list=18%, signal=55%	242/1535/100/6338/10758/5029/171389/8673
BP	GO:1903706	regulation of hemopoiesis	291	-0.306807331	-1.3787043	0.002425812	0.04135485	0.035347467	3713	tags=33%, list=25%, signal=26%	3398/4212/865/558/2064/10401/55365/64332/8808/3692/54106/11006/10892/2185/9760/678/27166/1960/5777/8744/3594/84807/22985/5925/10519/3549/2242/7292/7071/57864/10272/101/3559/1440/2623/1209/25/7305/56998/3902/4286/3059/100/7030/9935/3218/729230/2625/54209/10766/1435/9770/6654/3566/54440/942/51043/2624/11025/7099/1378/7107/4254/301/3606/6688/6666/7704/55170/6363/51621/246778/4067/56833/3965/8767/360…
BP	GO:0032611	interleukin-1 beta production	94	-0.384951191	-1.579598497	0.002442913	0.041457502	0.035435208	3192	tags=37%, list=21%, signal=29%	11006/10892/3315/2864/2950/3428/51311/7305/64127/51738/24145/4210/64581/7474/1903/4088/54209/29108/7099/7855/58484/113277/4615/409/6363/3965/1992/8767/3605/384/28964/54206/6774/8877/353514
BP	GO:0032651	regulation of interleukin-1 beta production	94	-0.384951191	-1.579598497	0.002442913	0.041457502	0.035435208	3192	tags=37%, list=21%, signal=29%	11006/10892/3315/2864/2950/3428/51311/7305/64127/51738/24145/4210/64581/7474/1903/4088/54209/29108/7099/7855/58484/113277/4615/409/6363/3965/1992/8767/3605/384/28964/54206/6774/8877/353514
BP	GO:0072507	divalent inorganic cation homeostasis	409	-0.291331875	-1.331183711	0.002460386	0.041607102	0.035563076	3960	tags=33%, list=26%, signal=25%	57130/1237/84502/91252/488/4923/6717/8326/23566/5030/1902/2830/2829/3351/1236/2859/4544/9709/2826/9446/54499/551/84560/958/2906/147/491/2185/5021/9914/5777/117/133/3710/2864/126306/9002/29887/80045/1201/581/7178/406985/1604/2835/2847/7226/5031/25/1535/51738/857/1991/1258/56923/6543/5731/7021/255061/2247/64116/54822/2147/1816/7474/2902/3814/1903/2907/3060/10312/3061/801/2359/624/1815/4088/729230/4…
BP	GO:0051260	protein homooligomerization	156	-0.344921877	-1.485293634	0.002462847	0.041607102	0.035563076	5940	tags=54%, list=40%, signal=33%	10600/56302/286133/64375/3737/3954/1429/147040/26251/197259/3747/3751/25939/223/55856/56341/9312/6247/54442/87178/23237/6094/146212/6261/1894/3736/10938/64170/362/283219/32/255022/4355/493829/7126/9033/4143/7408/6510/51074/3744/4814/92799/3768/3834/7732/55198/7226/64784/169522/92610/6648/348980/27012/65987/57673/25923/8915/220/23210/3750/115207/29108/3746/58484/93107/3745/10015/10280/57192/6472/3…
BP	GO:0002335	mature B cell differentiation	27	-0.520297341	-1.768069426	0.002488617	0.041947771	0.035854258	4215	tags=59%, list=28%, signal=43%	3569/100141515/4242/10892/2185/159296/100/112616/1378/3394/6688/56833/6482/1880/602/3586
BP	GO:0043583	ear development	167	-0.341606867	-1.474182572	0.002536916	0.042665798	0.036467981	6584	tags=60%, list=44%, signal=34%	650/246213/222662/55584/7545/3714/8557/259236/57728/3208/1750/1301/3198/579/140469/57053/7976/7291/525/2299/3516/54360/79955/4919/1855/341640/3280/6899/8929/3784/102/388585/54845/5459/8022/51168/23513/9261/3638/57822/5594/1050/3199/219736/4647/6939/124590/645104/6657/11078/8575/1749/5076/9241/357/130497/3776/4762/780/4760/8549/23493/2290/474/1889/7474/7020/10736/9935/161497/83605/220/2625/51804/5…
BP	GO:0015671	oxygen transport	14	0.506747682	2.091109121	0.002551056	0.042730341	0.036523148	31	tags=21%, list=0%, signal=21%	3043/3039/3040
MF	GO:0016712	oxidoreductase activity, acting on paired donors, with incorporation or reduction of molecular oxygen, reduced flavin or flavoprotein as one donor, and incorporation of one atom of oxygen	37	-0.495546675	-1.775679976	0.002552173	0.042730341	0.036523148	4098	tags=54%, list=27%, signal=39%	64816/54905/11283/1549/22952/9420/1545/1548/120227/1572/57834/29785/1555/1579/1553/1543/3163/199974/3162/1580
BP	GO:0048708	astrocyte differentiation	69	-0.40917099	-1.613916683	0.002621131	0.043691773	0.037344919	5289	tags=52%, list=35%, signal=34%	4919/1956/3280/27339/3572/3459/7431/388585/3569/3976/5594/3398/4821/4099/9241/2670/10100/406957/25/2147/406955/54209/4504/2358/7099/5454/3845/9283/6469/5604/3949/6774/6280/23529/728/6279
MF	GO:0071813	lipoprotein particle binding	28	-0.518418987	-1.778039901	0.002631454	0.043691773	0.037344919	2759	tags=39%, list=18%, signal=32%	7804/255738/949/54209/336/23166/3329/3949/7057/5360/4481
MF	GO:0071814	protein-lipid complex binding	28	-0.518418987	-1.778039901	0.002631454	0.043691773	0.037344919	2759	tags=39%, list=18%, signal=32%	7804/255738/949/54209/336/23166/3329/3949/7057/5360/4481
BP	GO:0006825	copper ion transport	11	-0.669247504	-1.809289515	0.002632949	0.043691773	0.037344919	1896	tags=55%, list=13%, signal=48%	1318/475/2288/1317/55240/79689
BP	GO:0098581	detection of external biotic stimulus	20	-0.552278571	-1.746054201	0.002665728	0.044066493	0.037665206	2373	tags=45%, list=16%, signal=38%	949/64127/64581/54209/7099/58484/3929/23643/7097
BP	GO:0030890	positive regulation of B cell proliferation	38	-0.472074411	-1.70280293	0.002667306	0.044066493	0.037665206	3401	tags=45%, list=23%, signal=35%	115650/54106/958/7037/100/8660/54440/7099/89780/148022/952/2048/1026/1880/3071/23529/604
BP	GO:0015801	aromatic amino acid transport	12	-0.642129949	-1.775685757	0.002682165	0.044164723	0.037749166	370	tags=42%, list=2%, signal=41%	6541/92745/23428/8140/120103
BP	GO:0060485	mesenchyme development	229	-0.320500797	-1.418773439	0.002685055	0.044164723	0.037749166	3459	tags=34%, list=23%, signal=27%	553115/54361/80709/9231/399473/6939/65979/8313/54437/6591/8751/5076/9241/152007/130497/6615/10155/10439/6909/57715/3911/1942/10370/6926/9475/6949/55273/23493/2335/10630/25937/9421/7474/3169/10736/2146/6386/4088/23603/2625/10459/1605/4846/51804/2637/140628/2297/655/10979/26508/4254/3182/89780/26585/80326/283149/4902/157506/1906/114990/6405/7048/5159/6469/7049/94/72/6663/2255/56983/10501/1947/3091/…
BP	GO:0097190	apoptotic signaling pathway	478	-0.283528026	-1.303943965	0.00271937	0.044631062	0.038147763	4420	tags=36%, list=29%, signal=26%	8717/5771/259230/6272/23378/27141/8772/6201/10514/26155/23411/7755/25946/8795/5458/246330/4335/8692/9641/2876/51588/2139/8326/8567/1545/11200/4683/27035/9709/23542/2773/54361/83941/51499/10922/551/50486/79017/1459/10116/406992/6753/29843/10449/8575/597/27166/10595/27429/6591/9241/11337/5499/400410/3315/6615/138065/5925/5716/92196/10519/5062/51025/84231/581/7178/79094/2950/3428/56917/57600/55288/2…
BP	GO:0010669	epithelial structure maintenance	23	-0.543336366	-1.780104929	0.002733746	0.044768826	0.038265515	2395	tags=39%, list=16%, signal=33%	4760/4583/64127/9696/7099/6584/3605/6722/12
BP	GO:0045582	positive regulation of T cell differentiation	82	-0.388199436	-1.570370099	0.002746811	0.044884564	0.03836444	3641	tags=39%, list=24%, signal=30%	865/64332/8808/11006/10892/1960/8744/3594/84807/3549/7292/101/3559/100/2625/3566/54440/942/51043/1378/301/3606/6666/7704/6363/3965/8767/7048/6469/3071/4860/604
BP	GO:0090025	regulation of monocyte chemotaxis	24	-0.547852738	-1.814836047	0.002792498	0.045531705	0.038917575	1650	tags=42%, list=11%, signal=37%	729230/1843/2358/10488/26585/4067/56833/199/1230/5054
BP	GO:0046942	carboxylic acid transport	225	-0.32085618	-1.417598212	0.002833193	0.046094823	0.039398891	4302	tags=40%, list=29%, signal=29%	147011/4036/57084/2350/89845/634/6534/11046/6536/383/6509/255189/4923/115019/84230/6754/3351/123096/118980/551/6520/23539/388662/8273/6510/3993/153201/54716/2670/56301/1201/4363/83884/6542/1497/56923/1244/201232/57030/80131/133418/8884/885/391013/624/1815/340146/8792/79751/64600/6507/81034/729330/153129/8714/301/6535/6538/89874/6505/347051/3688/10165/1579/23657/1906/366/7223/9368/9057/10999/9356/…
MF	GO:0001846	opsonin binding	12	-0.640284831	-1.77058344	0.00285382	0.046294797	0.039569817	2221	tags=50%, list=15%, signal=43%	22918/3689/1378/3684/5806/11326
BP	GO:0002827	positive regulation of T-helper 1 type immune response	16	-0.585090602	-1.764437855	0.002863126	0.046294797	0.039569817	3184	tags=56%, list=21%, signal=44%	338322/3594/9466/729230/3606/8767/3554/6556/8809
CC	GO:0009897	external side of plasma membrane	279	-0.308123891	-1.380303113	0.002870228	0.046294797	0.039569817	4321	tags=38%, list=29%, signal=28%	80329/4036/1003/8482/2350/10211/909/1271/8692/973/6382/58530/1237/28392/974/947/2829/1236/6508/4897/89886/2826/115650/3497/958/2208/4277/8754/3594/966/7036/1508/3563/2028/255738/29126/8784/6693/3559/7037/51311/100507436/1209/6340/1137/3689/3597/3977/80381/80274/154064/64805/3902/2147/1889/2741/79465/100/3383/2675/3682/9466/729230/6338/10148/1605/140453/9619/8792/942/7056/7099/3684/2674/301/563/99…
BP	GO:0048562	embryonic organ morphogenesis	229	-0.319661959	-1.415060125	0.002870228	0.046294797	0.039569817	6529	tags=58%, list=44%, signal=33%	3200/222662/55584/7545/6911/648/6670/3233/204851/8557/259236/3205/57728/1750/1301/65009/3198/579/140469/57053/4838/7976/79977/55897/7291/9742/525/7547/2299/3216/79955/1855/3280/6899/3373/7703/3784/4323/84678/5459/58495/2295/51168/9464/23513/388389/7289/3235/3638/57822/5594/3398/51384/3199/8195/219736/4647/60529/23314/65979/124590/11078/8575/3975/1749/5076/9241/130497/4762/6496/3549/6474/6909/1942…
BP	GO:0042102	positive regulation of T cell proliferation	88	-0.385945308	-1.572092284	0.002893375	0.046535282	0.039775368	2945	tags=38%, list=20%, signal=30%	8744/3594/7292/29126/1604/3559/7037/3481/80381/283234/7784/9466/729230/10148/57678/29108/54440/942/8440/301/3606/84868/6363/3965/11151/8767/7048/6469/6541/1947/3071/199/4860
BP	GO:0042092	type 2 immune response	34	-0.487264567	-1.723258052	0.002897574	0.046535282	0.039775368	2633	tags=44%, list=18%, signal=36%	7292/64127/10538/9466/729230/2625/10758/3566/942/301/3606/384/602/3586/604
BP	GO:0010466	negative regulation of peptidase activity	226	-0.316896465	-1.400608616	0.002907263	0.046536644	0.039776532	3682	tags=31%, list=25%, signal=24%	327657/140880/6692/9709/1474/8301/51499/58189/551/25824/9314/3053/27290/871/5266/140832/5076/124857/10972/462/9097/5062/51035/1476/3428/330/9491/140686/5894/149708/280664/83596/25816/1032/79444/6195/5055/4504/1472/6590/3164/1378/7980/140902/6714/4803/409/5104/302/64780/1992/5265/7035/5345/1475/1718/5045/135228/5447/7078/5271/27151/5329/718/7076/7057/7079/51050/5918/5054/12
CC	GO:0031838	haptoglobin-hemoglobin complex	10	0.566729324	2.031419284	0.002910095	0.046536644	0.039776532	31	tags=30%, list=0%, signal=30%	3043/3039/3040
BP	GO:0007288	sperm axoneme assembly	12	0.519289196	1.949133091	0.002937069	0.046709818	0.03992455	1372	tags=42%, list=9%, signal=38%	55329/583/84071/79925/54970
BP	GO:0120316	sperm flagellum assembly	12	0.519289196	1.949133091	0.002937069	0.046709818	0.03992455	1372	tags=42%, list=9%, signal=38%	55329/583/84071/79925/54970
BP	GO:2000104	negative regulation of DNA-dependent DNA replication	12	-0.637840193	-1.763823267	0.002939648	0.046709818	0.03992455	1927	tags=50%, list=13%, signal=44%	91607/8914/29980/26271/641/604
BP	GO:0001953	negative regulation of cell-matrix adhesion	30	-0.511004336	-1.772024956	0.002960495	0.046941401	0.040122492	2237	tags=43%, list=15%, signal=37%	55920/56940/11170/23603/9270/6714/347/3204/4771/94/7057/604/5054
BP	GO:1903426	regulation of reactive oxygen species biosynthetic process	38	-0.470112805	-1.695727288	0.002974329	0.047061061	0.04022477	2342	tags=34%, list=16%, signal=29%	1535/6648/1497/2902/4317/5873/7099/3934/283120/3329/384/6774/240
CC	GO:0098802	plasma membrane signaling receptor complex	140	-0.352299418	-1.503111824	0.002987307	0.047144034	0.040295689	4858	tags=47%, list=32%, signal=32%	3572/3570/919/1138/57406/3691/729956/3681/3569/329/1271/973/11117/26090/974/3588/3693/2064/8807/958/2906/2185/3690/1140/27429/5777/3594/22801/7036/9568/3559/7037/1137/3689/3597/9618/3679/1147/59283/2902/2059/6386/3682/93145/9466/64840/1139/10267/54518/3684/388336/1143/2065/729993/3688/4067/10203/3675/3359/94/9177/3694/9180/3678/8809/7097
BP	GO:0046209	nitric oxide metabolic process	71	-0.40097151	-1.587372624	0.002992172	0.047144034	0.040295689	3732	tags=42%, list=25%, signal=32%	1545/947/9722/706/9314/2185/3320/2644/445/9475/857/64581/3383/4088/406955/4846/4317/7099/113277/148022/1785/1906/8570/384/5447/199/1728/3586/7097/5806
BP	GO:0031076	embryonic camera-type eye development	33	-0.480545509	-1.68354026	0.003008625	0.047303671	0.040432137	4356	tags=64%, list=29%, signal=45%	84678/10848/2295/5914/7289/51384/65979/5076/6496/3549/6909/10370/7054/7474/7020/220/28996/655/7855/157506/2255
BP	GO:0061458	reproductive system development	354	-0.290600651	-1.318225605	0.003052349	0.047890526	0.040933743	3106	tags=29%, list=21%, signal=23%	144455/3975/8204/2885/7026/5777/8751/9241/8648/130497/6615/133/10155/4762/5468/1508/899/1761/3206/581/10272/1081/10370/6926/57647/2623/51738/3622/23493/3481/9468/7476/668/836/9421/4435/190/7784/80000/7474/3169/100/9825/79805/3383/4678/26528/2625/1739/5155/51804/2516/55585/4221/5467/7301/2624/655/8890/4254/6299/301/7855/6781/6714/150921/409/10461/5104/9510/10481/6768/4188/157506/152006/7484/4824/8…
BP	GO:0001890	placenta development	123	-0.364318087	-1.534488577	0.003064595	0.047982073	0.041011991	6090	tags=59%, list=41%, signal=35%	1046/7472/10761/5469/430/841/4838/79977/4158/1594/3516/3856/7262/3294/3280/2057/677/2709/9191/7477/58495/8022/329/3976/2034/5594/1050/2707/56977/6692/2116/144455/2885/7026/8648/6615/133/10155/5468/1508/899/10370/51738/23493/3481/9421/4435/100/79805/26528/5155/4221/5467/2624/655/7855/6781/150921/6768/4188/8614/50814/113026/3726/5604/8061/3091/9021/1051/55224/3586/6696
BP	GO:0031338	regulation of vesicle fusion	18	-0.57085797	-1.764973605	0.003099954	0.048434356	0.041398574	1923	tags=50%, list=13%, signal=44%	84079/10814/6857/8447/594855/301/302/11151/8877
BP	GO:0071277	cellular response to calcium ion	69	-0.405912783	-1.601065148	0.003111407	0.048455179	0.041416372	5036	tags=52%, list=34%, signal=35%	221184/8644/22871/125981/6609/353134/6261/84258/1894/10235/29904/29957/1800/91683/9362/341359/7226/131034/8826/7474/6857/90019/148281/57586/8437/27101/2021/6861/144402/9066/57192/1906/2353/3726/2354/241
BP	GO:0045621	positive regulation of lymphocyte differentiation	94	-0.381995448	-1.56746998	0.003114236	0.048455179	0.041416372	3641	tags=38%, list=24%, signal=29%	865/558/64332/8808/11006/10892/9760/1960/8744/3594/84807/3549/7292/101/3559/100/2625/3566/54440/942/51043/1378/301/3606/6666/7704/6363/3965/8767/7048/6469/3601/3071/4860/3586/604
BP	GO:1903901	negative regulation of viral life cycle	24	-0.546462134	-1.810229483	0.003148981	0.048881654	0.041780896	3212	tags=46%, list=21%, signal=36%	11043/8519/81603/10107/89870/5478/8724/10410/10581/5806/8547
BP	GO:0046634	regulation of alpha-beta T cell activation	90	-0.384849869	-1.570442261	0.003154709	0.048881654	0.041780896	3985	tags=41%, list=27%, signal=30%	257101/80149/5914/865/26191/64332/11006/10892/3594/84807/3549/7292/29126/1604/100/729230/2625/10148/3566/54440/942/51043/301/3606/7704/6363/246778/11314/3965/868/8767/7048/6469/384/3071/4860/604
BP	GO:0060444	branching involved in mammary gland duct morphogenesis	18	-0.56953595	-1.760886196	0.003182071	0.049181406	0.042037104	2467	tags=44%, list=16%, signal=37%	6926/780/7474/1435/1969/6714/6356/374
BP	GO:0032633	interleukin-4 production	27	-0.515344722	-1.751239483	0.003194039	0.049181406	0.042037104	2633	tags=44%, list=18%, signal=37%	7292/53833/3556/7784/2625/54440/942/84868/3965/8140/1051/2207
BP	GO:0032673	regulation of interleukin-4 production	27	-0.515344722	-1.751239483	0.003194039	0.049181406	0.042037104	2633	tags=44%, list=18%, signal=37%	7292/53833/3556/7784/2625/54440/942/84868/3965/8140/1051/2207
BP	GO:0051347	positive regulation of transferase activity	444	-0.289513398	-1.330143614	0.00320034	0.049181406	0.042037104	3374	tags=30%, list=23%, signal=24%	84259/896/5609/9314/8941/54106/958/10892/2185/3690/55697/8754/10595/5154/994/3320/5716/991/10519/7804/5062/8312/2051/1942/101/1857/780/25/64127/51738/2322/998/3481/1991/8543/6543/9212/5606/9618/2247/64805/4665/221472/4101/154/55507/2147/8826/4233/7474/23118/3654/801/79092/2146/1815/8915/2013/8812/5478/1739/54209/5155/1605/123879/6187/1435/1139/9770/63922/238/4504/8792/942/2358/2050/2931/3791/7301…
BP	GO:0061620	glycolytic process through glucose-6-phosphate	10	-0.672839735	-1.774880669	0.003213616	0.049284233	0.042124994	2715	tags=70%, list=18%, signal=57%	83440/2645/2584/3099/3101/2023/3607
BP	GO:0007567	parturition	12	-0.633668834	-1.752288184	0.003240045	0.049443464	0.042261095	698	tags=42%, list=5%, signal=40%	3248/1906/5724/1543/23764
CC	GO:0101002	ficolin-1-rich granule	165	-0.34061779	-1.468806151	0.003240575	0.049443464	0.042261095	3890	tags=41%, list=26%, signal=30%	1520/1509/5594/124583/3615/47/51806/978/1460/10213/8987/5317/83858/23406/3320/56888/9535/1508/1476/11026/101/1604/80301/2950/7130/7226/5799/22918/3689/51071/9961/1675/6515/527/5836/10312/5478/116844/5718/1/79930/10092/2358/3608/6727/3101/8778/2357/1378/3614/374395/823/23218/3958/11314/2204/5265/3310/226/5683/100049587/3071/240/83716/6556/4860/2207
BP	GO:0006575	cellular modified amino acid metabolic process	147	-0.34235281	-1.465433261	0.003243819	0.049443464	0.042261095	3965	tags=46%, list=26%, signal=34%	1937/223/2940/50487/8876/78997/5352/1733/25974/5359/2678/9022/2876/1800/389434/26090/2947/51268/9027/8985/23743/9446/4552/160428/191/1735/445/1508/79094/1081/2679/2950/23474/1497/4524/2938/25902/2625/8836/124975/51365/6583/64600/2730/81034/1193/6535/6505/1192/10400/9791/23657/6472/84879/5625/7173/6470/2539/2304/347735/5447/10162/10797/27232/494143/2687/55349/27284
BP	GO:0071825	protein-lipid complex subunit organization	45	-0.449483408	-1.672294404	0.003285682	0.049942781	0.042687879	2548	tags=29%, list=17%, signal=24%	8694/116519/949/336/9619/338/185/6646/84879/10162/5360/9388/5320
BP	GO:2001057	reactive nitrogen species metabolic process	72	-0.39506409	-1.567272746	0.003289924	0.049942781	0.042687879	3732	tags=42%, list=25%, signal=31%	1545/947/9722/706/9314/2185/3320/2644/445/9475/857/64581/3383/4088/406955/4846/4317/7099/113277/148022/1785/1906/8570/384/5447/199/1728/3586/7097/5806
