# Supplementary material for: A circular network of purine metabolism as coregulators of dilated cardiomyopathy
Source: J Transl Med. 2022 Nov 18;20:532. doi: 10.1186/s12967-022-03739-3 (PMC9673417; doi:10.1186/s12967-022-03739-3)
Supplement: Supplementary file 4 — Additional file 4: Table S4. The results of metabolite expression profiles and differentially expressed metabolites analysis. [file 12967_2022_3739_MOESM4_ESM.csv]

Index	Compounds	Class I	Class II	Q1 (Da)	Molecular Weight (Da)	Ionization model	Formula	Cont1	Cont2	Cont3	Cont4	Cont5	Cont6	DCM1	DCM2	DCM3	DCM4	DCM5	DCM6	VIP	P-value	Fold Change
MEDN0005	L-Threonine	Amino acid and Its metabolomics	Amino acids	118.0504432	119.058	[M-H]-	C4H9NO3	5.56236E-05	1.85434E-05	2.69285E-05	3.80352E-05	4.70495E-05	3.33523E-05	1.40782E-05	0.000165644	1.10103E-05	7.36437E-05	4.20226E-05	9.5408E-05	0.350701	0.243748213	1.830284713
MEDN0022	(5-L-Glutamyl)-L-Amino Acid	Amino acid and Its metabolomics	Small Peptide	217.0824716	218.09	[M-H]-	C8H14N2O5	2.30645E-05	2.54996E-06	4.41509E-06	1.33338E-05	1.83209E-05	1.0743E-05	1.19257E-05	4.59611E-06	6.53037E-06	5.74691E-06	9.02699E-06	7.11353E-06	0.134188	0.20772842	0.620479012
MEDN0032	Allantoin	Organic acid And Its derivatives	Organicacid and Its derivatives	157.0361901	158.044	[M-H]-	C4H6N4O3	0.000654057	0.00070289	0.000363997	0.00067722	0.000665349	0.000683387	0.000995147	0.000687654	0.00121155	0.000999349	0.000997119	0.000863478	1.12235	0.00354052	1.53574835
MEDN0059	N-Glycyl-L-Leucine	Amino acid and Its metabolomics	Amino acid derivatives	187.1082924	188.116	[M-H]-	C8H16N2O3	3.74389E-05	2.76624E-05	9.05167E-06	3.28016E-05	3.51783E-05	3.15669E-05	1.65327E-05	0.000315612	6.72109E-06	0.000131835	7.06254E-05	0.000176422	0.576225	0.086158006	4.132118073
MEDN0062	N-Propionylglycine	Amino acid and Its metabolomics	Amino acids	130.0504432	131.058	[M-H]-	C5H9NO3	1.09475E-05	1.88504E-05	5.35895E-06	1.46961E-05	1.27749E-05	1.56941E-05	1.11278E-05	6.01527E-05	8.60232E-06	2.94825E-05	1.97387E-05	3.71913E-05	0.232299	0.099463945	2.123228624
MEDN0097	P�CHydroxyphenyl Acetic Acid	Benzene and substituted derivatives	Phenolic acids	151.0395441	152.047	[M-H]-	C8H8O3	1.59348E-05	2.24109E-06	1.54105E-06	9.43945E-06	1.27684E-05	7.71005E-06	1.72068E-09	6.79776E-06	1.28115E-05	1.03757E-05	4.86852E-06	5.70165E-06	0.104082	0.620017051	0.817102206
MEDN0109	Hododeoxycholic acid	Bile acids	Bile acids	391.2848598	392.293	[M-H]-	C24H40O4	8.48375E-06	1.71804E-09	1.71994E-09	4.46044E-06	6.52244E-06	3.38924E-06	1.23201E-05	3.26989E-06	6.57146E-06	5.23418E-06	8.99583E-06	6.52311E-06	0.111148	0.109178922	1.877334796
MEDN0110	Glycoursodeoxycholic Acid	Bile acids	Bile acids	448.3063235	449.314	[M-H]-	C26H43NO5	7.96423E-06	1.6367E-06	1.91487E-05	4.96288E-06	6.50111E-06	4.16377E-06	1.12072E-05	3.36576E-05	2.13467E-06	1.49028E-05	1.2941E-05	2.18873E-05	0.179776	0.11384931	2.17972851
MEDN0113	Glycochenodeoxycholic Acid	Bile acids	Bile acids	448.3063235	449.314	[M-H]-	C26H43NO5	5.93252E-05	4.99283E-05	0.000281459	5.4868E-05	5.71524E-05	5.36812E-05	7.38785E-05	0.000339995	9.46793E-06	0.000143346	0.000106468	0.000207315	0.506878	0.392538972	1.58240162
MEDN0593	D-Malic acid	Organic acid And Its derivatives	Organicacid and Its derivatives	133.0137233	134.0215233	[M-H]-	C4H6O5	0.000352031	0.000110027	2.97626E-05	0.000237241	0.000296072	0.000206678	5.89869E-05	0.001033577	5.77421E-05	0.000452998	0.000243832	0.00058488	0.898195	0.239326808	1.974340238
MEDN0145	5'-Deoxy-5'-(Methylthio) Adenosine	Nucleotide And Its metabolomics	Nucleotide and Its metabolomics	296.0817604	297.09	[M-H]-	C11H15N5O3S	3.95318E-06	3.23126E-06	2.21471E-06	3.61075E-06	3.78625E-06	3.51958E-06	4.25143E-06	5.61735E-07	4.79787E-06	3.08205E-06	3.70283E-06	2.34636E-06	0.0487552	0.704318631	0.92255046
MEDN0147	5-Methylcytosine	Nucleotide And Its metabolomics	Nucleotide and Its metabolomics	124.0511119	125.059	[M-H]-	C5H7N3O	5.08625E-05	2.30523E-05	3.45498E-05	3.76712E-05	4.44319E-05	3.41591E-05	7.16454E-05	3.64992E-05	5.97802E-05	5.03504E-05	6.16551E-05	5.07916E-05	0.254308	0.018296974	1.471661916
MEDN0152	Adenosine 5'-Diphosphate	Nucleotide And Its metabolomics	Nucleotide and Its metabolomics	426.021615	427.029	[M-H]-	C10H15N5O10P2	1.66671E-05	4.7922E-05	3.38714E-05	3.14923E-05	2.38942E-05	3.54395E-05	8.10518E-05	1.29207E-05	5.56785E-05	3.83597E-05	6.10234E-05	4.02505E-05	0.250284	0.141655667	1.528289861
MEDN0153	Adenosine 5'-Monophosphate	Nucleotide And Its metabolomics	Nucleotide and Its metabolomics	346.0552844	347.063	[M-H]-	C10H14N5O7P	4.83321E-05	0.000161479	0.000410569	0.000102001	7.44952E-05	0.000116291	0.000410918	1.78081E-05	0.000152732	9.80822E-05	0.000264155	0.000157771	0.525969	0.695529741	1.206205334
MEDN0588	Glycerol 3-phosphate	GP	PG	171.0058746	172.0137	[M-H]-	C3H9O6P	4.21362E-06	1.05127E-06	1.77851E-06	2.71362E-06	3.48239E-06	2.31424E-06	3.53314E-06	8.79617E-06	2.1314E-06	4.83092E-06	4.14197E-06	6.15187E-06	0.0921721	0.051016668	1.902155179
MEDN0159	Flavin Adenine Dinucleotide	Nucleotide And Its metabolomics	Nucleotide and Its metabolomics	784.1493347	785.157	[M-H]-	C27H33N9O15P2	6.85183E-05	0.00010179	2.92677E-05	8.43003E-05	7.62118E-05	8.85023E-05	7.62932E-05	3.31369E-05	7.91234E-05	6.04968E-05	6.88825E-05	5.34459E-05	0.23716	0.321887197	0.827878696
MEDN0166	Nicotinic Acid Adenine Dinucleotide	Nucleotide And Its metabolomics	Nucleotide and Its metabolomics	662.1013218	663.109	[M-H]-	C21H27N7O14P2	6.94726E-05	3.22381E-06	7.54309E-06	3.80486E-05	5.41538E-05	2.9682E-05	0.000134091	5.12409E-06	0.000105837	6.5044E-05	0.000101698	5.99933E-05	0.404329	0.061186143	2.334151875
MEDN0169	Uracil	Nucleotide And Its metabolomics	Nucleotide and Its metabolomics	111.0194774	112.027	[M-H]-	C4H4N2O2	1.71155E-05	2.34532E-05	3.48613E-05	2.01217E-05	1.85809E-05	2.09221E-05	2.29692E-05	2.32404E-05	1.88177E-05	2.06091E-05	2.1862E-05	2.24572E-05	0.097089	0.760250426	0.962244673
MEDN0171	Uridine	Nucleotide And Its metabolomics	Nucleotide and Its metabolomics	243.0617361	244.07	[M-H]-	C9H12N2O6	0.000252022	0.00032074	0.000183042	0.000284617	0.000267911	0.000293295	0.000265712	0.000130974	0.000326319	0.000247196	0.000257025	0.000202591	0.372759	0.40737809	0.892727619
MEDN0173	Uridine 5'-Diphospho-N-Acetylgalactosamine	Nucleotide And Its metabolomics	Nucleotide and Its metabolomics	606.0737697	607.1	[M-H]-	C17H27N3O17P2	2.6122E-05	1.62241E-05	9.61714E-06	2.14271E-05	2.38333E-05	2.01771E-05	2.36995E-05	7.65609E-06	3.43082E-05	2.35129E-05	2.3612E-05	1.67215E-05	0.125299	0.652418687	1.103148028
MEDN0206	Citramalic Acid	Organic acid And Its derivatives	Organicacid and Its derivatives	147.0293734	148.1	[M-H]-	C5H8O5	2.45889E-05	1.05937E-05	9.40617E-06	1.79505E-05	2.13528E-05	1.6183E-05	1.62096E-05	1.12908E-05	8.82449E-06	9.82345E-06	1.32136E-05	1.23833E-05	0.131987	0.105255784	0.716913395
MEDN0227	D-Glucose 6-Phosphate	Carboxylic acids and derivatives	Phosphate sugars	259.0219186	260.03	[M-H]-	C6H13O9P	0.001663453	0.003631754	0.00607464	0.002597083	0.002118586	0.002845662	0.003605978	0.003403151	0.000887649	0.001906537	0.002808707	0.003065415	1.73802	0.49733178	0.828127946
MEDN0240	L-Gulonolactone	Carboxylic acids and derivatives	Sugar acids	177.039938	178.048	[M-H]-	C6H10O6	1.55027E-09	1.35025E-05	4.98324E-06	6.40549E-06	3.12339E-06	8.11054E-06	7.02861E-06	1.58877E-05	4.36225E-06	9.03055E-06	7.96779E-06	1.1388E-05	0.113656	0.219447539	1.540823358
MEDN0244	Orotic Acid	CoEnzyme and vitamins	CoEnzyme and vitamins	155.0093066	156.017	[M-H]-	C5H4N2O4	2.11818E-06	1.71804E-09	9.24621E-05	1.11427E-06	1.62879E-06	8.46982E-07	7.21253E-06	2.40354E-09	5.25513E-06	3.12755E-06	5.29611E-06	3.01005E-06	0.250104	0.436078472	0.243488673
MEDN0245	Pantothenate	CoEnzyme and vitamins	CoEnzyme and vitamins	218.1028726	219.1	[M-H]-	C9H17NO5	0.000219001	0.000242492	0.000309341	0.000230144	0.000224433	0.00023311	0.000302286	0.000137106	0.000388281	0.000286544	0.000294901	0.000226758	0.388342	0.442537394	1.121598493
MEDN0279	2-Aminoethanesulfinic Acid	Organic acid And Its derivatives	Sulfonic acids	108.0119495	109.02	[M-H]-	C2H7NO2S	6.13837E-05	2.15271E-05	1.25988E-05	4.24784E-05	5.21676E-05	3.74448E-05	5.40428E-05	4.92913E-05	9.70883E-06	2.57415E-05	4.07656E-05	4.44474E-05	0.184593	0.953809935	0.984170448
MEDN1003	Inosine	Nucleotide And Its metabolomics	Nucleotide and Its metabolomics	267.0729695	268.081	[M-H]-	C10H12N4O5	0.005432305	0.002241857	0.004479873	0.003918971	0.004694574	0.003516045	0.008146287	0.004437743	0.005288951	0.004944175	0.006644058	0.005691272	2.56799	0.028869322	1.447579804
MEDN0285	2-Methylsuccinic Acid	Organic acid And Its derivatives	Organicacid and Its derivatives	131.0344587	132.042	[M-H]-	C5H8O4	2.88711E-05	6.50356E-06	7.2184E-06	1.82615E-05	2.3699E-05	1.54366E-05	2.04952E-05	1.37237E-05	2.56139E-05	2.07978E-05	2.06372E-05	1.76516E-05	0.127115	0.445113198	1.189311225
MEDN0292	3-Hydroxybutyrate	Organic acid And Its derivatives	Organicacid and Its derivatives	103.0395441	104.047	[M-H]-	C4H8O3	0.000146448	0.000189676	0.000120744	0.000166953	0.000156444	0.000172412	0.000136779	0.000235828	0.000787816	0.000564237	0.000337315	0.000293488	0.921615	0.039119463	2.472467721
MEDN0299	Adipic Acid	Organic acid And Its derivatives	Organicacid and Its derivatives	145.0501088	146.058	[M-H]-	C6H10O4	3.05626E-06	3.99331E-06	9.16461E-06	3.50073E-06	3.27294E-06	3.61907E-06	5.07984E-06	4.35202E-06	4.66279E-06	4.53691E-06	4.82513E-06	4.62082E-06	0.0574832	0.803725005	1.055270408
MEDN0314	Glutaric Acid	Organic acid And Its derivatives	Organicacid and Its derivatives	131.0344587	132.042	[M-H]-	C5H8O4	2.88711E-05	6.50356E-06	7.2184E-06	1.82615E-05	2.3699E-05	1.54366E-05	2.04952E-05	1.37237E-05	2.56139E-05	2.07978E-05	2.06372E-05	1.76516E-05	0.127115	0.445113198	1.189311225
MEDN0316	Guanidinoethyl Sulfonate	Organic acid And Its derivatives	Sulfonic acids	166.0286622	167.037	[M-H]-	C3H9N3O3S	3.7072E-06	1.01651E-05	7.07412E-06	6.77039E-06	5.20047E-06	7.58597E-06	3.35552E-05	6.735E-06	6.74564E-06	6.74133E-06	2.09758E-05	1.4826E-05	0.173503	0.099472459	2.211650852
MEDN0325	L-Lactic Acid	Organic acid And Its derivatives	Organicacid and Its derivatives	89.02389405	90.03169406	[M-H]-	C3H6O3	9.08835E-05	7.81958E-05	9.34043E-05	8.48653E-05	8.79497E-05	8.3263E-05	9.95568E-05	8.23721E-05	9.20121E-05	8.81075E-05	9.41855E-05	8.9084E-05	0.132164	0.203250843	1.051597377
MEDN0333	Malonicacid	Organic acid And Its derivatives	Organicacid and Its derivatives	103.0031586	104.011	[M-H]-	C3H4O4	0.000115776	0.000135075	0.000133175	0.00012493	0.000120238	0.000127367	8.25393E-05	0.000208174	0.00064811	0.000469917	0.000264272	0.000240046	0.836702	0.043472346	2.528627545
MEDN0334	Mandelic Acid	Organic acid And Its derivatives	Organicacid and Its derivatives	151.0395441	152.047	[M-H]-	C8H8O3	1.59348E-05	2.24109E-06	1.54105E-06	9.43945E-06	1.27684E-05	7.71005E-06	1.72068E-09	6.79776E-06	1.28115E-05	1.03757E-05	4.86852E-06	5.70165E-06	0.104082	0.620017051	0.817102206
MEDN0335	Methylmalonic Acid	Organic acid And Its derivatives	Organicacid and Its derivatives	117.0188087	118.027	[M-H]-	C4H6O4	0.004417914	0.00011128	0.000179728	0.002375137	0.003422086	0.001831246	0.000626902	5.54524E-05	0.002110308	0.001278002	0.000932357	0.00055367	2.07835	0.168784923	0.450394418
MEDN0338	Phenyllactate(Pla)	Organic acid And Its derivatives	Organicacid and Its derivatives	165.0551942	166.063	[M-H]-	C9H10O3	2.23169E-06	8.5969E-07	1.71994E-09	1.58091E-06	1.91444E-06	1.40764E-06	3.92125E-07	7.18553E-06	1.52738E-06	3.81917E-06	1.99988E-06	4.23928E-06	0.0828597	0.104864397	2.396590829
MEDN0362	Lysope 18:1	GP	LPE	478.2933894	479.3	[M-H]-	C23H46NO7P	0.000116237	7.5342E-05	3.78387E-05	9.68393E-05	0.000106781	9.16746E-05	3.6402E-05	0.000271066	7.54871E-05	0.000154705	9.19024E-05	0.000169273	0.428345	0.234339425	1.522426426
MEDN0364	Lysope 18:0	GP	LPE	480.3090395	481.3	[M-H]-	C23H48NO7P	0.000546434	0.000394845	3.12762E-05	0.00047453	0.000511382	0.000455386	0.00010526	0.000469572	0.000195758	0.000306665	0.000199746	0.000316269	0.723771	0.171957745	0.660053063
MEDN0366	Lysope 16:0	GP	LPE	452.2777394	453.3	[M-H]-	C21H44NO7P	0.000174112	0.000106515	2.43505E-05	0.000142049	0.000158482	0.000133512	2.33803E-05	0.000147463	8.23033E-05	0.000108696	6.34049E-05	9.97049E-05	0.37768	0.229004036	0.710335632
MEDN0368	Lysope 14:0	GP	LPE	424.2464393	425.2	[M-H]-	C19H40NO7P	1.11599E-06	3.6161E-07	2.71751E-07	7.5816E-07	9.4155E-07	6.62889E-07	3.51918E-07	3.15398E-07	1.05781E-06	7.571E-07	5.42004E-07	4.44145E-07	0.0258392	0.556877048	0.843487364
MEDN0374	9-HpODE	Oxidized lipids	Oxidized lipids	311.2222595	312.2	[M-H]-	C18H32O4	1.10515E-06	1.36042E-06	1.06504E-06	1.22623E-06	1.16418E-06	1.25847E-06	1.38362E-06	1.59376E-06	1.31186E-06	1.42604E-06	1.40352E-06	1.48568E-06	0.0299973	0.002453703	1.198477968
MEDN0375	13-HOTrE [13S-hydroxy-9Z,11E,15Z-octadecatrienoic acid]	Oxidized lipids	Oxidized lipids	293.2116948	294.1	[M-H]-	C18H30O3	1.05589E-06	1.63926E-06	1.47902E-06	1.3326E-06	1.19078E-06	1.40628E-06	1.73948E-06	1.85425E-06	1.55127E-06	1.67399E-06	1.70875E-06	1.77159E-06	0.0371627	0.00307783	1.270922834
MEDN0376	9,10-DiHOME [(��)9,10-dihydroxy-12Z-octadecenoic acid]	Oxidized lipids	Oxidized lipids	313.2379096	314.2457	[M-H]-	C18H34O4	2.39344E-06	2.98348E-06	3.58321E-06	2.67331E-06	2.52987E-06	2.74783E-06	3.66104E-06	4.41211E-06	2.66029E-06	3.36985E-06	3.52443E-06	3.90777E-06	0.0530013	0.025708125	1.273449654
MEDN0378	��-Linolenic Acid(C18:3N6)	FA	FFA	277.2167802	278.22	[M-H]-	C18H30O2	8.41226E-06	3.69971E-06	2.89027E-06	6.17695E-06	7.32257E-06	5.58179E-06	7.12382E-06	4.99163E-06	1.83086E-05	1.29147E-05	9.84051E-06	7.74655E-06	0.127593	0.06354296	1.787541569
MEDN0380	Palmitoleic Acid(C16:1)	FA	FFA	253.2167802	254.2	[M-H]-	C16H30O2	0.002197244	0.001272536	0.001209615	0.001758625	0.001983423	0.001641842	0.001481833	0.001547882	0.003391183	0.002644566	0.002027314	0.001820274	1.35873	0.192911395	1.283184571
MEDN0381	Hexadecanoic Acid(C16:0)	FA	FFA	255.2324303	256.24	[M-H]-	C16H32O2	0.002636831	0.002903304	0.002479773	0.002763228	0.002698448	0.002796881	0.002648322	0.003864098	0.002991921	0.00334519	0.002975249	0.003359094	1.32912	0.023763403	1.178481893
MEDN0385	Dodecanoic Acid(C12:0)	FA	FFA	199.16983	200.17	[M-H]-	C12H24O2	5.315E-05	2.75632E-05	2.35001E-05	4.10133E-05	4.72335E-05	3.77819E-05	3.64097E-05	2.1582E-05	0.000207904	0.000132435	8.14588E-05	5.56013E-05	0.433588	0.109519614	2.325337249
MEDN0388	Elaidic Acid(C18:1N9T)	FA	FFA	281.2480803	282.25	[M-H]-	C18H34O2	1.03411E-05	1.17535E-05	9.86176E-06	1.10111E-05	1.06677E-05	1.11894E-05	1.14098E-05	1.62496E-05	1.24975E-05	1.40172E-05	1.26331E-05	1.41948E-05	0.100506	0.004695543	1.249555824
MEDN0396	Capric Acid(C10:0)	FA	FFA	171.1385299	172.15	[M-H]-	C10H20O2	3.99349E-07	4.25979E-07	3.50084E-07	4.1198E-07	4.05506E-07	4.15344E-07	3.69775E-07	5.69453E-07	6.67473E-07	6.27771E-07	4.9081E-07	5.24772E-07	0.0227635	0.010558083	1.349553782
MEDN0400	��-Linolenic Acid(C18:3N3)	FA	FFA	277.2167802	278.22	[M-H]-	C18H30O2	8.41226E-06	3.69971E-06	2.89027E-06	6.17695E-06	7.32257E-06	5.58179E-06	7.12382E-06	4.99163E-06	1.83086E-05	1.29147E-05	9.84051E-06	7.74655E-06	0.127593	0.06354296	1.787541569
MEDN0411	Neopterin	Heterocyclic compounds	Pteridines and derivatives	252.0733039	253.081	[M-H]-	C9H11N5O4	2.21791E-06	1.98243E-06	2.68215E-05	2.10622E-06	2.16346E-06	2.07648E-06	5.1934E-06	4.90376E-06	4.69188E-06	4.7777E-06	4.99838E-06	4.95752E-06	0.119756	0.757459601	0.790050961
MEDN0413	Ethylmalonate	Organic acid And Its derivatives	Organicacid and Its derivatives	131.0344587	132.042	[M-H]-	C5H8O4	2.88711E-05	6.50356E-06	7.2184E-06	1.82615E-05	2.3699E-05	1.54366E-05	2.04952E-05	1.37237E-05	2.56139E-05	2.07978E-05	2.06372E-05	1.76516E-05	0.127115	0.445113198	1.189311225
MEDN0419	Uridine 5-Monophosphate	Nucleotide And Its metabolomics	Nucleotide and Its metabolomics	323.0280666	324.036	[M-H]-	C9H13N2O9P	1.95695E-05	1.4817E-05	2.85663E-05	1.73152E-05	1.84706E-05	1.6715E-05	1.2548E-05	4.1795E-05	6.11802E-07	1.72928E-05	1.47739E-05	2.64428E-05	0.142611	0.957271229	0.982768811
MEDN0444	Hypoxanthine-9-��-D-Arabinofuranoside	Nucleotide And Its metabolomics	Nucleotide and Its metabolomics	267.0729695	268.081	[M-H]-	C10H12N4O5	0.00996425	0.013114785	0.008936048	0.011458652	0.010692752	0.011856537	0.013767567	0.004607327	0.011017345	0.008421009	0.011259299	0.008386677	2.52241	0.339547936	0.870290688
MEDN0463	D-Fructose 6-Phosphate-Disodium Salt	Carboxylic acids and derivatives	Phosphate sugars	259	304.1	[M-2Na+H]-	C6H11Na2O9P	0.000861862	0.002049245	0.003608054	0.001425076	0.001136422	0.001575033	0.001791269	0.002069531	0.000261775	0.000993995	0.001417238	0.001698928	1.41436	0.422234794	0.772614013
MEDN0478	Aminomalonic Acid	Organic acid And Its derivatives	Organicacid and Its derivatives	118.0140576	119.022	[M-H]-	C3H5NO4	0.000178039	4.3037E-06	7.2377E-06	9.56309E-05	0.000137866	7.36896E-05	2.14646E-05	2.40354E-09	6.36329E-05	3.78598E-05	2.91562E-05	1.65663E-05	0.448282	0.095884903	0.339559111
MEDN0480	Dl-Glyceraldehyde 3-Phosphate	Organic acid And Its derivatives	Phosphoric acids	168.9902246	169.998	[M-H]-	C3H7O6P	0.000574115	0.000665589	0.001521976	0.000617504	0.000595267	0.000629057	0.000203557	0.001556936	1.63632E-09	0.000630627	0.000403911	0.000901839	1.00812	0.5932407	0.803055393
MEDN0485	D-Fructose-1,6-Biphosphate-Trisodium Salt	Carboxylic acids and derivatives	Phosphate sugars	339	405.9419	[M-3Na+2H]-	C6H11Na3O12P2	8.06879E-05	9.26598E-05	0.000209489	8.63666E-05	8.34562E-05	8.78785E-05	6.26615E-06	0.000208788	2.31812E-06	8.59473E-05	4.36475E-05	0.000114963	0.392391	0.451612565	0.721158834
MEDN0494	8,15-Dihete	FA	FFA	335.2222595	336.2300595	[M-H]-	C20H32O4	6.14095E-05	3.76805E-05	3.67991E-05	5.01541E-05	5.59226E-05	4.71573E-05	4.13079E-05	4.54136E-05	8.48359E-05	6.88682E-05	5.42374E-05	5.04269E-05	0.195685	0.259320137	1.193574546
MEDN0498	Ribulose-5-Phosphate	Carboxylic acids and derivatives	Phosphate sugars	229.0113539	230.0191538	[M-H]-	C5H11O8P	0.001549336	0.001330492	0.001160616	0.001445531	0.001498732	0.001417893	0.002088336	0.000564112	0.002087945	0.001470726	0.001798592	0.001265488	0.959913	0.565527636	1.103848629
MEDN0499	Argininosuccinic acid	Organic acid And Its derivatives	Organicacid and Its derivatives	289.1148343	290.1226343	[M-H]-	C10H18N4O6	0.000162595	7.35151E-05	8.79043E-05	0.000120342	0.000141997	0.000109092	0.00010946	0.000330007	5.57803E-05	0.000166854	0.000136386	0.00022	0.462771	0.222778615	1.464510277
MEDN0523	Indole-3-lactic acid	Heterocyclic compounds	Indole and Its derivatives	204.0660932	205.0738932	[M-H]-	C11H11NO3	7.26661E-06	2.83535E-06	2.5759E-06	5.16472E-06	6.24197E-06	4.60509E-06	1.46969E-06	2.18944E-05	2.6312E-06	1.04336E-05	5.67501E-06	1.26793E-05	0.130555	0.204004917	1.909513712
MEDN0530	Pimelic acid	Organic acid And Its derivatives	Organicacid and Its derivatives	159.0657589	160.0735589	[M-H]-	C7H12O4	4.85474E-06	5.0459E-06	7.7019E-06	4.94541E-06	4.89894E-06	4.96955E-06	7.06359E-06	5.63124E-06	3.64936E-06	4.4521E-06	5.83845E-06	5.74896E-06	0.0474877	0.993660621	0.998989954
MEDN1269	PysoPE 22:6(2n isomer1)	GP	LPE	524.2793485	525.2855	[M-H]-	C27H44NO7P	6.64048E-05	2.39438E-05	9.46847E-06	4.62642E-05	5.65865E-05	4.09017E-05	2.56286E-05	5.06507E-05	4.67006E-05	4.83005E-05	3.62649E-05	4.24773E-05	0.178056	0.910946135	1.026494145
MEDN0534	Deoxyguanosine diphosphate(dGDP)	Nucleotide And Its metabolomics	Nucleotide and Its metabolomics	426.021615	427.0294147	[M-H]-	C10H15N5O10P2	1.66671E-05	4.7922E-05	3.38714E-05	3.14923E-05	2.38942E-05	3.54395E-05	8.10518E-05	1.29207E-05	5.56785E-05	3.83597E-05	6.10234E-05	4.02505E-05	0.250284	0.141655667	1.528289861
MEDN1079	(4E,7E,10Z,13E,16E,19E) -docosa-4,7,10,13,16,19-hexanoic acid	Oxidized lipids	Oxidized lipids	327.2324303	328.2402	[M-H]-	C22H32O2	5.20218E-05	5.13657E-06	1.45583E-06	2.97826E-05	4.11804E-05	2.38614E-05	4.11549E-05	2.84206E-06	2.48284E-05	1.5923E-05	2.93177E-05	1.78843E-05	0.184674	0.719179798	0.85995574
MEDN0538	UDP-glucose	Nucleotide And Its metabolomics	Nucleotide and Its metabolomics	565.0472206	566.0550204	[M-H]-	C15H24N2O17P2	3.38371E-05	3.15586E-06	1.71994E-09	1.9284E-05	2.67427E-05	1.54092E-05	9.25058E-07	9.2256E-06	9.29394E-06	9.26626E-06	4.83822E-06	6.73289E-06	0.189333	0.110863334	0.409242236
MEDN0555	Hydroxyphenyllactic acid	Organic acid And Its derivatives	Organicacid and Its derivatives	181.0501088	182.0579088	[M-H]-	C9H10O4	6.92883E-05	1.11535E-05	5.37826E-06	4.17131E-05	5.58457E-05	3.43712E-05	1.49032E-05	2.96304E-05	2.34812E-05	2.59719E-05	2.00959E-05	2.42133E-05	0.230197	0.230067644	0.635113062
MEDN0573	GDP-L-fucose	Nucleotide And Its metabolomics	Nucleotide and Its metabolomics	588.0744384	589.0822382	[M-H]-	C16H25N5O15P2	1.56308E-05	2.25446E-05	4.54619E-06	1.89102E-05	1.72295E-05	1.97834E-05	8.74547E-06	2.23412E-05	1.73684E-05	1.93826E-05	1.37358E-05	1.7452E-05	0.10396	0.98461388	1.003860659
MEDN0579	N-lactoyl-phenylalanine	Amino acid and Its metabolomics	Amino acid derivatives	236.092308	237.100108	[M-H]-	C12H15NO4	5.03371E-05	1.50619E-05	6.29097E-06	3.36049E-05	4.21804E-05	2.915E-05	1.45367E-05	6.59239E-05	5.60185E-06	3.00349E-05	2.18075E-05	4.08589E-05	0.192975	0.974924409	1.012106789
MEDN0602	deoxyguanosine 5'-monophosphate(dGMP)	Nucleotide And Its metabolomics	Nucleotide and Its metabolomics	346.0552844	347.0630843	[M-H]-	C10H14N5O7P	4.83321E-05	0.000161479	0.000410569	0.000102001	7.44952E-05	0.000116291	0.000410918	1.78081E-05	0.000152732	9.80822E-05	0.000264155	0.000157771	0.525969	0.695529741	1.206205334
MEDN0604	Tetradecanedioic acid	FA	FFA	257.1753093	258.18311	[M-H]-	C14H26O4	5.96818E-06	7.5048E-06	7.94135E-06	6.69705E-06	6.32349E-06	6.89111E-06	7.67654E-06	9.67266E-06	7.88543E-06	8.60934E-06	8.11415E-06	8.78719E-06	0.0767993	0.004002162	1.227927257
MEDN0606	5-Methoxytryptophan	Amino acid and Its metabolomics	Amino acid derivatives	190.0868287	191.0946287	[M-H]-	C11H13NO2	4.90659E-05	1.93471E-05	1.71994E-09	3.49693E-05	4.2194E-05	3.12161E-05	1.72068E-09	2.51429E-05	1.70374E-05	2.03205E-05	9.534E-06	1.62746E-05	0.232838	0.096664123	0.49951404
MEDN0609	Uridine triphosphate(UTP)	Nucleotide And Its metabolomics	Nucleotide and Its metabolomics	482.9607277	483.9685274	[M-H]-	C9H15N2O15P3	2.61168E-06	2.31898E-06	1.71994E-09	2.47284E-06	2.544E-06	2.43588E-06	1.72068E-09	5.39329E-05	3.01665E-07	2.20246E-05	1.03335E-05	2.91617E-05	0.250502	0.067734453	9.346393141
MEDN0621	Indoxylsulfuric acid	Heterocyclic compounds	Indole and Its derivatives	212.0017787	213.009581	[M-H]-	C8H7NO4S	6.36488E-05	4.44763E-07	1.99494E-06	3.3669E-05	4.9034E-05	2.56869E-05	7.25918E-06	2.95449E-06	1.75841E-05	1.16585E-05	9.32305E-06	6.57282E-06	0.269715	0.087842593	0.317242995
MEDN0622	Porphobilinogen	Organic acid And Its derivatives	Organicacid and Its derivatives	225.0875569	226.0953569	[M-H]-	C10H14N2O4	0.000135101	0.000170226	0.000228045	0.000151762	0.000143223	0.000156198	0.000173057	0.000197665	0.000154712	0.00017211	0.000172613	0.000183431	0.244937	0.456864049	1.070117563
MEDN0624	5'-Adenylyl sulfate(APS)	Nucleotide And Its metabolomics	Nucleotide and Its metabolomics	426.0120993	427.0198989	[M-H]-	C10H14N5O10PS	2.66577E-05	9.39942E-05	2.24376E-05	5.85976E-05	4.2228E-05	6.71016E-05	5.7293E-05	2.46644E-05	4.27098E-05	3.54006E-05	4.70225E-05	3.73672E-05	0.226999	0.37394437	0.785994748
MEDN0657	D-Xylulose 5-phosphate	Carboxylic acids and derivatives	Phosphate sugars	229.0113539	230.0191538	[M-H]-	C5H11O8P	0.001549336	0.001330492	0.001160616	0.001445531	0.001498732	0.001417893	0.002088336	0.000564112	0.002087945	0.001470726	0.001798592	0.001265488	0.959913	0.565527636	1.103848629
MEDN0661	2-hydroxy-2-(4-hydroxy-3-methoxyphenyl)acetic acid	Benzene and substituted derivatives	Phenolic acids	197.0450234	198.0528234	[M-H]-	C9H10O5	2.42841E-06	1.80274E-06	1.62899E-06	2.13163E-06	2.28373E-06	2.05262E-06	2.23708E-06	2.41821E-06	1.75459E-06	2.02338E-06	2.13683E-06	2.25834E-06	0.0238251	0.598587884	1.040581442
MEDN0662	Gamma-Glu-Leu	Amino acid and Its metabolomics	Small Peptide	259.1294217	260.137215	[M-H]-	C11H20N2O5	3.87463E-06	1.50258E-06	1.998E-06	2.74949E-06	3.32614E-06	2.44992E-06	2.8745E-06	1.56503E-05	1.89431E-06	7.46608E-06	5.02858E-06	9.61551E-06	0.127053	0.060910308	2.674666223
MEDN0678	Ethylsalicylate	Organic acid And Its derivatives	Organicacid and Its derivatives	165.0551942	166.0629942	[M-H]-	C9H10O3	0.000179194	0.000202367	0.000224089	0.000190185	0.000184552	0.000193112	0.000226805	0.000258541	0.000181959	0.000212978	0.000220318	0.000236825	0.315039	0.050717496	1.139691786
MEDN0682	Octadecanamide	Alcohol and amines	Amines	282.2797148	283.2875	[M-H]-	C18H37NO	4.97498E-06	4.92048E-06	5.03694E-06	4.94913E-06	4.96237E-06	4.94224E-06	5.57865E-06	7.52843E-06	4.12698E-06	5.50472E-06	5.54396E-06	6.40095E-06	0.0548934	0.106549593	1.16442364
MEDN0689	2,5-Furandicarboxylicacid	Organic acid And Its derivatives	Organicacid and Its derivatives	154.9980732	156.005875	[M-H]-	C6H4O5	0.000101784	8.81433E-05	0.000145616	9.53136E-05	9.86295E-05	9.35909E-05	0.000108793	0.000131434	0.000111715	0.000119702	0.000113911	0.000121478	0.230541	0.159081601	1.13474474
MEDN0729	Phenoxyacetic acid	Benzene and substituted derivatives	Phenolic acids	151.0395441	152.0473441	[M-H]-	C8H8O3	2.29043E-06	1.71804E-09	7.87867E-07	1.20482E-06	1.76121E-06	9.15776E-07	7.97078E-07	1.39918E-06	1.03123E-06	1.18027E-06	9.76845E-07	1.15923E-06	0.0338881	0.840018194	0.939959
MEDN0751	(��)12-HETE [(��)12-hydroxy-5Z,8Z,10E,14Z-eicosatetraenoic acid]	Oxidized lipids	Oxidized lipids	319.2273449	320.2351449	[M-H]-	C20H32O3	6.36453E-07	7.10297E-07	2.8616E-07	6.7148E-07	6.53528E-07	6.80805E-07	5.75913E-07	3.24799E-06	3.42173E-07	1.51915E-06	1.01842E-06	1.98125E-06	0.0554875	0.085362899	2.38679917
MEDN0765	11,12-EET [(��)11,(12)-epoxy-5Z,8Z,14Z-eicosatrienoic acid]	Oxidized lipids	Oxidized lipids	319.2273449	320.2351449	[M-H]-	C20H32O3	4.10683E-07	8.11127E-07	3.74985E-07	6.00626E-07	5.03278E-07	6.51199E-07	2.0306E-07	3.95677E-06	1.27851E-07	1.67873E-06	8.95351E-07	2.21741E-06	0.0598716	0.140130358	2.708663813
MEDN0767	12,13-EpOME [(��)12(13)epoxy-9Z-octadecenoic acid]	Oxidized lipids	Oxidized lipids	295.2273449	296.2351449	[M-H]-	C18H32O3	9.4785E-07	7.32249E-07	3.77603E-07	8.45584E-07	8.97996E-07	8.18355E-07	9.53507E-07	9.32522E-07	9.33321E-07	9.32997E-07	9.43885E-07	9.38978E-07	0.0248412	0.071646038	1.219837763
MEDN0783	9,10-EpOME [(��)9,10-epoxy-12Z-octadecenoic acid]	Oxidized lipids	Oxidized lipids	295.2273449	296.2351449	[M-H]-	C18H32O3	9.4785E-07	7.32249E-07	3.77603E-07	8.45584E-07	8.97996E-07	8.18355E-07	9.53507E-07	9.32522E-07	9.33321E-07	9.32997E-07	9.43885E-07	9.38978E-07	0.0248412	0.071646038	1.219837763
MEDN0807	Myristic acid	FA	FFA	227.2011301	228.37	[M-H]-	C14H28O2	4.2479E-07	1.69399E-07	1.95443E-07	3.0365E-07	3.65736E-07	2.71396E-07	3.74937E-07	2.8968E-07	7.23763E-07	5.47941E-07	4.56099E-07	3.84232E-07	0.0251669	0.041624858	1.604617247
MEDN0820	3-Hydroxyglutaric acid	Organic acid And Its derivatives	Organicacid and Its derivatives	147.0293734	148.0371734	[M-H]-	C5H8O5	1.08832E-05	7.81443E-06	6.78115E-06	9.42759E-06	1.01736E-05	9.04003E-06	5.90806E-06	6.97295E-06	1.21802E-05	1.00711E-05	7.86107E-06	7.47754E-06	0.0644715	0.600302039	0.932573399
MEDN0822	Cysteine glutathione disulfide	Amino acid and Its metabolomics	Small Peptide	425.0801057	426.0879051	[M-H]-	C13H22N4O8S2	1.61455E-05	5.76881E-05	8.08277E-05	3.58505E-05	2.57515E-05	4.1097E-05	3.49356E-05	0.000483727	1.63632E-09	0.000195931	0.000110465	0.000271656	0.715702	0.085975841	4.261402784
MEDN0827	N-acetylornithine	Organic acid And Its derivatives	Organicacid and Its derivatives	173.0926423	174.1004423	[M-H]-	C7H14N2O3	3.93888E-05	4.05363E-05	2.04941E-05	3.99331E-05	3.96542E-05	4.0078E-05	3.36126E-05	0.000238752	2.64793E-05	0.000112459	7.06023E-05	0.000143217	0.495775	0.066193666	2.84037419
MEDN0839	N-Alpha-Acetyl-L-Asparagine	Amino acid and Its metabolomics	Amino acid derivatives	173.0562568	174.064056	[M-H]-	C6H10N2O4	2.40274E-06	4.79315E-06	2.43009E-06	3.53659E-06	2.95548E-06	3.83848E-06	2.15277E-06	5.02902E-06	2.18194E-06	3.33513E-06	2.70746E-06	3.71001E-06	0.0447893	0.815503334	0.957898189
MEDN0846	7,8-Dimethylalloxazine	Heterocyclic compounds	Heterocyclic compounds	241.0725756	242.080376	[M-H]-	C12H10N4O2	8.2252E-06	1.13147E-05	5.31806E-06	9.69063E-06	8.93958E-06	1.00808E-05	9.47465E-06	5.16094E-06	1.1135E-05	8.71523E-06	9.11838E-06	7.40938E-06	0.0644092	0.725729988	0.95229807
MEDN1063	Homo-Gamma-Linolenic Acid	Organic acid And Its derivatives	Organicacid and Its derivatives	305.2480803	306.2559	[M-H]-	C20H34O2	0.00996425	0.013114785	0.008936048	0.011458652	0.010692752	0.011856537	0.013767567	0.004607327	0.011017345	0.008421009	0.011259299	0.008386677	2.52241	0.339547936	0.870290688
MEDN1009	3-hydroxyphenylacetic acid	Organic acid And Its derivatives	Organicacid and Its derivatives	151.0395441	152.0473441	[M-H]-	C8H8O3	1.00161E-05	1.71804E-09	1.71994E-09	5.26595E-06	7.70046E-06	4.00122E-06	1.72068E-09	3.64244E-06	1.03725E-05	7.6465E-06	3.58817E-06	3.61161E-06	0.086814	0.890998846	1.0695043
MEDN1035	13(R)-HODE	Oxidized lipids	Oxidized lipids	295.2	296.2351449	[M-H]-	C18H32O3	2.74156E-06	4.04943E-06	4.10894E-06	3.36193E-06	3.04398E-06	3.5271E-06	3.76466E-06	8.0703E-06	2.95465E-06	5.02671E-06	4.35674E-06	5.96042E-06	0.0751865	0.07284758	1.446434763
MEDN1052	(S) -2-Hydroxyglutaric acid	Organic acid And Its derivatives	Organicacid and Its derivatives	147.0293734	148.0371734	[M-H]-	C5H8O5	2.45889E-05	1.05937E-05	9.40617E-06	1.79505E-05	2.13528E-05	1.6183E-05	1.62096E-05	1.12908E-05	8.82449E-06	9.82345E-06	1.32136E-05	1.23833E-05	0.131987	0.105255784	0.716913395
MEDN1055	D-Calcium Pantothenate	CoEnzyme and vitamins	CoEnzyme and vitamins	437.2135453	438.22135	[M-H]-	C18H34N2O10	3.31154E-06	6.4881E-06	6.90652E-06	4.81829E-06	4.04606E-06	5.21946E-06	7.23088E-06	6.5339E-07	1.0207E-05	6.33737E-06	6.81171E-06	4.15227E-06	0.0727041	0.603863776	1.149485845
MEDN1056	Iminodiacetic acid	Organic acid And Its derivatives	Organicacid and Its derivatives	132.0297077	133.0375	[M-H]-	C4H7NO4	0.000351635	0.000399445	0.000425284	0.000374313	0.00036269	0.000380351	0.000660035	0.000392712	0.000335227	0.000358511	0.000518579	0.000464224	0.529317	0.183003617	1.189897464
MEDN1060	L-Isoisoleucine	Amino acid and Its metabolomics	Amino acids	130.0868287	131.0946287	[M-H]-	C6H13NO2	0.000365777	0.000454003	0.000331222	0.000407625	0.000386177	0.000418767	0.000310622	0.001941396	0.00020714	0.000909589	0.000591619	0.001174514	1.30679	0.109940205	2.172508348
MEDN1069	9,12-octadecadienoic acid	FA	FFA	275.2011301	276.208921	[M-H]-	C18H28O2	2.55846E-06	9.92094E-07	1.40943E-06	1.81548E-06	2.19626E-06	1.61766E-06	1.7177E-06	2.59161E-06	4.83042E-06	3.9236E-06	2.75257E-06	2.68306E-06	0.0693068	0.026385549	1.746933448
MEDN1081	12,13-DiHOME	Oxidized lipids	Oxidized lipids	313.2379096	314.2457	[M-H]-	C18H34O4	2.39344E-06	2.98348E-06	3.58321E-06	2.67331E-06	2.52987E-06	2.74783E-06	3.66104E-06	4.41211E-06	2.66029E-06	3.36985E-06	3.52443E-06	3.90777E-06	0.0530013	0.025708125	1.273449654
MEDN1092	4-acetoxyphenol	Benzene and substituted derivatives	Phenolics	151.02584	152.0473441	[M-H]-	C8H8O3	8.39848E-05	4.33023E-05	7.23025E-06	6.46878E-05	7.45778E-05	5.95499E-05	2.82421E-05	0.000291363	1.88704E-05	0.000129242	7.56248E-05	0.00016879	0.492308	0.175315485	2.136399397
MEDN1110	1,11-undecylic acid	Organic acid And Its derivatives	Organicacid and Its derivatives	243.2	244.16746	[M-H]-	C13H24O4	5.31138E-05	5.78332E-05	5.52923E-05	5.53524E-05	5.42051E-05	5.59484E-05	6.04438E-05	7.76478E-05	5.28841E-05	6.29145E-05	6.16029E-05	6.85318E-05	0.178042	0.031139221	1.157589571
MEDN1112	16-Hydroxyhexadecanoic acid	FA	FFA	271.2273449	272.2351449	[M-H]-	C16H32O3	1.49854E-06	1.34475E-06	1.66332E-06	1.42559E-06	1.46298E-06	1.40617E-06	1.85098E-06	1.62269E-06	1.86795E-06	1.76861E-06	1.81233E-06	1.73044E-06	0.0346986	0.000337631	1.210381737
MEDN1117	Uridine diphosphate-N-acetylglucosamine	Nucleotide And Its metabolomics	Nucleotide and Its metabolomics	606.0737697	607.0815695	[M-H]-	C17H27N3O17P2	2.6122E-05	1.62241E-05	9.61714E-06	2.14271E-05	2.38333E-05	2.01771E-05	2.36995E-05	7.65609E-06	3.43082E-05	2.35129E-05	2.3612E-05	1.67215E-05	0.125299	0.652418687	1.103148028
MEDN1125	N,N��-dicyclohexylcarbodiimide	Alcohol and amines	Polyamines	205.1704987	206.1783	[M-H]-	C13H22N2	0.000455761	0.000538645	0.000543731	0.000495076	0.000474926	0.000505543	0.000553639	0.000728755	0.000494151	0.000589175	0.000570311	0.000638734	0.583805	0.025780412	1.18617833
MEDN1134	2-Hydroxy-3,5-dinitrobenzoic acid	Organic acid And Its derivatives	Organicacid and Its derivatives	226.9940505	228.0019	[M-H]-	C7H4N2O7	0.000116296	0.000121607	0.000120639	0.000118815	0.000117524	0.000119486	0.000128587	0.00016382	0.000112481	0.000133275	0.000130786	0.000145052	0.245595	0.041687387	1.139473171
MEDN1139	DL-2-hydroxystearic acid	FA	FFA	299.258645	300.2664	[M-H]-	C18H36O3	1.05869E-06	2.35467E-06	1.16887E-06	1.67342E-06	1.35837E-06	1.83709E-06	1.09206E-06	4.19739E-06	1.51847E-06	2.60355E-06	1.80115E-06	2.83596E-06	0.0538835	0.155224489	1.486446192
MEDN1145	P-chlorophenylalanine	Benzene and substituted derivatives	Phenolic acids	198.0322487	199.0400062	[M-H]-	C9H10ClNO2	1.92956E-05	1.76907E-05	2.66591E-05	1.85344E-05	1.89245E-05	1.83317E-05	2.0197E-05	3.47579E-05	2.08885E-05	2.65062E-05	2.31569E-05	2.81667E-05	0.143995	0.05390444	1.286658176
MEDN1162	p-Tolyl sulfuric acid	Organic acid And Its derivatives	Sulfonic acids	187.0086924	188.0143294	[M-H]-	C7H8O4S	0.000440258	3.97002E-06	4.85176E-06	0.000233313	0.000339375	0.000178213	0.000253074	2.67012E-05	0.000261739	0.000166538	0.000212477	0.000132251	0.528548	0.766649834	0.877330595
MEDN1183	Multifidol	Benzene and substituted derivatives	Phenolics	209.0814089	210.08919	[M-H]-	C11H14O4	1.01973E-06	9.37957E-07	1.23564E-06	9.80943E-07	1.00082E-06	9.70615E-07	1.25803E-06	1.38265E-06	8.14288E-07	1.0445E-06	1.15785E-06	1.25493E-06	0.0223299	0.198466541	1.124728504
MEDN1213	2-(4-hydroxyphenyl) propionate	Benzene and substituted derivatives	Phenolic acids	165.0603756	166.062995	[M-H]-	C9H10O3	4.63271E-06	1.56817E-06	7.3216E-07	3.1791E-06	3.9241E-06	2.79208E-06	1.06397E-06	9.89486E-06	1.42636E-06	4.85647E-06	2.84317E-06	5.88841E-06	0.0818369	0.326754608	1.543424901
MEDN1221	D-Mannose 6-phosphate	Carboxylic acids and derivatives	Phosphate sugars	259.0219186	260.029722	[M-H]-	C6H13O9P	0.001404403	0.003552152	0.005029107	0.002423151	0.00190103	0.002694393	0.003268915	0.003631755	0.000560858	0.001804704	0.002582	0.003035331	1.60293	0.626213773	0.875285695
MEDN1224	Bis(1-inositol) -3,1'-phosphate 1-phosphate	Alcohol and amines	Alcohols	501	502.04879	[M-H]-	C12H24O17P2	0.000108269	5.33128E-05	5.53917E-05	8.22014E-05	9.55613E-05	7.52609E-05	7.8249E-05	5.54498E-05	5.43822E-05	5.48146E-05	6.72551E-05	6.2157E-05	0.246169	0.123654006	0.792148933
MEDN1236	Cyclic ADP ribose	Nucleotide And Its metabolomics	Nucleotide and Its metabolomics	540.1	541.06103	[M-H]-	C15H21N5O13P2	2.77963E-05	3.69284E-06	3.46778E-06	1.63632E-05	2.22228E-05	1.33192E-05	4.37073E-05	3.36122E-06	6.3411E-05	3.90883E-05	4.15403E-05	2.50529E-05	0.279787	0.040420772	2.488553205
MEDN1239	5-O-(1-carboxyvinyl) -3-phosphate	Organic acid And Its derivatives	Phosphoric acids	323.0284738	324.02459	[M-H]-	C10H13O10P	3.88359E-05	2.54862E-05	2.86905E-05	3.25037E-05	3.5749E-05	3.08178E-05	4.81141E-05	6.85437E-06	8.61286E-06	7.9006E-06	2.92485E-05	1.95777E-05	0.210556	0.115023599	0.626333478
MEDN1241	2-(��-D-mannosyl) -3-phosphate glyceride	Alcohol and amines	Amines	347.0379626	348.04571	[M-H]-	C9H17O12P	7.93667E-05	0.000136972	0.000338351	0.000106691	9.26869E-05	0.000113966	0.00018397	5.68438E-06	0.000146414	8.94126E-05	0.000139609	8.17746E-05	0.436901	0.452377455	0.745207904
MEDN1246	3-(pyrazol-1-yl) -L-alanine	Amino acid and Its metabolomics	Amino acid derivatives	154.0620148	155.06946	[M-H]-	C6H9N3O2	5.73564E-05	1.5722E-05	0.002310454	3.76079E-05	4.77292E-05	3.23498E-05	0.000175573	0.000122602	0.000145445	0.000136193	0.000157098	0.000142201	1.22135	0.491768624	0.351473494
MEDN1262	PysoPS 18:2	GP	LPS	520.2675686	521.27482	[M-H]-	C24H44NO9P	6.53213E-06	4.68912E-06	1.34083E-06	5.65793E-06	6.10597E-06	5.42517E-06	2.17666E-06	9.2475E-05	2.3603E-06	3.88607E-05	1.93865E-05	5.09494E-05	0.327151	0.063766607	6.931112821
MEDN1264	PysoPE 22:4(2n isomer1)	GP	LPE	528.3100019	529.30174	[M-H]-	C27H48NO7P	1.44809E-05	1.92936E-05	2.81516E-06	1.67637E-05	1.55937E-05	1.73715E-05	3.62796E-06	5.18925E-05	4.72478E-06	2.38298E-05	1.31054E-05	2.98554E-05	0.181413	0.40695802	1.471707757
MEDN1265	PysoPE 22:4	GP	LPE	528.3100019	529.30174	[M-H]-	C27H48NO7P	1.44809E-05	1.92936E-05	2.81516E-06	1.67637E-05	1.55937E-05	1.73715E-05	3.62796E-06	5.18925E-05	4.72478E-06	2.38298E-05	1.31054E-05	2.98554E-05	0.181413	0.40695802	1.471707757
MEDN1271	PysoPE 20:2(2n isomer1)	GP	LPE	504.3105507	505.29609	[M-H]-	C25H48NO7P	2.05772E-05	1.04354E-05	2.14496E-06	1.57666E-05	1.82321E-05	1.44858E-05	3.3798E-06	4.29006E-05	4.98605E-06	2.03431E-05	1.13379E-05	2.49681E-05	0.15991	0.523831716	1.32181284
MEDN1272	PysoPE 20:2	GP	LPE	504.3105507	505.29609	[M-H]-	C25H48NO7P	2.05772E-05	1.04354E-05	2.14496E-06	1.57666E-05	1.82321E-05	1.44858E-05	3.3798E-06	4.29006E-05	4.98605E-06	2.03431E-05	1.13379E-05	2.49681E-05	0.15991	0.523831716	1.32181284
MEDN1273	PysoPE 20:3(2n isomer1)	GP	LPE	502.2954782	503.29609	[M-H]-	C25H46NO7P	7.24129E-06	9.53114E-06	2.25255E-06	8.32744E-06	7.77078E-06	8.61663E-06	2.38735E-06	3.30514E-05	1.09417E-05	1.98971E-05	1.06018E-05	2.02966E-05	0.180247	0.073961253	2.221681016
MEDN1274	PysoPE 20:3	GP	LPE	502.2954782	503.29609	[M-H]-	C25H46NO7P	7.24129E-06	9.53114E-06	2.25255E-06	8.32744E-06	7.77078E-06	8.61663E-06	2.38735E-06	3.30514E-05	1.09417E-05	1.98971E-05	1.06018E-05	2.02966E-05	0.180247	0.073961253	2.221681016
MEDN1279	PysoPE 18:0(2n isomer)	GP	LPE	480.3090395	481.3	[M-H]-	C23H48NO7P	0.000546434	0.000394845	3.12762E-05	0.00047453	0.000511382	0.000455386	0.00010526	0.000469572	0.000195758	0.000306665	0.000199746	0.000316269	0.723771	0.171957745	0.660053063
MEDN1283	PysoPE 18:3(2n isomer)	GP	LPE	474.2636247	475.27044	[M-H]-	C23H42NO7P	4.62479E-06	2.25732E-06	1.93646E-06	3.50182E-06	4.07736E-06	3.20283E-06	1.72063E-06	5.03462E-06	3.87626E-06	4.34545E-06	2.95203E-06	3.85139E-06	0.0486713	0.579135195	1.111210755
MEDN1284	PysoPE 18:3	GP	LPE	474.2623934	475.27044	[M-H]-	C23H42NO7P	4.24859E-06	2.20158E-06	1.54223E-06	3.27763E-06	3.77526E-06	3.01911E-06	1.28153E-06	5.06934E-06	3.66627E-06	4.23457E-06	2.66691E-06	3.70439E-06	0.0507497	0.5416367	1.141638534
MEDN1285	PysoPE 16:0(2n isomer)	GP	LPE	452.2777394	453.3	[M-H]-	C21H44NO7P	0.000174112	0.000106515	2.43505E-05	0.000142049	0.000158482	0.000133512	2.33803E-05	0.000147463	8.23033E-05	0.000108696	6.34049E-05	9.97049E-05	0.37768	0.229004036	0.710335632
MEDN1287	PysoPE 16:1	GP	LPE	450.2642726	451.28609	[M-H]-	C21H42NO7P	1.62809E-05	6.1443E-06	1.72518E-06	1.14728E-05	1.3937E-05	1.01926E-05	3.62108E-06	2.02285E-05	1.02501E-05	1.42918E-05	8.6271E-06	1.36371E-05	0.108781	0.578529008	1.182466715
MEDN1301	N-oleoyl-L-serine	Alcohol and amines	Amines	368.2801087	369.2879087	[M-H]-	C21H39NO4	2.44718E-05	3.21503E-05	3.99905E-05	2.8114E-05	2.62473E-05	2.90837E-05	2.19311E-05	4.76115E-05	2.96447E-05	3.6922E-05	2.89639E-05	3.70168E-05	0.133674	0.409449079	1.122362106
MEDN1303	Mannose 1-phosphate	Carboxylic acids and derivatives	Phosphate sugars	259	260.0297185	[M-H]-	C6H13O9P	0.000325883	0.000449383	0.000698831	0.000384463	0.00035444	0.00040006	0.000610116	0.00028231	0.000409153	0.000357776	0.000491734	0.000401295	0.494649	0.891390246	0.976778971
MEDP0006	Glycine	Amino acid and Its metabolomics	Amino acids	76	75.032	[M+H]+	C2H5NO2	1.7754E-05	1.85463E-06	1.63054E-05	1.02124E-05	1.40776E-05	8.20445E-06	9.67865E-06	3.59357E-05	7.77925E-06	1.91838E-05	1.41379E-05	2.35511E-05	0.164131	0.183770913	1.611882024
MEDP0009	L-Tyrosine	Amino acid and Its metabolomics	Amino acids	182.1	181.074	[M+H]+	C9H11NO3	0.007551864	0.00276586	0.001744383	0.005281706	0.00644519	0.004677275	0.003225707	0.009324949	0.001443944	0.004636093	0.003887371	0.006235563	2.19241	0.973894033	1.010094347
MEDP0010	L-Arginine	Amino acid and Its metabolomics	Amino acids	175	174.112	[M+H]+	C6H14N4O2	0.000293362	0.000307644	0.000341676	0.000300137	0.000296665	0.00030194	0.000266572	0.001898346	0.00026512	0.000926647	0.000576238	0.001147184	1.40113	0.060425878	2.75879273
MEDP0011	L-Lysine	Amino acid and Its metabolomics	Amino acids	147	146.106	[M+H]+	C6H14N2O2	0.002488694	0.001445601	0.000801187	0.001993921	0.002247498	0.001862187	0.002234402	0.008802846	0.001021009	0.004172991	0.003143866	0.005587669	2.92849	0.068890161	2.303033732
MEDP0012	L-Ornithine	Amino acid and Its metabolomics	Amino acids	133	168.067	[M-Cl]+	C5H13ClN2O2	6.965E-05	3.31563E-05	3.45613E-05	5.23399E-05	6.12115E-05	4.7731E-05	8.57875E-05	5.23385E-05	2.22885E-05	3.44601E-05	6.17079E-05	5.76618E-05	0.192575	0.814754822	1.052215585
MEDP0013	L-Alanine	Amino acid and Its metabolomics	Amino acids	90.048	89.048	[M+H]+	C3H7NO2	0.006143705	0.002002094	0.004049314	0.004179204	0.005186035	0.003656154	0.005977653	0.002773423	0.003586269	0.003257031	0.004701308	0.00386876	1.59598	0.818102056	0.958278785
MEDP0014	L-Aspartic Acid	Amino acid and Its metabolomics	Amino acids	134.1	133.038	[M+H]+	C4H7NO4	0.001596344	0.002123121	0.002580485	0.001846211	0.001718151	0.001912739	0.004445671	0.002424321	0.001931949	0.002131381	0.003359952	0.002955905	1.82009	0.048975099	1.464643479
MEDP0015	L-Citrulline	Amino acid and Its metabolomics	Amino acids	176.1	175.096	[M+H]+	C6H13N3O3	0.000134041	5.95245E-06	4.26889E-05	7.32845E-05	0.000104423	5.7108E-05	0.000111026	8.20276E-05	0.000346354	0.000239291	0.0001712	0.000132691	0.635087	0.030526113	2.593040653
MEDP0016	L-Glutamic Acid	Amino acid and Its metabolomics	Amino acids	148.1	147.053	[M+H]+	C5H9NO4	0.012526496	0.010946804	0.010542664	0.011777197	0.012161222	0.011577695	0.011266268	0.020086417	0.008798858	0.013370809	0.012253586	0.015636156	2.84073	0.251311184	1.170856599
MEDP0020	L-Methionine	Amino acid and Its metabolomics	Amino acids	150	149.051	[M+H]+	C5H11NO2S	0.00130951	0.000639055	0.000519575	0.000991491	0.00115448	0.000906819	0.000486169	0.003218612	0.000197867	0.0014214	0.000924921	0.00191544	1.42438	0.366949438	1.478810779
MEDP0021	L-Phenylalanine	Amino acid and Its metabolomics	Amino acids	166.0849	165.079	[M+H]+	C9H11NO2	0.008645835	0.008851745	0.007655648	0.008743505	0.008693448	0.00876951	0.008455245	0.014011593	0.007108721	0.009904684	0.00913523	0.011241064	2.34203	0.188047087	1.165438043
MEDP0022	L-Proline	Amino acid and Its metabolomics	Amino acids	116.1	115.063	[M+H]+	C5H9NO2	0.007980943	0.001283455	0.002470599	0.004804106	0.006432275	0.003958271	0.002092159	0.010472508	0.001830679	0.005330995	0.003611617	0.006574459	2.4064	0.772034535	1.110761455
MEDP0024	L-Serine	Amino acid and Its metabolomics	Amino acids	106	105.043	[M+H]+	C3H7NO3	0.00041573	0.000142542	0.00045888	0.000286148	0.00035256	0.000251647	0.000522743	0.00096991	0.000197504	0.000510362	0.000516935	0.00071255	0.960119	0.051289012	1.798160395
MEDP0025	L-Tryptophan	Amino acid and Its metabolomics	Amino acids	205.1	204.09	[M+H]+	C11H12N2O2	0.002690401	0.001840197	0.006968245	0.002287122	0.002493807	0.002179748	0.002339364	0.005874796	0.001514324	0.003280504	0.002780888	0.004116977	1.85675	0.815059373	1.078405705
MEDP0026	L-Valine	Amino acid and Its metabolomics	Amino acids	118.1	117.079	[M+H]+	C5H11NO2	0.00633301	0.005876284	0.004965087	0.00611637	0.006227401	0.006058689	0.005914561	0.014662419	0.004772419	0.008778298	0.007258046	0.010455588	3.15612	0.095608901	1.457165182
MEDP0036	5-Oxoproline	Amino acid and Its metabolomics	Amino acid derivatives	130	129.043	[M+H]+	C5H7NO3	0.000756289	0.000207005	0.000652488	0.000495746	0.000629277	0.000426376	0.000617171	0.000286369	0.000560076	0.000449213	0.000538375	0.000429548	0.584971	0.620489769	0.909563301
MEDP0044	Glutathione Reducedform	Amino acid and Its metabolomics	Small Peptide	308	307.084	[M+H]+	C10H17N3O6S	0.002011384	0.001407994	0.001026518	0.001725177	0.001871862	0.001648974	0.002789227	0.000530809	0.001972311	0.001388441	0.002132066	0.001440571	1.09344	0.79263469	1.057936652
MEDP0049	L-Asparagine Anhydrous	Amino acid and Its metabolomics	Amino acids	133.054	132.054	[M+H]+	C4H8N2O3	0.000471987	0.000216493	0.000234715	0.000350798	0.000412909	0.000318531	0.000259288	0.000767478	0.000196468	0.000427752	0.00033832	0.00052365	0.632442	0.38794594	1.253074528
MEDP0052	L-Cysteine	Amino acid and Its metabolomics	Amino acids	122.02	121.02	[M+H]+	C3H7NO2S	1.94248E-05	9.94709E-06	1.14968E-05	1.49292E-05	1.72333E-05	1.37323E-05	2.33191E-05	1.35293E-05	3.04156E-06	7.28954E-06	1.5799E-05	1.48188E-05	0.107897	0.652966337	0.896658923
MEDN0198	Citric Acid	Organic acid And Its derivatives	Organicacid and Its derivatives	191.0192026	192.027	[M-H]-	C6H8O7	0.00496068	0.006406968	0.007310704	0.005646702	0.005295107	0.005829355	0.008545294	0.007288079	0.009075214	0.008351347	0.008454306	0.007950677	3.04722	0.000231797	1.401004127
MEDP0055	L-Homocitrulline	Amino acid and Its metabolomics	Amino acids	190.1	189.111	[M+H]+	C7H15N3O3	2.45183E-05	1.71804E-09	4.77857E-06	1.28893E-05	1.88493E-05	9.79306E-06	2.76877E-05	1.27957E-05	3.1741E-05	2.40673E-05	2.59892E-05	2.02917E-05	0.208779	0.025299802	2.012875561
MEDP0061	N,N-Dimethylglycine	Amino acid and Its metabolomics	Amino acid derivatives	104	103.063	[M+H]+	C4H9NO2	0.000705233	0.000100511	0.000215069	0.000418394	0.000565403	0.000342023	0.000231126	0.000217048	0.000188904	0.000200304	0.000216666	0.000216831	0.809117	0.077275396	0.541575385
MEDP0062	N6-Acetyl-L-Lysine	Amino acid and Its metabolomics	Amino acid derivatives	189.1160924	188.116	[M+H]+	C8H16N2O3	7.86726E-05	4.04065E-05	3.32101E-05	6.05217E-05	6.98243E-05	5.5689E-05	5.3301E-05	7.95787E-05	3.03065E-05	5.02638E-05	5.18762E-05	6.38394E-05	0.181329	0.87790886	0.972929301
MEDP0063	N-Acetylaspartate	Amino acid and Its metabolomics	Amino acid derivatives	176	175.048	[M+H]+	C6H9NO5	2.35882E-05	9.41584E-06	9.62574E-06	1.68658E-05	2.03111E-05	1.50759E-05	1.0543E-05	1.44141E-05	1.49038E-05	1.47054E-05	1.24958E-05	1.33242E-05	0.103891	0.341423032	0.847218124
MEDP0066	N-Acetyl-L-Tyrosine	Amino acid and Its metabolomics	Amino acid derivatives	224.1	223.085	[M+H]+	C11H13NO4	9.80767E-07	1.71804E-09	1.73603E-05	5.16372E-07	7.54381E-07	3.92727E-07	1.72068E-09	1.4577E-06	8.1596E-07	1.07589E-06	5.05654E-07	9.16789E-07	0.109604	0.388470003	0.238610546
MEDP0077	Phenylacetyl-L-Glutamine	Amino acid and Its metabolomics	Amino acid derivatives	265.1	264.111	[M+H]+	C13H16N2O4	0.000160613	2.36365E-06	4.01797E-06	8.555E-05	0.000124021	6.55645E-05	5.84516E-05	0.000105716	0.000119508	0.000113921	8.44746E-05	9.36475E-05	0.335817	0.437638285	1.302149352
MEDP0079	S-(5-Adenosy)-L-Homocysteine	Amino acid and Its metabolomics	Amino acid derivatives	385	384.122	[M+H]+	C14H20N6O5S	5.52394E-05	4.12121E-05	2.60361E-05	4.85858E-05	5.19959E-05	4.68143E-05	5.00795E-05	2.56039E-05	3.39064E-05	3.05435E-05	4.09145E-05	3.43027E-05	0.184238	0.130157785	0.797938421
MEDP0089	N-Acetylhistamine	Alcohol and amines	Amines	154.1	153.1	[M+H]+	C7H11N3O	3.34151E-05	4.09696E-05	2.55851E-05	3.69985E-05	3.5162E-05	3.79525E-05	3.38363E-05	5.57168E-05	3.85499E-05	4.55032E-05	3.93097E-05	4.6395E-05	0.172697	0.056888875	1.234327227
MEDP0101	P-Coumaric Acid	Benzene and substituted derivatives	Phenolic acids	165.047	164.047	[M+H]+	C9H8O3	0.000598231	0.00020292	0.000100737	0.000410722	0.000506822	0.000360798	0.000168992	0.000638355	0.000101123	0.000318725	0.000239237	0.000411594	0.628325	0.65523078	0.8613891
MEDP0106	Benzoic Acid	Benzene and substituted derivatives	Benzene and substituted derivatives	123.0368	122.037	[M+H]+	C7H6O2	7.45489E-06	2.46673E-05	1.30326E-05	1.56193E-05	1.14349E-05	1.77931E-05	1.33206E-05	1.44253E-05	1.21071E-05	1.30461E-05	1.31918E-05	1.37245E-05	0.0976243	0.501796173	0.886816722
MEDP0115	1,4-Dihydro-1-Methyl-4-Oxo-3-Pyridinecarboxamide	Heterocyclic compounds	Pyridine and pyridine derivatives	153.06	152.059	[M+H]+	C7H8N2O2	0.000160871	7.96218E-05	2.13311E-05	0.000122332	0.000142084	0.000112071	3.25802E-05	0.000321007	3.43045E-05	0.000150431	8.78685E-05	0.000188548	0.431143	0.564440227	1.276399617
MEDP0143	Biotin	CoEnzyme and vitamins	CoEnzyme and vitamins	245.09	244.088	[M+H]+	C10H16N2O3S	1.13281E-05	1.29728E-05	1.48676E-05	1.21082E-05	1.17084E-05	1.23159E-05	1.28573E-05	1.8343E-05	1.01745E-05	1.34831E-05	1.31509E-05	1.53931E-05	0.0759137	0.299506267	1.107579657
MEDP0149	2'-Deoxyadenosine-5'-Monophosphate	Nucleotide And Its metabolomics	Nucleotide and Its metabolomics	332	331.068	[M+H]+	C10H14N5O6P	2.31765E-05	1.71804E-09	3.96389E-06	1.21839E-05	1.78178E-05	9.25716E-06	7.3152E-05	4.73471E-06	3.66463E-05	2.37207E-05	4.99619E-05	3.04308E-05	0.303805	0.031728477	3.292821602
MEDP0152	3'-Aenylic Acid	Nucleotide And Its metabolomics	Nucleotide and Its metabolomics	348	347.063	[M+H]+	C10H14N5O7P	0.001029084	0.00288116	0.006991368	0.001907584	0.001457342	0.002141485	0.005592793	0.000235406	0.002560296	0.001618615	0.003728359	0.002219944	1.98065	0.949592642	0.972415267
MEDP0156	5-Methyluridine	Nucleotide And Its metabolomics	Nucleotide and Its metabolomics	259.085	258.085	[M+H]+	C10H14N2O6	8.72025E-06	2.23728E-06	3.58569E-06	5.64516E-06	7.22118E-06	4.82642E-06	6.76133E-06	6.31438E-06	1.12186E-05	9.23218E-06	7.9205E-06	7.2269E-06	0.0997556	0.048849359	1.509924666
MEDP0340	Lysopc 16:1	GP	LPC	494.31	493.3	[M+H]+	C24H48NO7P	0.000224392	0.000106876	0.000247691	0.00016865	0.000197219	0.000153809	0.000281179	0.00023833	0.000181088	0.000204273	0.0002451	0.000242176	0.422869	0.08089721	1.26715735
MEDN0391	DHA [4Z,7Z,10Z,13Z,16Z,19Z-docosahexaenoic acid]	Oxidized lipids	Oxidized lipids	327.2324303	328.2402	[M-H]-	C22H32O2	0.001771093	0.00342158	0.00377871	0.002553973	0.002152737	0.002762415	0.005482096	0.001182544	0.004683694	0.003265576	0.004442245	0.003034559	1.92239	0.205721038	1.343675756
MEDP0163	Cytidine	Nucleotide And Its metabolomics	Nucleotide and Its metabolomics	244.086	243.086	[M+H]+	C9H13N3O5	1.77333E-05	9.27286E-05	2.6296E-05	5.3306E-05	3.50746E-05	6.27773E-05	7.54577E-06	2.77609E-05	3.96808E-05	3.48527E-05	2.03565E-05	2.35541E-05	0.286682	0.096149708	0.534012882
MEDP0164	Cytidine-5-Monophosphate	Nucleotide And Its metabolomics	Nucleotide and Its metabolomics	324	323.052	[M+H]+	C9H14N3O8P	6.91384E-05	8.41135E-05	7.94938E-05	7.62416E-05	7.26011E-05	7.81328E-05	5.89984E-05	0.000195851	7.17563E-05	0.00012202	8.85643E-05	0.000134896	0.362355	0.11704551	1.461942902
MEDP0083	Trans-4-Hydroxy-L-Proline	Amino acid and Its metabolomics	Amino acid derivatives	132.058	131.058	[M+H]+	C5H9NO3	0.002631663	0.001790603	0.000839255	0.002232721	0.002437184	0.002126502	0.001925635	0.002914698	0.002439208	0.002631802	0.002256924	0.002540981	1.29832	0.165753561	1.219881974
MEDP0442	Sn-Glycero-3-Phosphocholine	Tryptamines,Cholines,Pigments	Cholines	258.2	257.1028239	[M+H]+	C8H20NO6P	3.33514E-06	3.80871E-06	1.99284E-06	3.55977E-06	3.44464E-06	3.61958E-06	1.90996E-06	1.1784E-05	2.24158E-06	6.10669E-06	3.8788E-06	7.29264E-06	0.0928195	0.176646887	1.680797336
MEDP0180	��-Nicotinamide Mononucleotide	Nucleotide And Its metabolomics	Nucleotide and Its metabolomics	335.1	334.057	[M+H]+	C11H15N2O8P	3.68102E-05	5.87953E-06	9.53478E-06	2.21388E-05	2.96581E-05	1.82325E-05	2.31833E-05	4.82445E-06	2.19194E-05	1.49952E-05	1.9342E-05	1.30727E-05	0.148852	0.471429197	0.796187946
MEDP0186	L-Thyroxine	Hormones and hormone related compunds	Hormones and hormone related compunds	777.687	776.687	[M+H]+	C15H11I4NO4	1.98314E-06	7.88964E-07	5.78913E-07	1.4167E-06	1.70701E-06	1.26589E-06	9.52647E-07	4.32504E-06	1.71566E-06	2.77258E-06	1.80644E-06	2.89409E-06	0.063852	0.060578235	1.868905589
MEDP0188	Norepinephrine	Hormones and hormone related compunds	Hormones and hormone related compunds	170	169.074	[M+H]+	C8H11NO3	3.77542E-05	2.7588E-05	1.60249E-05	3.2932E-05	3.54034E-05	3.16481E-05	1.85585E-05	5.52041E-05	2.28848E-05	3.59755E-05	2.67295E-05	3.90261E-05	0.150513	0.661858348	1.0938957
MEDP0208	Succinic Acid	Organic acid And Its derivatives	Organicacid and Its derivatives	119.03	118.027	[M+H]+	C4H6O4	0.000445667	9.17054E-06	1.81265E-05	0.000238623	0.000344735	0.000183497	6.43688E-05	2.40354E-09	0.000179221	0.00010663	8.41949E-05	4.78368E-05	0.685748	0.124952097	0.388970634
MEDP0212	N-Acetyl-5-Hydroxytryptamine	Tryptamines,Cholines,Pigments	Tryptamines	219	218.106	[M+H]+	C12H14N2O2	3.7463E-06	2.7693E-06	2.82586E-06	3.28288E-06	3.52039E-06	3.15949E-06	1.92908E-06	3.20526E-05	1.50609E-06	1.38787E-05	7.53511E-06	1.81229E-05	0.184179	0.078497363	3.886428872
MEDP0224	D-Fructose	Carboxylic acids and derivatives	Sugars	181	180.063	[M+H]+	C6H12O6	0.003737175	0.003059455	0.003410643	0.00341571	0.003580465	0.00333012	0.00402028	0.00590524	0.002873197	0.004101306	0.004058292	0.004855888	1.7897	0.064011507	1.257170862
MEDP0227	D-Mannose	Carboxylic acids and derivatives	Sugars	181	180.063	[M+H]+	C6H12O6	0.004545553	0.004126551	0.004087726	0.004346807	0.004448667	0.00429389	0.005062441	0.006333872	0.003553542	0.004679697	0.004882881	0.005509485	1.59996	0.099785597	1.161425695
MEDP0229	Lactose	Carboxylic acids and derivatives	Sugars	343	342.116	[M+H]+	C12H22O11	1.17827E-05	2.75994E-05	9.17474E-06	1.92851E-05	1.544E-05	2.12826E-05	2.87928E-05	2.172E-05	1.62201E-05	1.84478E-05	2.39396E-05	2.29811E-05	0.133515	0.191939149	1.263346719
MEDP0230	Maltose	Carboxylic acids and derivatives	Sugars	343	342.116	[M+H]+	C12H22O11	1.17827E-05	2.75994E-05	9.17474E-06	1.92851E-05	1.544E-05	2.12826E-05	2.87928E-05	2.172E-05	1.62201E-05	1.84478E-05	2.39396E-05	2.29811E-05	0.133515	0.191939149	1.263346719
MEDP0236	Gluconic Acid	Carboxylic acids and derivatives	Sugar acids	197.058	196.058	[M+H]+	C6H12O7	1.39047E-05	1.2384E-05	1.47598E-05	1.31834E-05	1.35531E-05	1.29914E-05	2.27417E-05	1.5489E-05	2.25703E-05	1.97021E-05	2.13157E-05	1.87995E-05	0.161441	0.000204193	1.49323718
MEDP0239	L-Ascorbate	CoEnzyme and vitamins	CoEnzyme and vitamins	177	176.032	[M+H]+	C6H8O6	0.000156637	0.000114937	0.000116155	0.000136857	0.000146995	0.000131591	0.000131475	0.00030266	8.2256E-05	0.000171529	0.000150266	0.000216076	0.407293	0.218532167	1.312622036
MEDP0242	Nicotinamide	CoEnzyme and vitamins	CoEnzyme and vitamins	123.1	122.1	[M+H]+	C6H6N2O	0.002833025	0.00320358	0.002581249	0.003008791	0.002918709	0.003055589	0.002646793	0.002503612	0.003265186	0.002956715	0.002792189	0.002667568	0.777088	0.385268137	0.956315951
MEDP0250	Riboflavin	CoEnzyme and vitamins	CoEnzyme and vitamins	377	376.138	[M+H]+	C17H20N4O6	1.50403E-05	1.2386E-05	8.7352E-06	1.37813E-05	1.44266E-05	1.34461E-05	9.57197E-06	2.41067E-05	1.15699E-05	1.66479E-05	1.28915E-05	1.77348E-05	0.103297	0.318166363	1.189003162
MEDP0271	3-Indolepropionic Acid	Heterocyclic compounds	Indole and Its derivatives	190.08	189.079	[M+H]+	C11H11NO2	5.16497E-06	1.71804E-09	4.90604E-06	2.71587E-06	3.97107E-06	2.0638E-06	0.000204474	1.007E-06	2.65102E-06	1.98512E-06	0.000109479	6.2636E-05	0.472147	0.099546667	20.30620078
MEDP0275	Indole-3-Acetic Acid	Heterocyclic compounds	Indole and Its derivatives	176.1	175.063	[M+H]+	C10H9NO2	6.65168E-06	5.08656E-06	3.0657E-06	5.90929E-06	6.28977E-06	5.71163E-06	6.78523E-06	1.19795E-05	1.9534E-06	6.01442E-06	6.42361E-06	8.82291E-06	0.0817297	0.312354638	1.283190904
MEDP0276	Indole-3-Carboxaldehyde	Heterocyclic compounds	Indole and Its derivatives	146.1	145.053	[M+H]+	C9H7NO	8.47892E-07	4.78418E-07	2.71388E-06	6.72639E-07	7.62458E-07	6.25977E-07	7.86199E-07	1.74495E-06	2.99065E-06	2.48608E-06	1.58368E-06	1.65332E-06	0.0561207	0.095084149	1.843041921
MEDP0289	3,4,5-Trimethoxycinnamic Acid	Organic acid And Its derivatives	Organicacid and Its derivatives	239.084	238.084	[M+H]+	C12H14O5	8.51527E-07	1.71804E-09	1.71994E-09	4.48435E-07	6.55024E-07	3.41111E-07	1.72068E-09	1.66189E-06	7.57016E-07	1.12353E-06	5.28003E-07	1.01767E-06	0.04152	0.11552449	2.213415161
MEDP0296	4-Guanidinobutyric Acid	Organic acid And Its derivatives	Organicacid and Its derivatives	146.085	145.085	[M+H]+	C5H11N3O2	0.000708248	0.000835485	0.000705959	0.0007686	0.000737669	0.000784669	0.000356946	0.000582085	0.001347092	0.001037231	0.000676093	0.000635496	0.705194	0.917048584	1.020770563
MEDP0298	6-Aminocaproic Acid	Amino acid and Its metabolomics	Amino acid derivatives	132.094635	131.095	[M+H]+	C6H13NO2	0.016478641	0.014663888	0.012432306	0.015617845	0.016059014	0.015388657	0.016693111	0.026451001	0.011763689	0.017712688	0.017171432	0.021178768	3.56416	0.137174994	1.224296756
MEDP0308	Dodecanedioic Aicd	FA	FFA	231.152	230.152	[M+H]+	C12H22O4	1.2882E-06	1.26622E-06	1.21751E-06	1.27777E-06	1.28312E-06	1.275E-06	1.82683E-06	2.01684E-06	1.10283E-06	1.47304E-06	1.66085E-06	1.81459E-06	0.037385	0.016503121	1.300632564
MEDP0315	Hippuric Acid	Organic acid And Its derivatives	Organicacid and Its derivatives	180.1	179.058	[M+H]+	C9H9NO3	2.38207E-05	6.92429E-05	1.98175E-06	4.53659E-05	3.43237E-05	5.11024E-05	4.17036E-05	4.33786E-05	2.38739E-05	3.17742E-05	3.70453E-05	3.97803E-05	0.183765	0.892605984	0.963330352
MEDP0318	Kinurenine	Amino acid and Its metabolomics	Amino acid derivatives	209.1	208.085	[M+H]+	C10H12N2O3	0.000378868	8.02002E-05	5.33105E-05	0.0002372	0.000309807	0.000199481	5.86447E-05	0.000247218	0.000150323	0.00018957	0.000120067	0.000174976	0.499131	0.383166003	0.747337899
MEDP0322	L-Homoserine	Organic acid And Its derivatives	Organicacid and Its derivatives	120.1	119.058	[M+H]+	C4H9NO3	0.00105537	0.000429626	0.000581512	0.000758559	0.000910678	0.000679533	0.000379181	0.002047552	0.000341427	0.001032482	0.000685669	0.001273792	1.06774	0.440485007	1.304584878
MEDP0325	Maleic Acid	Organic acid And Its derivatives	Organicacid and Its derivatives	117.011	116.011	[M+H]+	C4H4O4	0.000711831	6.33634E-05	0.000137756	0.000404241	0.000561885	0.000322346	8.67568E-05	0.000675983	6.86691E-05	0.000314658	0.000193674	0.000401957	0.714852	0.589464179	0.791169389
MEDP0326	N'-Formylkynurenine	Amino acid and Its metabolomics	Amino acid derivatives	237.1	236.08	[M+H]+	C11H12N2O4	3.55769E-05	6.52628E-06	8.27731E-06	2.17972E-05	2.88595E-05	1.81284E-05	1.33202E-05	4.13516E-06	3.06992E-05	1.99396E-05	1.64256E-05	1.1118E-05	0.151135	0.522476358	0.802562124
MEDP0333	Uric acid	Organic acid And Its derivatives	Organicacid and Its derivatives	169	168.028	[M+H]+	C5H4N4O3	4.10614E-05	8.58488E-06	1.79199E-05	2.56567E-05	3.35518E-05	2.15552E-05	7.07029E-05	1.10259E-05	6.4451E-05	4.28115E-05	5.7618E-05	3.74974E-05	0.286696	0.048429689	1.915370569
MEDP0336	Lysopc 14:0	GP	LPC	468.3	467.3	[M+H]+	C22H46NO7P	0.000175904	6.96132E-05	3.9572E-05	0.000125487	0.000151326	0.000112063	0.000100499	4.67917E-05	8.57523E-05	6.99715E-05	8.61776E-05	6.9169E-05	0.366741	0.134252909	0.680097485
MEDP0338	Lysopc 16:0	GP	LPC	496.33	495.3	[M+H]+	C24H50NO7P	0.002282336	0.002094678	0.000654858	0.002193324	0.002238944	0.002169624	0.00112395	0.002710931	0.001038518	0.001715918	0.001401664	0.001967064	1.20857	0.458794198	0.855960716
MEDP0342	Lysopc 18:0	GP	LPC	524.36	523.36	[M+H]+	C26H54NO7P	0.00469145	0.002194133	0.000535418	0.003506891	0.004113993	0.003191502	0.001482598	0.006567016	0.001551268	0.003582864	0.00246791	0.004238089	1.85533	0.787417696	1.090842067
MEDP0357	Urocanic Acid	Organic acid And Its derivatives	Organicacid and Its derivatives	139.04	138.043	[M+H]+	C6H6N2O2	1.43332E-05	1.5575E-05	3.30859E-05	1.49223E-05	1.46204E-05	1.50791E-05	3.75874E-05	1.96605E-05	1.83195E-05	1.88627E-05	2.88029E-05	2.48548E-05	0.159586	0.149346488	1.376075855
MEDP0368	Taurocholic Acid Sodium Salt Hydrate	Bile acids	Bile acids	556.28	555.284	[M+H]+	C26H46NNaO8S	0.000142001	0.00016556	0.000160413	0.000153176	0.000147449	0.000156151	0.000165004	0.00022542	0.000147556	0.000179095	0.000171614	0.00019485	0.310031	0.044799898	1.171710562
MEDP0370	2-(Formylamino)Benzoic Acid	Benzene and substituted derivatives	Phenolic acids	166.04	165.043	[M+H]+	C8H7NO3	5.31276E-06	1.7555E-06	8.3419E-07	3.62544E-06	4.49021E-06	3.17618E-06	2.26729E-06	6.73687E-06	5.25222E-07	3.04121E-06	2.63036E-06	4.40374E-06	0.060891	0.9516426	1.021381348
MEDP0374	Cyclic Amp	Nucleotide And Its metabolomics	Nucleotide and Its metabolomics	330	329.053	[M+H]+	C10H12N5O6P	8.00282E-05	6.22524E-05	4.92878E-05	7.15965E-05	7.59179E-05	6.93516E-05	7.56986E-05	3.71855E-05	6.18838E-05	5.18799E-05	6.45244E-05	5.27182E-05	0.201919	0.155614522	0.841972265
MEDP0378	N6-Succinyl Adenosine	Nucleotide And Its metabolomics	Nucleotide and Its metabolomics	384	383.108	[M+H]+	C14H17N5O8	0.001095883	0.000693918	0.000557299	0.000905218	0.001002936	0.000854453	0.001155859	0.000960136	0.000526113	0.000701911	0.000942895	0.000950341	0.643616	0.864923217	1.024961817
MEDP0379	3-Hydroxyhippuric Acid	Amino acid and Its metabolomics	Amino acid derivatives	196.05	195.053	[M+H]+	C9H9NO4	8.57728E-06	1.71804E-09	1.71994E-09	4.50961E-06	6.59434E-06	3.42659E-06	5.55035E-06	1.66376E-06	5.41077E-06	3.89307E-06	4.77286E-06	3.43021E-06	0.0722872	0.864855154	1.069652048
MEDP0380	2-(Dimethylamino)Guanosine	Nucleotide And Its metabolomics	Nucleotide and Its metabolomics	312	311.123	[M+H]+	C12H17N5O5	2.25305E-05	1.51988E-05	6.18453E-06	1.90528E-05	2.08352E-05	1.81269E-05	2.79879E-05	2.39064E-05	2.1074E-05	2.22213E-05	2.52825E-05	2.46883E-05	0.162354	0.019221665	1.424135275
MEDP0395	DL-Pipecolic Acid	Organic acid And Its derivatives	Organicacid and Its derivatives	130	129.079	[M+H]+	C6H11NO2	8.2109E-05	3.19346E-05	1.63383E-05	5.83097E-05	7.05071E-05	5.19731E-05	4.61239E-05	4.94943E-05	3.36046E-05	4.00406E-05	4.327E-05	4.59579E-05	0.206708	0.409494113	0.830702876
MEDP0404	Sarcosine	Amino acid and Its metabolomics	Amino acids	90	89.048	[M+H]+	C3H7NO2	3.57801E-05	3.99197E-05	3.95854E-05	3.77437E-05	3.67373E-05	3.82665E-05	4.17399E-05	7.98217E-05	2.61884E-05	4.79122E-05	4.46356E-05	5.98305E-05	0.212299	0.138069431	1.316163518
MEDP0409	Cys-Gly	Amino acid and Its metabolomics	Small Peptide	179	178.041	[M+H]+	C5H10N2O3S	0.001307546	0.000870552	0.000838892	0.001100266	0.0012065	0.001045077	0.001639696	0.000357193	0.001059826	0.00077523	0.001234143	0.000855437	0.826665	0.707766207	0.929766233
MEDP0434	Lysopc 17:0	GP	LPC	510.1	509.3481395	[M+H]+	C25H52NO7P	4.93639E-05	2.5826E-05	5.44667E-06	3.81991E-05	4.39212E-05	3.52265E-05	1.26204E-05	4.62602E-05	1.40473E-05	2.70949E-05	1.9411E-05	3.10057E-05	0.189956	0.357727594	0.759858645
MEDP0435	6-Methyl mercaptopurine	Nucleotide And Its metabolomics	Nucleotide and Its metabolomics	167.1	166.0313169	[M+H]+	C6H6N4S	0.003801942	0.003269629	0.001946209	0.003549448	0.003678855	0.003482222	0.002492123	0.006475415	0.001647138	0.0036028	0.003013182	0.00450833	1.64003	0.663822689	1.101918703
MEDP0453	Indole	Heterocyclic compounds	Indole and Its derivatives	118	117.0578492	[M+H]+	C8H7N	5.42679E-06	3.11825E-06	1.57623E-05	4.33178E-06	4.89299E-06	4.04023E-06	4.37073E-06	8.26766E-06	2.39339E-06	4.77272E-06	4.55932E-06	6.16075E-06	0.0881837	0.586116743	0.812421235
MEDP0461	2-Methylguanosine	Nucleotide And Its metabolomics	Nucleotide and Its metabolomics	298.1	297.1073186	[M+H]+	C11H15N5O5	2.16262E-05	1.54215E-05	1.02633E-05	1.86831E-05	2.01915E-05	1.78995E-05	1.13146E-05	8.46528E-05	1.80386E-05	4.50203E-05	2.71272E-05	5.19694E-05	0.285416	0.07247544	2.28776854
MEDP0494	Lysopc 15:0	GP	LPC	482.3	481.3168	[M+H]+	C23H48NO7P	1.95334E-05	1.14408E-05	5.65115E-06	1.56948E-05	1.76621E-05	1.46728E-05	1.546E-05	2.58979E-05	5.58113E-06	1.38103E-05	1.4686E-05	1.95278E-05	0.111649	0.625445522	1.121766216
MEDP0507	2-Hydroxycinnamic acid	Benzene and substituted derivatives	Phenolic acids	165.047	164.0473	[M+H]+	C9H8O3	0.000598231	0.00020292	0.000100737	0.000410722	0.000506822	0.000360798	0.000168992	0.000638355	0.000101123	0.000318725	0.000239237	0.000411594	0.628325	0.65523078	0.8613891
MEDP0510	Acetyl-L-carnitine	FA	CAR	204.1224	203.1158	[M+H]+	C9H17NO4	0.004748121	0.005395995	0.003898915	0.005055429	0.00489793	0.00513725	0.003856051	0.008817	0.004976596	0.006532126	0.005111497	0.0067117	2.08206	0.15354943	1.235855573
MEDP0519	L-Norleucine	Amino acid and Its metabolomics	Amino acids	132.1023	131.0946	[M+H]+	C6H13NO2	0.000118936	6.51788E-05	0.000475105	9.34374E-05	0.000106506	8.66483E-05	7.37313E-05	0.000302366	4.97641E-05	0.000152079	0.000110487	0.000193349	0.501466	0.888455873	0.932295245
MEDP0525	N-Acetyl-L-alanine	Amino acid and Its metabolomics	Amino acid derivatives	132.058244	131.058244	[M+H]+	C5H9NO3	0.006940714	0.005969249	0.006127767	0.006479917	0.006716081	0.006357229	0.006687721	0.00170211	0.006804911	0.004738055	0.005773061	0.00401504	2.33039	0.094808902	0.770151875
MEDP0537	PAF C-16	GP	LPC	524.36	523.3637704	[M+H]+	C26H54NO7P	0.00469145	0.002194133	0.000535418	0.003506891	0.004113993	0.003191502	0.001482598	0.006567016	0.001551268	0.003582864	0.00246791	0.004238089	1.85533	0.787417696	1.090842067
MEDP0545	2-Pyrrolidinone	Heterocyclic compounds	Heterocyclic compounds	86.052764	85.052764	[M+H]+	C4H7NO	6.71093E-05	5.77759E-05	3.05213E-05	6.26822E-05	6.49511E-05	6.15034E-05	4.78197E-05	0.000242865	2.88283E-05	0.000115522	7.95815E-05	0.000150095	0.446528	0.131097596	1.92925335
MEDP0577	Isobutyryl carnitine	FA	CAR	232.1471	231.1471	[M+H]+	C11H21NO4	0.003451926	0.002213223	0.003138319	0.002864369	0.003165499	0.002707931	0.000562931	0.003913771	0.006366195	0.005372857	0.002819445	0.003292024	1.92029	0.37010204	1.272839857
MEDP0585	Stearidonic Acid	FA	FFA	277.2089301	276.2089301	[M+H]+	C18H28O2	6.75882E-07	1.71804E-09	1.71994E-09	3.56104E-07	5.19994E-07	2.70963E-07	1.72068E-09	5.71162E-07	9.80865E-07	8.14918E-07	3.83221E-07	4.64383E-07	0.0303819	0.224963304	1.76100759
MEDP0586	N-Acetylphenylalanine	Amino acid and Its metabolomics	Amino acid derivatives	208.0895433	207.0895433	[M+H]+	C11H13NO3	3.34065E-06	2.36269E-06	1.60663E-06	2.87677E-06	3.11452E-06	2.75327E-06	1.73215E-06	4.33225E-06	2.41921E-06	3.19408E-06	2.418E-06	3.24466E-06	0.040283	0.642256037	1.08009024
MEDP0587	N-Alpha-acetyllysine	Amino acid and Its metabolomics	Amino acid derivatives	189.1160924	188.1160924	[M+H]+	C8H16N2O3	7.86726E-05	4.04065E-05	3.32101E-05	6.05217E-05	6.98243E-05	5.5689E-05	5.3301E-05	7.95787E-05	3.03065E-05	5.02638E-05	5.18762E-05	6.38394E-05	0.181329	0.87790886	0.972929301
MEDP0598	2'-Hydroxy-5'-methylacetophenone	Benzene and substituted derivatives	Benzene and substituted derivatives	151.0680796	150.0680796	[M+H]+	C9H10O2	4.10958E-05	2.5576E-05	2.19942E-05	3.37342E-05	3.75072E-05	3.17742E-05	5.43774E-05	2.3383E-05	4.78024E-05	3.79115E-05	4.66526E-05	3.66038E-05	0.18445	0.116208272	1.287189822
MEDP0611	N-Acetyl-L-Histidine	Amino acid and Its metabolomics	Amino acid derivatives	198.0800412	197.0800412	[M+H]+	C8H11N3O3	1.22256E-05	4.50605E-06	2.82414E-06	8.56395E-06	1.04406E-05	7.58904E-06	4.23862E-06	1.00548E-05	7.32544E-06	8.43096E-06	6.2054E-06	7.86776E-06	0.0752336	0.84267963	0.956091894
MEDP0627	Isonicotinic acid	Organic acid And Its derivatives	Organicacid and Its derivatives	124.0320284	123.0320284	[M+H]+	C6H5NO2	0.001106391	0.001364833	0.001062694	0.001228978	0.001166151	0.001261618	0.001170045	0.000990314	0.001398472	0.00123315	0.00119965	0.001109249	0.493569	0.83797832	0.987513777
MEDP0638	LysoPE(16:1(9Z)/0:0)	GP	LPE	452.2698892	451.2698892	[M+H]+	C21H42NO7P	1.39694E-06	3.57468E-07	8.90547E-08	9.03887E-07	1.15659E-06	7.7261E-07	2.69918E-07	1.6871E-06	1.25513E-06	1.4301E-06	8.14201E-07	1.19116E-06	0.0370309	0.277095674	1.421476574
MEDP0653	Benzylcinnamate	Aldehyde,Ketones,Esters	Esters	239.3	238.0993797	[M+H]+	C16H14O2	1.89718E-06	2.96172E-06	3.03703E-06	2.40213E-06	2.14334E-06	2.53657E-06	2.86035E-06	3.61253E-06	2.69684E-06	3.06773E-06	2.95764E-06	3.24045E-06	0.0458055	0.028458088	1.230844093
MEDP0658	Ethyl dodecanoate	Alcohol and amines	Amines	229.1	228.2089301	[M+H]+	C14H28O2	0.000223256	0.000232795	0.000269668	0.00022778	0.000225461	0.000228985	0.000248142	0.000311927	0.000223812	0.000259502	0.000253471	0.000278715	0.319374	0.076916959	1.119055819
MEDP0664	L- Tyrosine methyl ester	Amino acid and Its metabolomics	Amino acid derivatives	196.2	195.0895433	[M+H]+	C10H13NO3	5.09676E-06	4.29721E-06	5.23684E-06	4.71751E-06	4.91188E-06	4.61653E-06	3.76084E-06	6.25669E-05	1.14879E-06	2.60258E-05	1.42062E-05	3.50905E-05	0.263067	0.070620936	4.945125417
MEDP0685	Methylcysteine	Amino acid and Its metabolomics	Amino acids	136.2	135.0353992	[M+H]+	C4H9NO2S	0.000236002	0.000106439	9.18085E-05	0.000174546	0.000206043	0.000158183	0.000121006	0.000531183	5.41422E-05	0.000247365	0.000180285	0.000331819	0.588793	0.288486067	1.506442093
MEDP0694	2,5-Dimethyl pyrazine	Heterocyclic compounds	Heterocyclic compounds	109.3	108.0687483	[M+H]+	C6H8N2	2.86627E-05	3.41624E-05	2.99117E-05	3.12714E-05	2.99344E-05	3.19659E-05	3.29109E-05	4.53976E-05	3.20137E-05	3.74348E-05	3.50332E-05	3.9509E-05	0.148972	0.018944602	1.195746031
MEDP0695	Methyl tetradecanoate	Aldehyde,Ketones,Esters	Esters	243.5	242.2246	[M+H]+	C15H30O2	8.55678E-05	7.66839E-05	9.44152E-05	8.13539E-05	8.35136E-05	8.02319E-05	9.42074E-05	0.000115087	8.63814E-05	9.80084E-05	9.59906E-05	0.000104237	0.238611	0.008494034	1.18364255
MEDP0729	Barbituric acid	Heterocyclic compounds	Heterocyclic compounds	129	128.0222	[M+H]+	C4H4N2O3	0.000144068	0.000100947	0.000384655	0.000123614	0.000134097	0.000118168	0.000609638	2.40354E-09	4.0428E-05	2.40539E-05	0.000334919	0.000190287	0.607974	0.767866396	1.192709631
MEDP0752	DL-Leucine	Amino acid and Its metabolomics	Amino acids	132.094635	131.094635	[M+H]+	C6H13NO2	0.016478641	0.014663888	0.012432306	0.015617845	0.016059014	0.015388657	0.016693111	0.026451001	0.011763689	0.017712688	0.017171432	0.021178768	3.56416	0.137174994	1.224296756
MEDP0754	1-Hexadecanol	Alcohol and amines	Alcohols	243.260971	242.260971	[M+H]+	C16H34O	1.27311E-06	1.14025E-06	1.21166E-06	1.21009E-06	1.24239E-06	1.19331E-06	1.45101E-06	1.89127E-06	8.46578E-07	1.26972E-06	1.36596E-06	1.59281E-06	0.0274492	0.211804314	1.157692055
MEDP0791	4-Aminophenol	Benzene and substituted derivatives	Phenolics	110.2	109.0527639	[M+H]+	C6H7NO	6.06723E-06	2.1928E-06	0.000256921	4.22946E-06	5.17134E-06	3.74015E-06	2.66649E-05	8.64154E-06	1.33466E-05	1.14408E-05	1.95227E-05	1.48237E-05	0.408638	0.484276488	0.339319986
MEDP0792	PYRROLIDINE	Heterocyclic compounds	Heterocyclic compounds	72.3	71.07349929	[M+H]+	C4H9N	1.67339E-05	8.15365E-06	5.61198E-06	1.2664E-05	1.47499E-05	1.15804E-05	8.29885E-06	4.77344E-05	4.79842E-06	2.21893E-05	1.48154E-05	2.90313E-05	0.191983	0.181156071	1.825596117
MEDP0821	6-Methylnicotinamide	Heterocyclic compounds	Pyridine and pyridine derivatives	137.1	136.0637	[M+H]+	C7H8N2O	0.001072543	0.001096685	0.000949522	0.001083994	0.001078125	0.001087043	0.001221341	0.000296838	0.001237404	0.000856434	0.001050149	0.000724835	0.832666	0.293172522	0.845960124
MEDP0868	N-Methylalanine	Amino acid and Its metabolomics	Amino acid derivatives	104	103.063332	[M+H]+	C4H9NO2	0.000705233	0.000100511	0.000215069	0.000418394	0.000565403	0.000342023	0.000231126	0.000217048	0.000188904	0.000200304	0.000216666	0.000216831	0.809117	0.077275396	0.541575385
MEDP0871	Dihydro-D-sphingosine	SL	SM	302.5	301.2980795	[M+H]+	C18H39NO2	2.34762E-06	2.85272E-06	1.58334E-06	2.5872E-06	2.46441E-06	2.65099E-06	1.47881E-06	1.09524E-05	2.07631E-06	5.67152E-06	3.44577E-06	6.68748E-06	0.0985154	0.098870391	2.092481972
MEDP0877	Cytidine 5'-Diphosphocholine	Nucleotide And Its metabolomics	Nucleotide and Its metabolomics	489.2	488.1073	[M+H]+	C14H26N4O11P2	5.798E-05	1.37516E-05	4.50682E-05	3.7001E-05	4.7753E-05	3.14153E-05	6.28126E-05	4.10125E-05	3.40373E-05	3.68625E-05	5.06385E-05	4.64815E-05	0.177989	0.412916818	1.166870847
MEDP0891	L-Tryptophanamide	Amino acid and Its metabolomics	Amino acid derivatives	204.3	203.1058621	[M+H]+	C11H13N3O	7.01547E-06	5.28146E-06	2.93517E-05	6.19297E-06	6.61451E-06	5.97398E-06	6.4885E-06	1.58305E-05	3.0881E-06	8.24934E-06	7.31458E-06	1.09922E-05	0.121854	0.746832251	0.859889091
MEDP0892	Catechol	Benzene and substituted derivatives	Phenolics	111.1	110.0368	[M+H]+	C6H6O2	1.51764E-05	1.74943E-05	1.44028E-05	1.62759E-05	1.57124E-05	1.65686E-05	1.79544E-05	2.61244E-05	1.50447E-05	1.95324E-05	1.86947E-05	2.19032E-05	0.119638	0.034390909	1.247029558
MEDP0898	Pyridoxal	Heterocyclic compounds	Pyridine and pyridine derivatives	168.3	167.0582432	[M+H]+	C8H9NO3	1.44791E-05	7.67355E-06	2.94454E-06	1.1251E-05	1.29055E-05	1.03915E-05	3.24731E-06	1.74796E-05	1.66588E-05	1.69913E-05	9.69512E-06	1.30568E-05	0.113223	0.327834154	1.293128934
MEDP1002	Acetylcholine	Alcohol and amines	Polyamines	146.1084	145.1102787	[M+H]+	C7H15NO2	0.000101437	0.000148576	9.28845E-05	0.000123797	0.000112337	0.00012975	5.13127E-05	5.6948E-05	0.000253957	0.00017416	0.000108945	8.64902E-05	0.334486	0.909937788	1.032491505
MEDP1005	��-Alanine	Amino acid and Its metabolomics	Amino acids	90.048	89.048	[M+H]+	C3H7NO2	0.006143705	0.002002094	0.004049314	0.004179204	0.005186035	0.003656154	0.005977653	0.002773423	0.003586269	0.003257031	0.004701308	0.00386876	1.59598	0.818102056	0.958278785
MEDP1013	��-L-Glutamate-Cysteine	Amino acid and Its metabolomics	Small Peptide	251.0599105	250.062	[M+H]+	C8H14N2O5S	4.5347E-05	3.14307E-05	2.80541E-05	3.8746E-05	4.21291E-05	3.69885E-05	0.000109036	2.09488E-05	4.48406E-05	3.51634E-05	7.43795E-05	5.13057E-05	0.269482	0.181987984	1.5073224
MEDP1017	2-Aminoisobutyric Acid	Amino acid and Its metabolomics	Amino acid derivatives	104	103.063	[M+H]+	C4H9NO2	0.000705233	0.000100511	0.000215069	0.000418394	0.000565403	0.000342023	0.000231126	0.000217048	0.000188904	0.000200304	0.000216666	0.000216831	0.809117	0.077275396	0.541575385
MEDP1019	aminoisobutyric acid	Amino acid and Its metabolomics	Amino acid derivatives	104	103.063	[M+H]+	C4H9NO2	0.000705233	0.000100511	0.000215069	0.000418394	0.000565403	0.000342023	0.000231126	0.000217048	0.000188904	0.000200304	0.000216666	0.000216831	0.809117	0.077275396	0.541575385
MEDP1020	4-Hydroxyhippurate	Amino acid and Its metabolomics	Amino acid derivatives	196.05	195.0531578	[M+H]+	C9H9NO4	8.57728E-06	1.71804E-09	1.71994E-09	4.50961E-06	6.59434E-06	3.42659E-06	5.55035E-06	1.66376E-06	5.41077E-06	3.89307E-06	4.77286E-06	3.43021E-06	0.0722872	0.864855154	1.069652048
MEDP1022	Threoninyl-Phenylalanine	Amino acid and Its metabolomics	Small Peptide	267.1243321	266.1266571	[M+H]+	C13H18N2O4	6.74297E-06	7.00275E-06	1.7792E-06	6.86619E-06	6.80304E-06	6.899E-06	1.72068E-09	6.15521E-05	1.63632E-09	2.49322E-05	1.16976E-05	3.3227E-05	0.24362	0.130782241	3.640919095
MEDP1024	Valyl-leucine	Amino acid and Its metabolomics	Small Peptide	231.1606614	230.163043	[M+H]+	C11H22N2O3	4.90521E-06	4.62631E-06	3.50104E-06	4.77292E-06	4.84072E-06	4.7377E-06	2.72231E-06	2.35684E-05	1.70855E-06	1.05627E-05	6.40054E-06	1.38144E-05	0.14051	0.148361868	2.146401351
MEDP1025	L-Valyl-L-phenylalanine	Amino acid and Its metabolomics	Amino acid derivatives	265.1453447	264.147393	[M+H]+	C14H20N2O3	2.98047E-05	3.48152E-05	1.89895E-05	3.21814E-05	3.09633E-05	3.28141E-05	2.94046E-05	7.71003E-05	4.9366E-06	3.4166E-05	3.16384E-05	5.12709E-05	0.203606	0.43983284	1.272590255
MEDP1031	Phenethyl alcohol	Benzene and substituted derivatives	Benzene and substituted derivatives	105.1	122.073165	[M-H2O+H]+	C8H10O	8.34543E-05	6.83419E-05	3.87617E-05	7.6286E-05	7.99598E-05	7.43774E-05	4.2694E-05	0.000136091	3.57045E-05	7.63655E-05	5.84905E-05	9.20021E-05	0.237481	0.842865603	1.047881615
MEDP1032	Salicylaldehyde	Benzene and substituted derivatives	Benzene and substituted derivatives	105.034	122.0367794	[M-H2O+H]+	C7H6O2	1.04517E-05	2.79411E-05	1.71994E-09	1.87475E-05	1.44958E-05	2.09563E-05	1.76601E-05	2.18693E-05	1.0675E-05	1.52092E-05	1.65103E-05	1.88246E-05	0.12117	0.753641309	1.088064886
MEDP1033	Benzaldehyde	Benzene and substituted derivatives	Benzene and substituted derivatives	107.0484	106.0418648	[M+H]+	C7H6O	0.000228992	0.000264922	0.00017233	0.000246035	0.0002373	0.000250572	0.000220515	0.00056291	0.000154636	0.000320005	0.000267189	0.000394895	0.578263	0.182602485	1.37138716
MEDP1040	N-(2-hydroxyethyl)stearamide	Alcohol and amines	Amines	328.3189	327.313729	[M+H]+	C20H41NO2	8.12477E-06	1.3975E-05	1.20063E-05	1.08997E-05	9.47752E-06	1.16385E-05	9.04984E-06	1.72193E-05	1.24189E-05	1.43633E-05	1.15426E-05	1.3994E-05	0.0891789	0.170972835	1.188532185
MEDP1045	Biliverdin	Tryptamines,Cholines,Pigments	Pigments	583.2	582.2478	[M+H]+	C33H34N4O6	1.46455E-06	1.28235E-06	9.06371E-08	1.37813E-06	1.42242E-06	1.35512E-06	4.32312E-07	1.62442E-06	2.54811E-07	8.09563E-07	6.09294E-07	1.04767E-06	0.0385922	0.239630729	0.683245347
MEDP1052	N, N-diacetyl-O-methylhydroxylamine	Alcohol and amines	Polyamines	132.058244	131.0582432	[M+H]+	C5H9NO3	0.006940714	0.005969249	0.006127767	0.006479917	0.006716081	0.006357229	0.006687721	0.00170211	0.006804911	0.004738055	0.005773061	0.00401504	2.33039	0.094808902	0.770151875
MEDP1060	Hydroxyquinoline	Heterocyclic compounds	Heterocyclic compounds	146.05122	145.0527639	[M+H]+	C9H7NO	1.00912E-05	7.49125E-06	3.13106E-05	8.85796E-06	9.49001E-06	8.5296E-06	8.28681E-06	1.67949E-05	5.63585E-06	1.01557E-05	9.1636E-06	1.24591E-05	0.122713	0.598504557	0.824806124
MEDP1061	DL-O-tyrosine	Amino acid and Its metabolomics	Amino acids	166.0849	165.0789786	[M+H]+	C9H11NO2	0.008645835	0.008851745	0.007655648	0.008743505	0.008693448	0.00876951	0.008455245	0.014011593	0.007108721	0.009904684	0.00913523	0.011241064	2.34203	0.188047087	1.165438043
MEDP1067	Palmitoyl N-isopropylamide	Alcohol and amines	Amines	320.29827	297.3031649	[M+Na]+	C19H39NO	3.37217E-06	2.1991E-06	9.99955E-07	2.81574E-06	3.10092E-06	2.6676E-06	1.15758E-06	3.60692E-06	1.12879E-06	2.13254E-06	1.61497E-06	2.47518E-06	0.0478235	0.350491873	0.799444925
MEDP1071	Alanyl-dl-leucine	Amino acid and Its metabolomics	Small Peptide	203.1288496	202.1317424	[M+H]+	C9H18N2O3	1.23546E-05	7.48685E-06	3.12093E-06	1.00457E-05	1.1229E-05	9.43091E-06	7.27715E-06	1.94196E-05	1.49225E-06	8.75359E-06	7.9698E-06	1.29143E-05	0.0981955	0.809906936	1.077490017
MEDP1072	7-methylguanosine	Nucleotide And Its metabolomics	Nucleotide and Its metabolomics	298.1	297.1073186	[M+H]+	C11H15N5O5	2.16262E-05	1.54215E-05	1.02633E-05	1.86831E-05	2.01915E-05	1.78995E-05	1.13146E-05	8.46528E-05	1.80386E-05	4.50203E-05	2.71272E-05	5.19694E-05	0.285416	0.07247544	2.28776854
MEDP1077	2'-O-methyladenosine	Nucleotide And Its metabolomics	Nucleotide and Its metabolomics	348.1	281.112404	[M+H]+	C11H15N5O4	0.000871887	0.002470357	0.007031692	0.001630093	0.001241503	0.001831966	0.005956431	0.00019907	0.001912131	0.001218267	0.003733583	0.002207221	2.05064	0.984507295	1.00989584
MEDP1083	Oxypurinol	Nucleotide And Its metabolomics	Nucleotide and Its metabolomics	153	152.0334254	[M+H]+	C5H4N4O2	0.00010374	4.01984E-05	1.49149E-05	7.36003E-05	8.90475E-05	6.55755E-05	1.42534E-05	0.00025167	1.45842E-05	0.000110614	5.94598E-05	0.000142465	0.407088	0.403590314	1.532112914
MEDP1093	Allopurinol	Nucleotide And Its metabolomics	Nucleotide and Its metabolomics	137.0481928	136.0385	[M+H]+	C5H4N4O	0.001336691	0.001579608	0.001391853	0.001451915	0.001392861	0.001482593	0.0016023	0.000556714	0.001764735	0.001275434	0.001448955	0.001063645	0.867567	0.412831834	0.893030605
MEDP1097	2-Linoleoyl Glycerol	GL	MG	355	354.2770097	[M+H]+	C21H38O4	1.0758E-05	9.41278E-06	4.93814E-06	1.01199E-05	1.04469E-05	9.95002E-06	5.61287E-06	5.154E-06	1.13519E-05	8.84147E-06	7.12752E-06	6.27527E-06	0.0850233	0.179898977	0.797526101
MEDP1099	Glycine deoxycholic acid	Bile acids	Bile acids	450.3216875	467.3247	[M+H]+	C26H43NO5.H2O	5.93614E-07	2.69046E-07	2.77274E-06	4.39661E-07	5.18564E-07	3.98671E-07	5.82967E-07	2.84152E-06	1.76308E-07	1.25584E-06	8.98635E-07	1.73766E-06	0.0469521	0.466002199	1.500900314
MEDP1100	2-Aminomethylpyrimidine (hydrochloride)	Nucleotide And Its metabolomics	Nucleotide and Its metabolomics	110.0629292	109.0639972	[M+H]+	C5H7N3	0.000128574	3.47789E-05	0.007651061	8.40839E-05	0.000106886	7.22384E-05	0.00049613	0.0001828	0.000332718	0.000271995	0.00039098	0.000301079	2.27187	0.438992977	0.244589655
MEDP1126	(R)-(-)-2-phenylglycine	Amino acid and Its metabolomics	Amino acid derivatives	120.0726939	137.084064	[M-H2O+H]+	C8H11NO	0.000181123	0.000151636	9.70391E-05	0.000167136	0.000174305	0.000163413	0.000113661	0.000337217	8.43105E-05	0.000186749	0.000147949	0.000229684	0.392363	0.500509346	1.176448094
MEDP1131	Arachidyl glycine	Alcohol and amines	Amines	352.31663	369.3242942	[M-H2O+H]+	C22H43NO3	1.09225E-05	7.54756E-06	1.69525E-05	9.32165E-06	1.01421E-05	8.89542E-06	2.69631E-05	1.16283E-05	6.56655E-06	8.6168E-06	1.83562E-05	1.54508E-05	0.127661	0.260206668	1.373148439
MEDP1132	3-Carboxypropyltrimethylammonium	Organic acid And Its derivatives	Organicacid and Its derivatives	146.1084	145.110273	[M+H]+	C7H15NO2	0.000101437	0.000148576	9.28845E-05	0.000123797	0.000112337	0.00012975	5.13127E-05	5.6948E-05	0.000253957	0.00017416	0.000108945	8.64902E-05	0.334486	0.909937788	1.032491505
MEDP1133	Bilirubin (E-E)	Tryptamines,Cholines,Pigments	Pigments	585	584.2635	[M+H]+	C33H36N4O6	2.82441E-06	1.26626E-06	1.71994E-09	2.08533E-06	2.46412E-06	1.88855E-06	5.25152E-07	1.7485E-05	1.24917E-06	7.82538E-06	3.94996E-06	9.79499E-06	0.135931	0.083844212	3.877316875
MEDP1144	L-Isoleucine	Amino acid and Its metabolomics	Amino acids	132.09222	131.0946287	[M+H]+	C6H13NO2	0.01508633	0.015366378	0.008793484	0.015219166	0.015151086	0.015254533	0.012346283	0.024831547	0.009312663	0.015598484	0.013872011	0.018604833	3.07848	0.526186849	1.114230373
MEDP1146	Hemolytic PAF C-18	GP	LPC	510.4	509.3845046	[M+H]+	C26H56NO6P	5.32551E-05	3.86293E-05	4.70174E-06	4.63176E-05	4.98731E-05	4.44705E-05	1.44633E-05	8.32481E-05	5.51367E-06	3.69995E-05	2.50359E-05	5.01745E-05	0.216349	0.794275801	0.908060488
MEDP1147	2 ', 6'-Dihydroxy-4'-methoxyacetophenone	Benzene and substituted derivatives	Benzene and substituted derivatives	183.0560413	182.0579088	[M+H]+	C9H10O4	1.89649E-06	3.66459E-06	4.70633E-06	2.73516E-06	2.30533E-06	2.95845E-06	1.61997E-06	4.60706E-06	2.50393E-06	3.35579E-06	2.43431E-06	3.3726E-06	0.0446363	0.918184151	0.979596369
MEDP1160	PE (18: 1 (9Z) / 0: 0)	GP	PE	480.3	479.301153	[M+H]+	C23H46NO7P	0.000212886	0.00011776	5.93781E-05	0.000167765	0.00019089	0.000155751	6.10957E-05	0.000472724	0.000125429	0.000266099	0.00015727	0.000293497	0.565671	0.249846392	1.521525942
MEDP1163	Palmitoyl-EA	Alcohol and amines	Amines	298.3	297.266779	[M+H]+	C18H35NO2	2.77067E-07	4.99264E-07	3.04926E-07	3.82462E-07	3.28446E-07	4.10524E-07	1.63907E-07	6.66449E-07	5.84785E-07	6.17862E-07	3.76874E-07	5.01926E-07	0.0213863	0.186848206	1.32193098
MEDP1165	2-O-ethyl PAF C-16	GP	LPC	510.4	509.384525	[M+H]+	C26H56NO6P	5.32551E-05	3.86293E-05	4.70174E-06	4.63176E-05	4.98731E-05	4.44705E-05	1.44633E-05	8.32481E-05	5.51367E-06	3.69995E-05	2.50359E-05	5.01745E-05	0.216349	0.794275801	0.908060488
MEDP1166	1-O-palmitoyl-2-O-acetyl-sn-glycerol-3-phosphate choline	GP	PC	538.3	537.3430362	[M+H]+	C26H52NO8P	9.57496E-06	2.28424E-05	9.22366E-06	1.58681E-05	1.26428E-05	1.75437E-05	2.28411E-05	9.27982E-06	1.13375E-05	1.05041E-05	1.70533E-05	1.36964E-05	0.100526	0.870539257	0.965980853
MEDP1179	(��) -Myristylcarnitine	FA	CAR	372.31197	371.3035588	[M+H]+	C21H41NO4	6.82221E-06	6.11738E-06	1.73404E-05	6.48788E-06	6.65923E-06	6.39887E-06	1.27581E-05	7.75036E-06	6.31965E-05	4.07384E-05	2.58847E-05	1.80535E-05	0.267889	0.045467388	3.379390386
MEDP1193	Flavin Single Nucleotide(FMN)	Nucleotide And Its metabolomics	Nucleotide and Its metabolomics	457.1021168	456.10455	[M+H]+	C17H21N4O9P	1.45765E-06	1.8645E-06	7.94383E-07	1.65063E-06	1.55172E-06	1.70201E-06	1.01591E-06	2.65151E-06	1.20579E-06	1.79137E-06	1.37971E-06	1.92893E-06	0.0326416	0.592386929	1.105567782
MEDP1194	Calcitriol	Alcohol and amines	Alcohols	417.3	416.32903	[M+H]+	C27H44O3	2.94775E-06	2.55072E-06	2.69859E-06	2.75942E-06	2.85594E-06	2.70928E-06	1.5021E-06	2.85007E-06	4.01971E-06	3.54596E-06	2.46095E-06	2.62899E-06	0.0352718	0.828097701	1.029419849
MEDP1197	Hypotaurocyamine	Alcohol and amines	Polyamines	152	151.04153	[M+H]+	C3H9N3O2S	8.40761E-05	5.68634E-05	2.32096E-05	7.11683E-05	7.77837E-05	6.77315E-05	5.88703E-05	8.93397E-05	8.99594E-05	8.97084E-05	7.33376E-05	8.0248E-05	0.25042	0.132321959	1.264239107
MEDP1202	5'-deoxy-5'-fluoroadenosine	Nucleotide And Its metabolomics	Nucleotide and Its metabolomics	270.1	269.09238	[M+H]+	C10H12FN5O3	1.33802E-05	2.24472E-05	2.11094E-05	1.7681E-05	1.54768E-05	1.8826E-05	5.49796E-05	5.66916E-06	3.23573E-05	2.15475E-05	3.92954E-05	2.47741E-05	0.208135	0.127314289	1.639938611
MEDP1211	N-acetylpyrrolidine	Heterocyclic compounds	Heterocyclic compounds	114.0661792	113.084064	[M+H]+	C6H11NO	0.000154506	4.69599E-05	8.86916E-05	0.000103494	0.000129638	8.99114E-05	0.00011963	2.67087E-05	5.38222E-05	4.28401E-05	8.36048E-05	5.90345E-05	0.372977	0.090782671	0.628895962
MEDP1222	1-Aminocyclohexanoic acid	Organic acid And Its derivatives	Organicacid and Its derivatives	144.1	143.094629	[M+H]+	C7H13NO2	1.2733E-05	2.07864E-05	5.72683E-05	1.6553E-05	1.45952E-05	1.75701E-05	0.000534349	2.74885E-06	3.44827E-05	2.16291E-05	0.000293813	0.000168118	0.750063	0.103453142	7.563401339
MEDP1242	4-tert-butylbenzoic acid	Benzene and substituted derivatives	Phenolic acids	179.10617	178.09937	[M+H]+	C11H14O2	1.91458E-06	3.06079E-06	2.45932E-06	2.45826E-06	2.17962E-06	2.60302E-06	2.74372E-06	3.20232E-06	2.10249E-06	2.54797E-06	2.65189E-06	2.88959E-06	0.032101	0.290105344	1.099647417
MEDP1247	1-deoxyvaleric acid	Organic acid And Its derivatives	Organicacid and Its derivatives	235.2	234.16197	[M+H]+	C15H22O2	6.72109E-06	6.2993E-06	6.42245E-06	6.52102E-06	6.62356E-06	6.46776E-06	7.6752E-06	9.51296E-06	6.31201E-06	7.60854E-06	7.64393E-06	8.45106E-06	0.0707909	0.01112368	1.208640833
MEDP1280	S-Adenosyl-L-Methionine	Amino acid and Its metabolomics	Amino acid derivatives	399.1419701	399.1445	[M+H]+	C15H22N6O5S	0.000267128	5.6077E-05	8.04684E-05	0.00016702	0.000218326	0.000140366	0.000164824	2.28716E-05	0.000134051	8.90185E-05	0.000129261	8.33172E-05	0.449216	0.216070481	0.670705146
MEDP1289	Hexanoylcarnitine	FA	CAR	260.1762853	259.1783583	[M+H]+	C13H25NO4	0.000353271	0.000713294	0.000401453	0.000524042	0.00043652	0.000569509	0.00021499	0.000873181	0.002815744	0.002028921	0.001065972	0.000982716	1.73745	0.055846211	2.662203862
MEDP1294	L-Leucyl-L-glycine	Amino acid and Its metabolomics	Small Peptide	189.1143956	188.116093	[M+H]+	C8H16N2O3	0.000113507	0.00012955	5.12944E-05	0.000121117	0.000117217	0.000123143	4.83283E-05	0.000209146	1.98413E-05	9.65178E-05	7.09358E-05	0.000130621	0.328035	0.663837557	0.877348917
MEDP1304	Piperidone	Heterocyclic compounds	Heterocyclic compounds	170.1	169.11027	[M+H]+	C9H15NO2	1.72579E-05	1.79517E-05	2.09775E-05	1.7587E-05	1.74183E-05	1.76746E-05	2.31375E-05	2.65661E-05	1.62201E-05	2.04107E-05	2.18582E-05	2.38913E-05	0.118647	0.03117587	1.21325929
MEDP1307	(2S, 3S) -3-methylphenylalanine	Amino acid and Its metabolomics	Amino acid derivatives	180.1008879	179.09462	[M+H]+	C10H13NO2	8.08722E-06	6.31038E-06	4.87871E-06	7.24441E-06	7.67636E-06	7.02001E-06	5.43678E-06	7.3017E-05	2.96992E-06	3.1342E-05	1.75899E-05	4.15258E-05	0.281725	0.070357676	4.170150839
MEDP1316	MAG(16:1)isomer	GL	MG	331.2742	330.30428	[M+H]+	C19H38O4	0.000115049	0.00017022	0.000188764	0.000141218	0.000127806	0.000148186	0.000181104	0.000211961	0.000174706	0.000189796	0.000185182	0.000196746	0.392185	0.007279263	1.278545546
MEDP1317	MAG(16:1)	GL	MG	331.2742	330.30428	[M+H]+	C19H38O4	0.000115049	0.00017022	0.000188764	0.000141218	0.000127806	0.000148186	0.000181104	0.000211961	0.000174706	0.000189796	0.000185182	0.000196746	0.392185	0.007279263	1.278545546
MEDP1326	LysoPC 20:1(2n isomer)	GP	LPC	550.37	550.38672	[M+H]+	C28H57NO7P	3.38595E-05	9.19745E-06	2.35307E-06	2.21615E-05	2.81569E-05	1.90469E-05	4.05756E-06	8.31626E-05	1.04046E-05	3.98748E-05	2.08607E-05	4.77655E-05	0.250484	0.263488757	1.795906692
MEDP1328	LysoPC 20:2(2n isomer2)	GP	LPC	548.36238	548.37107	[M+H]+	C28H55NO7P	5.99522E-05	3.4527E-05	6.23842E-06	4.78922E-05	5.40731E-05	4.46812E-05	1.22671E-05	0.000131706	2.29794E-05	6.70185E-05	3.7953E-05	7.84399E-05	0.287377	0.401007823	1.416389806
MEDP1330	LysoPC 20:2(2n isomer1)	GP	LPC	548.36238	548.37107	[M+H]+	C28H55NO7P	5.99522E-05	3.4527E-05	6.23842E-06	4.78922E-05	5.40731E-05	4.46812E-05	1.22671E-05	0.000131706	2.29794E-05	6.70185E-05	3.7953E-05	7.84399E-05	0.287377	0.401007823	1.416389806
MEDP1337	LysoPC 18:0(2n isomer)	GP	LPC	524.3629362	524.37107	[M+H]+	C26H55NO7P	0.002604275	0.001110887	0.000265903	0.001895913	0.002258957	0.001707311	0.000719379	0.003701191	0.000731708	0.001934477	0.001289427	0.002330935	1.4099	0.808431992	1.08776287
MEDP1339	LysoPC 18:1(2n isomer)	GP	LPC	522.3465016	522.35542	[M+H]+	C26H53NO7P	0.001814156	0.001645046	0.00031001	0.001733942	0.001775053	0.001712585	0.000595586	0.003731101	0.001116716	0.002175655	0.001336855	0.002370799	1.43741	0.468096626	1.259812591
MEDP1374	Clupanodonyl Carnitine	FA	CAR	474.357774	474.357774	[M+H]+	C27H54NO5	3.01785E-06	1.49579E-06	2.42129E-06	2.29589E-06	2.6659E-06	2.10366E-06	1.20501E-06	1.25687E-06	9.8821E-06	6.38851E-06	3.63678E-06	2.60903E-06	0.0852421	0.220831162	1.784115213
MEDP1377	Carnitine C20:1-OH	FA	CAR	470.384	470.384	[M+H]+	C27H51NO5	5.04405E-06	4.16855E-06	5.73925E-06	4.62877E-06	4.84161E-06	4.5182E-06	3.32914E-06	1.12456E-06	1.2874E-05	8.11498E-06	5.57436E-06	3.65274E-06	0.0800696	0.592454374	1.197971232
MEDP1383	Carnitine C20:5	FA	CAR	446.3112	446.3112	[M+H]+	C27H43NO4	6.00056E-06	4.55835E-06	5.19288E-06	5.31648E-06	5.66708E-06	5.13434E-06	2.43572E-06	4.60973E-06	2.61611E-05	1.74319E-05	9.47097E-06	7.37167E-06	0.149116	0.135898817	2.117406472
MEDP1385	Carnitine C17:1:DC	FA	CAR	442.4	442.3527	[M+H]+	C24H43NO6	2.90485E-06	2.91037E-06	7.08654E-06	2.90747E-06	2.90613E-06	2.90817E-06	2.70358E-06	2.21511E-06	1.47798E-05	9.69055E-06	5.98142E-06	4.35496E-06	0.107762	0.179157018	1.837138206
MEDP1388	Carnitine C18:3-OH	FA	CAR	438.3	438.3214	[M+H]+	C25H43NO5	6.7204E-06	8.40162E-06	1.20016E-05	7.51786E-06	7.10915E-06	7.73018E-06	7.20374E-06	8.84691E-06	1.93013E-05	1.50668E-05	1.08926E-05	1.00092E-05	0.115707	0.097945032	1.441379257
MEDP1394	Carnitine C15:DC	FA	CAR	416.3388365	416.3388365	[M+H]+	C22H41NO6	3.06712E-06	4.13648E-06	6.8146E-06	3.57435E-06	3.31439E-06	3.7094E-06	4.32905E-06	5.78426E-06	1.97013E-05	1.40643E-05	8.89621E-06	7.55233E-06	0.147096	0.034335514	2.450708794
MEDP1409	Carnitine C12-OH	FA	CAR	360.3	360.2760165	[M+H]+	C19H37NO5	4.86973E-06	7.49163E-06	5.1818E-06	6.11338E-06	5.476E-06	6.4445E-06	2.61372E-06	3.1003E-06	3.50463E-05	2.21068E-05	1.17586E-05	8.01959E-06	0.17268	0.160220479	2.322998737
MEDP1410	Carnitine C11:DC	FA	CAR	360.3	360.2760165	[M+H]+	C18H33NO6	3.46106E-06	8.02708E-06	6.48074E-06	5.62687E-06	4.51686E-06	6.20352E-06	2.08088E-06	4.6359E-06	3.50282E-05	2.2718E-05	1.17625E-05	8.68492E-06	0.177557	0.132180566	2.474356466
MEDP1422	Carnitine C8-OH	FA	CAR	304.2	304.2	[M+H]+	C15H29NO5	0.000387515	0.000371212	0.000427272	0.000379782	0.000383745	0.000377723	0.000499629	0.000283752	0.002866288	0.001820249	0.001119181	0.000758405	1.74445	0.060439827	3.157162618
MEDP1423	Carnitine C7:DC	FA	CAR	304.2	304.2	[M+H]+	C14H25NO6	7.7515E-06	3.72357E-05	4.21328E-05	2.17368E-05	1.45692E-05	2.54604E-05	1.12993E-05	1.5717E-05	3.56718E-05	2.75892E-05	1.89415E-05	1.75491E-05	0.155449	0.581572593	0.851440414
MEDP1426	Carnitine C6:DC	FA	CAR	290.2	290.2	[M+H]+	C13H23NO6	1.92026E-05	1.49453E-06	1.71994E-09	1.08031E-05	1.5108E-05	8.56672E-06	9.4389E-06	1.95988E-06	2.01813E-06	1.99453E-06	5.94647E-06	4.22488E-06	0.137181	0.166069673	0.463652476
MEDP1429	Carnitine C5:DC	FA	CAR	276.1806	276.1806	[M+H]+	C12H21NO6	9.88674E-05	0.000146759	0.00015073	0.000121584	0.000109941	0.000127632	0.000121539	3.51932E-05	0.000139231	9.70911E-05	0.00011007	7.77347E-05	0.328864	0.120159554	0.768826438
MEDP1430	Carnitine C7:0	FA	CAR	274.1649	274.1649	[M+H]+	C14H27NO4	3.15927E-06	5.07968E-06	4.30578E-06	4.07019E-06	3.60333E-06	4.31272E-06	3.19053E-06	4.66234E-06	6.95291E-06	6.02513E-06	4.52034E-06	4.58166E-06	0.0585896	0.165012319	1.220209538
MEDP1433	Carnitine ph-C1	FA	CAR	266.1387	266.1387	[M+H]+	C14H19NO4	8.54713E-06	1.89937E-06	1.89952E-06	5.39388E-06	7.00996E-06	4.55433E-06	1.34749E-05	1.43988E-06	2.11067E-06	1.83897E-06	8.01603E-06	5.17616E-06	0.0870058	0.840192272	1.093923947
MEDP1434	Carnitine C4:DC	FA	CAR	262.1285	262.1285	[M+H]+	C11H19NO6	4.30905E-05	2.11472E-05	1.95615E-05	3.26821E-05	3.80165E-05	2.99108E-05	5.32571E-05	6.47622E-06	3.13174E-05	2.12556E-05	3.8244E-05	2.45252E-05	0.160185	0.840125929	0.949388524
MEDP1455	MG(20:4)isomer	GL	MG	379.2845084	378.27646	[M+H]+	C23H38O4	4.17521E-06	5.20873E-06	1.76093E-06	4.66544E-06	4.41419E-06	4.79597E-06	2.4579E-06	8.16778E-06	8.12669E-06	8.14333E-06	5.12515E-06	6.43909E-06	0.0902649	0.061310315	1.537138944
MEDP1465	(2S,3S)-butane-2,3-diol	Alcohol and amines	Alcohols	73.06396	90.06807956	[M-H2O+H]+	C4H10O2	2.65785E-05	9.81347E-06	1.42715E-05	1.86263E-05	2.27019E-05	1.6509E-05	1.50195E-05	8.41855E-05	7.99815E-06	3.88573E-05	2.62027E-05	5.12423E-05	0.267549	0.130125734	2.059946404
MEDP1472	1-Methyl-6-oxo-1,6-dihydropyridine-3-carboxamide	Heterocyclic compounds	Pyridine and pyridine derivatives	153	152.0585775	[M+H]+	C7H8N2O2	0.000106894	5.1568E-06	9.26341E-06	5.86369E-05	8.33694E-05	4.57883E-05	5.54232E-05	3.24452E-05	6.51783E-05	5.19199E-05	5.37797E-05	4.45665E-05	0.239648	0.95591138	0.981248146
MEDP1490	Cis-4-Hydroxy-D-Proline	Amino acid and Its metabolomics	Amino acid derivatives	132	131.0582432	[M+H]+	C5H9NO3	0.000317822	0.000124997	0.000324324	0.000226359	0.000273235	0.000202007	0.00024319	0.000122495	0.000251466	0.000199227	0.000222565	0.000179351	0.418376	0.281810452	0.829481132
MEDP1493	N6-methyladenosine	Nucleotide And Its metabolomics	Nucleotide and Its metabolomics	282	281.112404	[M+H]+	C11H15N5O4	8.08671E-06	8.28594E-06	5.26512E-06	8.18121E-06	8.13277E-06	8.20637E-06	5.63007E-06	8.9102E-06	1.0419E-05	9.80787E-06	7.59003E-06	8.16014E-06	0.0596459	0.413986984	1.094440851
MEDP1494	N-Acetyl-D-Galactosamine	Alcohol and amines	Amines	222	221.0899372	[M+H]+	C8H15NO6	2.56638E-05	1.8091E-05	1.45706E-05	2.20718E-05	2.39127E-05	2.11154E-05	2.02391E-05	9.95628E-06	2.12231E-05	1.66595E-05	1.85598E-05	1.48444E-05	0.121786	0.120887819	0.809104127
MEDP1506	Leu-Val	Amino acid and Its metabolomics	Small Peptide	231	230.1630426	[M+H]+	C11H22N2O3	4.25841E-05	2.9873E-05	2.03029E-05	3.65548E-05	3.96449E-05	3.49495E-05	2.32407E-05	5.6996E-05	7.45017E-06	2.75184E-05	2.52475E-05	3.8958E-05	0.167071	0.600422967	0.879856339
MEDP1507	Phe-Asn	Amino acid and Its metabolomics	Small Peptide	280	279.121906	[M+H]+	C13H17N3O4	8.03658E-06	5.55138E-06	2.02877E-06	6.85777E-06	7.46192E-06	6.54391E-06	7.82203E-06	7.9325E-06	1.48811E-06	4.09836E-06	6.07512E-06	6.87722E-06	0.0682107	0.792452233	0.940050116
MEDP1508	Phe-Met	Amino acid and Its metabolomics	Small Peptide	297	296.1194635	[M+H]+	C14H20N2O3S	1.54574E-05	1.60834E-05	4.56358E-06	1.57543E-05	1.56021E-05	1.58334E-05	1.84388E-05	1.33314E-05	4.41825E-06	8.02846E-06	1.35549E-05	1.34584E-05	0.104302	0.480047896	0.85516611
MEDP1520	Carnitine C13:0 Isomer1	FA	CAR	358.2952	357.2879087	[M+H]+	C20H39NO4	3.91339E-06	3.60808E-05	1.88941E-05	1.91715E-05	1.13515E-05	2.32339E-05	5.82738E-06	2.78571E-05	4.59351E-05	3.86127E-05	2.12082E-05	2.40795E-05	0.187472	0.269699597	1.451637348
MEDP1524	Carnitine C16:2 Isomer1	FA	CAR	396.3108	395.3035588	[M+H]+	C23H41NO4	0.000103423	0.00010879	0.000169867	0.000105969	0.000104664	0.000106647	4.98826E-05	4.91605E-05	0.001451925	0.000883745	0.000441078	0.00027183	1.22545	0.099423787	4.500707931
MEDP1525	Carnitine C14:2:DC	FA	CAR	398.2537	397.2464378	[M+H]+	C21H35NO6	0.000695294	0.000337176	0.000783586	0.000525427	0.000612486	0.0004802	0.000340695	0.000515266	0.007178355	0.004479515	0.002282369	0.001519254	2.79926	0.075820617	4.75091808
MEDP1526	Carnitine C16:2-OH	FA	CAR	412.3058	411.2984734	[M+H]+	C23H41NO5	5.56115E-06	2.91208E-05	4.17946E-05	1.67363E-05	1.10089E-05	1.97117E-05	2.30361E-05	2.67141E-05	9.88192E-05	6.96135E-05	4.48873E-05	3.70393E-05	0.326571	0.047782745	2.421537886
MEDP1527	Carnitine C16:2-OH Isomer 1	FA	CAR	412.3058	411.2984734	[M+H]+	C23H41NO5	5.39889E-06	1.9265E-05	3.5792E-05	1.1976E-05	8.60517E-06	1.37272E-05	1.92927E-05	1.9739E-05	8.40014E-05	5.79723E-05	3.74387E-05	2.97952E-05	0.304799	0.046078077	2.619545445
MEDP1534	Carnitine C22:6	FA	CAR	472.3421	471.3348589	[M+H]+	C29H45NO4	8.14562E-06	7.40916E-06	4.23125E-06	7.79629E-06	7.97532E-06	7.70328E-06	3.67461E-06	1.83409E-06	8.81322E-05	5.31777E-05	2.68984E-05	1.60745E-05	0.300103	0.104189996	4.387134584
LIPID-N-0005	Chenodeoxycholic acid	FA	BA	391.5	392.292664	[M-H]-	C24H40O4	2.08855E-05	9.10315E-06	7.27841E-06	1.52968E-05	1.81611E-05	1.38088E-05	5.24617E-06	6.82446E-06	1.70654E-05	1.29174E-05	8.84501E-06	7.97245E-06	0.127296	0.154974333	0.696418348
LIPID-N-0010	Ursocholic acid	FA	BA	407.4	408.287567	[M-H]-	C24H40O5	3.52496E-05	2.52285E-05	4.25685E-05	3.04963E-05	3.29324E-05	2.92307E-05	4.53821E-05	4.68718E-05	3.23846E-05	3.82525E-05	4.20373E-05	4.41251E-05	0.180204	0.021686403	1.272588824
LIPID-N-0012	Glycochenodeoxycholic acid	FA	BA	448.5	449.314117	[M-H]-	C26H43NO5	6.05896E-06	3.09821E-06	2.35498E-05	4.65458E-06	5.37434E-06	4.28066E-06	6.29005E-06	1.47927E-05	3.51754E-07	6.20098E-06	6.24827E-06	9.93816E-06	0.112355	0.889153534	0.932053849
LIPID-N-0013	Glycoursodeoxycholic acid	FA	BA	448.5	449.314117	[M-H]-	C24H38O3	3.96937E-06	1.81193E-06	1.84905E-05	2.94602E-06	3.4705E-06	2.67356E-06	6.21855E-06	1.507E-05	1.00403E-06	6.70134E-06	6.44504E-06	1.01697E-05	0.111047	0.541790074	1.367086169
LIPID-N-0015	Glycocholic acid	FA	BA	464.4	465.309052	[M-H]-	C26H43NO6	6.9619E-05	4.08265E-05	7.56296E-05	5.59618E-05	6.29613E-05	5.23255E-05	6.91351E-05	7.19087E-05	4.3057E-05	5.47432E-05	6.23833E-05	6.64968E-05	0.152373	0.802411998	1.029106985
LIPID-N-0022	12,13-EpOME	FA	Eicosanoid	295.227275	296.2351449	[M-H]-	C18H32O3	1.17548E-05	1.26292E-05	1.19337E-05	1.21695E-05	1.1957E-05	1.228E-05	1.04893E-05	2.26275E-05	7.72416E-06	1.37607E-05	1.2024E-05	1.66031E-05	0.0937917	0.432157961	1.144443364
LIPID-N-0023	9,10-EpOME	FA	Eicosanoid	295.227275	296.2351449	[M-H]-	C18H32O3	8.20504E-06	4.0626E-06	1.74517E-05	6.24015E-06	7.24718E-06	5.71699E-06	7.6601E-06	3.6371E-05	5.49495E-06	1.80011E-05	1.25114E-05	2.28151E-05	0.182099	0.105094271	2.102328786
LIPID-N-0024	FFA(20:5)	FA	Eicosanoid	301.216754	302.22	[M-H]-	C20H30O2	0.000192474	0.000104969	0.000111292	0.000150967	0.00017224	0.000139916	9.64672E-05	0.000136139	0.000274047	0.000218189	0.000153571	0.000146043	0.352123	0.410792324	1.175027
LIPID-N-0026	9,10-DiHOME	FA	Eicosanoid	313.237875	314.2457	[M-H]-	C18H34O4	7.28367E-07	1.45637E-06	4.89667E-06	1.07368E-06	8.96703E-07	1.16562E-06	2.44738E-06	1.94311E-06	3.39646E-06	2.80779E-06	2.61646E-06	2.32568E-06	0.0593095	0.219669253	1.520626891
LIPID-N-0062	TxB3	FA	Eicosanoid	367.212075	368.2198888	[M-H]-	C20H32O6	2.72812E-07	1.31373E-06	1.21353E-06	7.66554E-07	5.13505E-07	8.98013E-07	8.94946E-07	1.90887E-06	5.04823E-07	1.07352E-06	9.78723E-07	1.3804E-06	0.0349866	0.274912182	1.354174751
LIPID-N-0063	TXB2	FA	Eicosanoid	369.227675	370.2355388	[M-H]-	C20H34O6	1.16504E-06	1.99809E-06	1.7177E-06	1.56018E-06	1.35767E-06	1.66539E-06	1.72068E-09	2.95209E-05	9.61556E-07	1.25293E-05	5.87888E-06	1.60886E-05	0.183608	0.069081775	6.866060996
LIPID-N-0067	FFA(10:0)	FA	FFA	171.138505	172.14633	[M-H]-	C10H20O2	0.000395817	0.000478303	0.000697226	0.000434943	0.000414891	0.000445361	0.000661067	0.000579494	0.00050195	0.000533359	0.000601155	0.000591801	0.605298	0.075895443	1.210108718
LIPID-N-0071	FFA(14:0)	FA	FFA	227.201105	228.20893	[M-H]-	C14H28O2	0.000412354	0.000303636	0.000359965	0.000360785	0.000387215	0.000347055	0.00038788	0.000412448	0.00085325	0.000674706	0.000522441	0.000474941	0.837282	0.027015276	1.53185332
LIPID-N-0072	FFA(15:0)	FA	FFA	241.216755	242.22458	[M-H]-	C15H30O2	8.66375E-05	0.000121168	8.9005E-05	0.000103016	9.4622E-05	0.000107377	6.9659E-05	0.000142228	0.00010479	0.000119954	9.32543E-05	0.000114404	0.208075	0.54819064	1.070557126
LIPID-N-0073	FFA(16:0)	FA	FFA	255.232405	256.24023	[M-H]-	C16H32O2	0.001107372	0.001164872	0.00108662	0.001134646	0.001120668	0.001141908	0.001021111	0.001179659	0.00139149	0.00130569	0.001154617	0.001165432	0.545245	0.183831058	1.068369646
LIPID-N-0074	FFA(17:0)	FA	FFA	269.248055	270.25588	[M-H]-	C17H34O2	0.000190717	0.000138852	0.000119765	0.000166116	0.000178724	0.000159566	0.000142574	0.00018511	0.000142438	0.000159722	0.000150619	0.000165514	0.205853	0.919867815	0.991859221
LIPID-N-0075	FFA(18:0)	FA	FFA	283.263705	284.27153	[M-H]-	C18H36O2	0.001144252	0.001646478	0.001457497	0.001382474	0.001260382	0.001445901	0.001470171	0.001425008	0.001503397	0.001471646	0.001470863	0.00145106	0.573587	0.31471902	1.054595357
LIPID-N-0076	FFA(20:0)	FA	FFA	311.295005	312.30283	[M-H]-	C20H40O2	6.25343E-05	0.000146261	0.000128426	0.000102249	8.18945E-05	0.000112823	0.00018903	0.000166178	9.11685E-05	0.000121551	0.000157373	0.000161176	0.390842	0.051547974	1.397816527
LIPID-N-0079	FFA(24:0)	FA	FFA	367.357605	368.36543	[M-H]-	C24H48O2	8.09842E-05	8.56178E-05	0.000115957	8.3182E-05	8.20556E-05	8.37672E-05	9.69509E-05	0.000157315	7.89415E-05	0.000110686	0.000103395	0.00012668	0.294673	0.083519365	1.267896653
LIPID-N-0082	FFA(16:1)	FA	FFA	253.216755	254.22458	[M-H]-	C16H30O2	0.000238259	0.000154597	0.000220707	0.000198575	0.000218914	0.00018801	0.000193061	0.000228059	0.000764343	0.000547125	0.000359165	0.000302548	0.843668	0.054304916	1.964053191
LIPID-N-0083	FFA(17:1)	FA	FFA	267.232405	268.24023	[M-H]-	C17H32O2	0.00018803	0.000211186	0.000181354	0.000199014	0.000193384	0.000201938	0.000160067	0.000192657	0.000259593	0.000232481	0.000194039	0.000193443	0.2393	0.53721215	1.048833826
LIPID-N-0084	FFA(18:1)	FA	FFA	281.248055	282.25588	[M-H]-	C18H34O2	0.002317304	0.002416334	0.00286695	0.002364277	0.002340202	0.002376783	0.002137662	0.001846002	0.003743901	0.002975169	0.002530568	0.002234941	1.0269	0.664692766	1.053562256
LIPID-N-0087	FFA(22:1)	FA	FFA	337.310655	338.31848	[M-H]-	C22H42O2	0.000174147	0.000217313	0.000128399	0.000194622	0.000184128	0.000200074	0.000102075	0.000311392	0.000139885	0.000209353	0.000152403	0.000221062	0.334631	0.853006636	1.034120355
LIPID-N-0089	FFA(16:2)	FA	FFA	251.201105	252.20893	[M-H]-	C16H28O2	4.87697E-05	0.000115817	9.21239E-05	8.05725E-05	6.42731E-05	8.904E-05	8.4887E-05	2.56306E-05	0.000224721	0.000144081	0.000112657	7.50751E-05	0.362464	0.341412164	1.359676151
LIPID-N-0090	FFA(18:2)	FA	FFA	279.232405	280.24023	[M-H]-	C18H32O2	0.001672066	0.001851899	0.002207257	0.001757366	0.001713649	0.001780078	0.001470419	0.001002491	0.002292121	0.001769765	0.001610853	0.001348135	0.996538	0.230477212	0.8644613
LIPID-N-0094	FFA(18:3)	FA	FFA	277.216755	278.22458	[M-H]-	C18H30O2	0.000131089	9.39522E-05	9.64447E-05	0.000113474	0.000122502	0.000108784	0.000130825	0.000107454	0.000447825	0.00030996	0.000214864	0.00016848	0.657056	0.048220063	2.070422395
LIPID-N-0098	FFA(20:4)	FA	FFA	303.232405	304.24023	[M-H]-	C20H32O2	0.002859552	0.002079979	0.001139231	0.002489775	0.002679291	0.002391322	0.001107623	0.001083651	0.002679747	0.002033259	0.001541873	0.001343992	1.53748	0.102362649	0.717797336
LIPID-N-0104	FFA(22:6)	FA	FFA	327.232405	328.24023	[M-H]-	C22H32O2	0.000306677	0.000407787	0.000235575	0.000354637	0.000330057	0.000367406	0.000220802	0.000134911	0.000638801	0.000434704	0.000321151	0.000240724	0.511935	0.981596118	0.994482922
LIPID-N-0108	LPC(0:0/16:0)	GP	LPC	540.330146	481.316841	[M+COOH]-	C23H48NO7P	0.000405687	0.000265514	0.000189534	0.000339199	0.000373275	0.000321496	0.000301483	0.000231963	0.000376481	0.000317945	0.000309206	0.000275849	0.362551	0.722857378	0.956838666
LIPID-N-0109	LPC(16:0/0:0)	GP	LPC	540.330146	495.332492	[M+COOH]-	C24H50NO7P	0.002863342	0.001646554	0.001141945	0.00228618	0.002581983	0.00213251	0.001174118	0.001059776	0.002783381	0.002085246	0.001601562	0.001367594	1.33646	0.271610932	0.796021765
LIPID-N-0112	LPC(18:0/0:0)	GP	LPC	568.361446	523.363792	[M+COOH]-	C26H54NO7P	0.000709023	0.000369341	0.000323081	0.000547901	0.000630478	0.000505002	0.000378875	0.000639209	0.000622565	0.000629307	0.000496362	0.00055805	0.521373	0.598659304	1.077651752
LIPID-N-0119	LPC(16:1/0:0)	GP	LPC	538.314496	493.316842	[M+COOH]-	C24H48NO7P	0.00046415	0.000201889	0.000165311	0.000339751	0.000403507	0.00030663	0.000208987	0.000139411	0.000344955	0.0002617	0.000233717	0.000192991	0.562465	0.159930909	0.734495091
LIPID-N-0121	LPC(0:0/18:1)	GP	LPC	566.345796	521.348142	[M+COOH]-	C26H52NO7P	0.001900626	0.002218377	0.001256264	0.002051346	0.0019741	0.002091475	0.001753376	0.000368784	0.002463571	0.001615091	0.001688502	0.001118588	1.28342	0.222959832	0.783829126
LIPID-N-0140	LPE(16:0/0:0)	GP	LPE	452.277714	453.285539	[M-H]-	C21H44NO7P	0.002885562	0.00090037	0.000844873	0.001943921	0.002426524	0.001693208	0.000565971	0.000840145	0.00242739	0.001784487	0.001137622	0.001009158	1.43558	0.288398032	0.726055916
LIPID-N-0141	LPE(17:0/0:0)	GP	LPE	466.277714	-	[M-H]-	C21H44NO7P	2.80185E-05	6.93345E-06	5.05089E-06	1.80172E-05	2.3143E-05	1.53543E-05	8.61967E-06	2.10721E-05	1.62065E-05	1.81773E-05	1.31035E-05	1.65447E-05	0.117185	0.910998329	0.971057199
LIPID-N-0147	LPE(16:1/0:0)	GP	LPE	450.262064	451.269889	[M-H]-	C21H42NO7P	3.93113E-05	8.74313E-06	2.13349E-05	2.48118E-05	3.2243E-05	2.09513E-05	3.35916E-05	4.13062E-05	6.84764E-05	5.74713E-05	4.47944E-05	4.32881E-05	0.296862	0.005499621	1.960222515
LIPID-N-0150	LPE(18:1/0:0)	GP	LPE	478.293364	479.301189	[M-H]-	C23H46NO7P	0.000822554	0.000307549	0.000226363	0.00057827	0.000703469	0.00051323	0.000306874	0.00047924	0.00084285	0.000695572	0.000489227	0.000484914	0.642526	0.843277825	1.046722498
LIPID-N-0151	LPE(0:0/20:1)	GP	LPE	506.324665	507.33249	[M-H]-	C25H50NO7P	2.94912E-06	1.31816E-06	2.47614E-06	2.1755E-06	2.57199E-06	1.96953E-06	2.40877E-06	3.15612E-06	2.88411E-06	2.99428E-06	2.68345E-06	2.88757E-06	0.0463832	0.041856611	1.264021646
LIPID-N-0155	LPE(20:2/0:0)	GP	LPE	504.309014	505.316839	[M-H]-	C25H48NO7P	1.23797E-05	5.73292E-06	3.2847E-06	9.22694E-06	1.08428E-05	8.3875E-06	3.03528E-06	1.2316E-05	1.01852E-05	1.10483E-05	6.79447E-06	9.17893E-06	0.081469	0.820653534	1.054229244
LIPID-N-0165	LPE(22:6/0:0)	GP	LPE	524.277714	525.285539	[M-H]-	C27H44NO7P	0.00029977	0.000197365	0.00015321	0.000251196	0.000276091	0.000238263	0.0001683	3.96985E-05	0.000326228	0.000210171	0.000187943	0.000123924	0.485422	0.208004221	0.746005151
LIPID-N-0171	LPG(18:2/0:0)	GP	LPG	507.272298	508.280122	[M-H]-	C24H45O9P	0.000257224	0.000271298	0.000376094	0.0002639	0.000260478	0.000265677	0.000288654	0.000743122	0.000252684	0.000451333	0.000364973	0.000528275	0.753166	0.068126119	1.55135831
LIPID-N-0175	LPI(16:0/0:0)	GP	LPI	571.288343	572.296167	[M-H]-	C25H49O12P	1.1612E-05	3.52409E-06	1.66987E-05	7.77565E-06	9.74183E-06	6.75421E-06	6.95844E-06	1.97157E-05	6.47783E-06	1.18398E-05	9.24845E-06	1.37687E-05	0.104144	0.486340827	1.212139394
LIPID-N-0178	LPI(18:1/0:0)	GP	LPI	597.303993	598.311817	[M-H]-	C27H51O12P	1.58642E-05	5.32365E-06	2.2107E-05	1.08645E-05	1.34269E-05	9.5333E-06	5.0546E-06	4.39475E-05	2.08976E-05	3.02338E-05	1.68671E-05	2.85616E-05	0.204232	0.081844083	1.88748869
LIPID-N-0179	LPI(18:2/0:0)	GP	LPI	595.288343	596.296167	[M-H]-	C27H49O12P	5.7651E-05	5.07835E-05	0.000298467	5.43935E-05	5.6063E-05	5.35262E-05	5.3693E-05	3.31048E-05	3.549E-05	3.45239E-05	4.47E-05	3.96927E-05	0.464734	0.207802266	0.422510138
LIPID-N-0180	LPI(20:3/0:0)	GP	LPI	621.303993	622.311817	[M-H]-	C29H51O12P	6.28667E-06	4.80155E-06	3.85534E-05	5.58223E-06	5.94327E-06	5.39467E-06	7.26549E-06	5.27444E-06	5.95857E-06	5.68147E-06	6.52237E-06	5.98346E-06	0.153336	0.386843444	0.551153631
LIPID-N-0181	LPI(20:4/0:0)	GP	LPI	619.288343	620.296167	[M-H]-	C29H49O12P	6.05947E-05	6.3287E-05	0.000256195	6.18718E-05	6.12173E-05	6.22118E-05	6.98961E-05	5.02768E-05	2.85192E-05	3.7332E-05	5.46191E-05	5.27439E-05	0.420648	0.198615231	0.518922485
LIPID-N-0198	LPS(20:4/0:0)	GP	LPS	544.267546	545.275371	[M-H]-	C26H44NO9P	2.39964E-05	1.13607E-05	2.08017E-05	1.80029E-05	2.10746E-05	1.64071E-05	1.49774E-05	3.7311E-05	1.27666E-05	2.27081E-05	1.86042E-05	2.66826E-05	0.131174	0.402861861	1.191740778
LIPID-N-0201	LPS(22:6/0:0)	GP	LPS	568.267546	569.275371	[M-H]-	C28H44NO9P	9.4127E-05	5.333E-05	5.41609E-05	7.47757E-05	8.46935E-05	6.96233E-05	4.60474E-05	4.76436E-05	0.000102968	8.05593E-05	6.22382E-05	5.59356E-05	0.202961	0.610478938	0.918000336
LIPID-N-0204	PC(18:0_12:0)	GP	PC	750.528511	705.530856	[M+COOH]-	C38H76NO8P	3.82141E-05	3.39524E-05	4.11276E-05	3.61926E-05	3.72286E-05	3.56544E-05	5.30085E-05	2.51988E-05	4.78551E-05	3.86783E-05	4.62857E-05	3.71794E-05	0.137391	0.324612455	1.116185195
LIPID-N-0211	PC(16:0_22:0)	GP	PC	862.653711	817.656056	[M+COOH]-	C46H92NO8P	1.1852E-06	2.46635E-06	4.26813E-06	1.79289E-06	1.48144E-06	1.95469E-06	6.11588E-07	6.44684E-06	1.78532E-06	3.67344E-06	2.04801E-06	3.94763E-06	0.0643453	0.37153478	1.407959649
LIPID-N-0217	PC(14:0_18:1)	GP	PC	776.544161	731.546506	[M+COOH]-	C40H78NO8P	0.001262985	0.001210572	0.001143359	0.001238124	0.001250865	0.001231504	0.001187195	0.002141237	0.000985792	0.001453797	0.001312268	0.001670254	0.955527	0.189254558	1.19259309
LIPID-N-0240	PC(18:2_20:0)	GP	PC	858.622411	813.624756	[M+COOH]-	C46H88NO8P	1.55926E-05	2.03722E-05	5.43043E-05	1.78597E-05	1.66978E-05	1.84633E-05	1.13179E-05	2.5355E-05	1.62245E-05	1.99227E-05	1.53547E-05	1.96733E-05	0.166245	0.379685373	0.752657173
LIPID-N-0245	PC(14:1_18:2)	GP	PC	772.512861	727.515206	[M+COOH]-	C40H74NO8P	0.00024222	0.00032828	0.00034353	0.000283041	0.00026212	0.00029391	0.000192564	0.000694571	0.000130973	0.000359254	0.000270764	0.000453783	0.574827	0.508881498	1.198966131
LIPID-N-0250	PC(16:1_18:2)	GP	PC	800.544161	755.546506	[M+COOH]-	C42H78NO8P	0.000460067	0.000448486	0.000561522	0.000454574	0.000457389	0.000453111	0.000409618	0.000743737	0.000551385	0.000629296	0.000512677	0.000612459	0.615169	0.062972087	1.220101996
LIPID-N-0259	PC(20:1_18:2)	GP	PC	856.606761	811.609106	[M+COOH]-	C46H86NO8P	9.5462E-05	5.75335E-05	8.52575E-05	7.74712E-05	8.66917E-05	7.26812E-05	4.39787E-05	0.000254893	0.000108928	0.00016805	0.000102185	0.000168131	0.47459	0.067322649	1.781040094
LIPID-N-0270	PC(18:2_18:2)	GP	PC	826.559811	781.562156	[M+COOH]-	C44H80NO8P	0.000627582	0.000843121	0.000886954	0.000729819	0.000677421	0.00075704	0.000480224	0.001263249	0.00070669	0.000932121	0.000692225	0.000938819	0.678026	0.501775614	1.108668251
LIPID-N-0272	PC(16:0_20:4)	GP	PC	826.559811	781.562156	[M+COOH]-	C44H80NO8P	0.001641026	0.002491355	0.002552201	0.002044365	0.001837648	0.002151754	0.002413927	0.0015419	0.002870833	0.002332558	0.002375754	0.002015658	0.937126	0.565167171	1.0654394
LIPID-N-0295	PC(20:1_20:4)	GP	PC	880.606761	835.609106	[M+COOH]-	C48H86NO8P	5.27504E-06	8.21798E-06	6.29976E-06	6.67097E-06	5.95554E-06	7.04264E-06	3.44194E-06	1.95849E-05	1.03294E-05	1.40782E-05	8.43183E-06	1.32482E-05	0.134019	0.055335617	1.751421571
LIPID-N-0304	PC(18:2_20:4)	GP	PC	850.559811	805.562156	[M+COOH]-	C46H80NO8P	0.00016165	0.000134485	0.000177871	0.000148764	0.000155368	0.000145334	0.000156062	0.000238408	0.000153632	0.00018797	0.000171031	0.000200127	0.333718	0.059300452	1.198987316
LIPID-N-0305	PC(16:0_22:6)	GP	PC	850.559811	805.562156	[M+COOH]-	C46H80NO8P	0.000259997	0.000362985	0.000428227	0.000308847	0.000283811	0.000321854	0.000340236	0.000256717	0.00050395	0.00040381	0.000370061	0.000321114	0.42493	0.384383026	1.117091439
LIPID-N-0308	PC(18:0_22:6)	GP	PC	878.591111	833.593456	[M+COOH]-	C48H84NO8P	0.000115848	0.000115489	0.000149583	0.000115678	0.000115765	0.000115632	0.000107065	0.000178856	0.000196031	0.000189074	0.000145538	0.000159926	0.389455	0.017836361	1.34134309
LIPID-N-0323	PE(16:0_16:0)	GP	PE	690.507383	691.515206	[M-H]-	C37H74NO8P	0.000472108	0.000377512	0.000429259	0.000427238	0.000450234	0.000415291	0.000437493	0.000624307	0.000482769	0.000540098	0.000485629	0.000545516	0.578067	0.012167956	1.211604886
LIPID-N-0324	PE(18:0_14:0)	GP	PE	690.507383	691.515206	[M-H]-	C37H74NO8P	1.85067E-05	7.18295E-06	7.61074E-06	1.31355E-05	1.58883E-05	1.17054E-05	2.34434E-05	1.13859E-05	3.38736E-05	2.47651E-05	2.40634E-05	1.85887E-05	0.194899	0.015326998	1.838724297
LIPID-N-0325	PE(16:0_18:0)	GP	PE	718.538683	719.546506	[M-H]-	C39H78NO8P	0.000394422	0.000304266	0.000351422	0.000351658	0.000373575	0.000340272	0.000515708	0.000526162	0.000396099	0.00044878	0.00048431	0.000502384	0.702263	0.000315673	1.358206477
LIPID-N-0343	PE(22:0_18:1)	GP	PE	800.616933	801.624756	[M-H]-	C45H88NO8P	1.75318E-06	2.93576E-06	4.41394E-06	2.31411E-06	2.02663E-06	2.46346E-06	1.55053E-06	1.54983E-05	2.50539E-06	7.76809E-06	4.46742E-06	9.23106E-06	0.123677	0.079986113	2.578775843
LIPID-N-0354	PE(20:2_16:0)	GP	PE	742.538683	743.546506	[M-H]-	C41H78NO8P	1.83293E-05	1.18807E-05	1.93302E-05	1.52705E-05	1.68382E-05	1.44561E-05	1.14043E-05	3.5957E-05	1.79621E-05	2.52508E-05	1.79002E-05	2.5698E-05	0.153275	0.113226387	1.396102041
LIPID-N-0356	PE(20:2_18:0)	GP	PE	770.569983	771.577806	[M-H]-	C43H82NO8P	5.4497E-05	5.05067E-05	4.99719E-05	5.26043E-05	5.35743E-05	5.21003E-05	4.44223E-05	0.00010535	6.98727E-05	8.42425E-05	6.31035E-05	8.13474E-05	0.286552	0.024287039	1.431227038
LIPID-N-0357	PE(20:0_18:2)	GP	PE	770.569983	771.577806	[M-H]-	C43H82NO8P	1.00599E-05	2.32299E-05	2.96862E-05	1.63068E-05	1.31052E-05	1.79701E-05	1.02205E-05	4.48768E-05	1.30569E-05	2.59454E-05	1.75976E-05	2.9378E-05	0.158061	0.411515641	1.278342075
LIPID-N-0382	PE(18:2_18:2)	GP	PE	738.507383	739.515206	[M-H]-	C41H74NO8P	0.000224685	0.000236078	0.000259424	0.000230089	0.00022732	0.000231528	0.000155257	0.000716229	0.000244812	0.000435756	0.00028685	0.000472275	0.743539	0.097386202	1.640151937
LIPID-N-0383	PE(16:0_20:4)	GP	PE	738.507383	739.515206	[M-H]-	C41H74NO8P	0.002577576	0.002605891	0.002869052	0.002591007	0.002584123	0.002594583	0.001945519	0.001847177	0.003262823	0.002689425	0.002294513	0.002101333	1.06244	0.23782607	0.893729052
LIPID-N-0389	PE(16:0_22:4)	GP	PE	766.538683	767.546506	[M-H]-	C43H78NO8P	0.000180262	0.000155666	0.000174423	0.000168595	0.000174574	0.000165489	0.0001335	0.000458543	0.000151652	0.000275956	0.000200332	0.000311839	0.562912	0.115797759	1.503246317
LIPID-N-0392	PE(18:0_22:4)	GP	PE	794.569983	795.577806	[M-H]-	C45H82NO8P	0.000342953	0.00037629	0.000340682	0.000358766	0.000350662	0.000362976	0.000409255	0.000627272	0.000234648	0.000393678	0.000401947	0.000499252	0.532467	0.204979795	1.203403411
LIPID-N-0397	PE(16:0_20:5)	GP	PE	736.491732	737.499556	[M-H]-	C41H72NO8P	5.6564E-05	2.51006E-05	6.65139E-05	4.16399E-05	4.92887E-05	3.76664E-05	4.06521E-05	2.85514E-05	0.000114642	7.97718E-05	5.90046E-05	4.58536E-05	0.256154	0.305102694	1.331326139
LIPID-N-0401	PE(16:0_22:5)	GP	PE	764.523033	765.530856	[M-H]-	C43H76NO8P	0.000182449	0.000133173	0.00022686	0.000159076	0.000171055	0.000152853	0.000156068	0.000126661	0.00019694	0.000168474	0.000161888	0.000146676	0.252386	0.49609497	0.932948847
LIPID-N-0413	PE(22:6_16:0)	GP	PE	762.507383	763.515206	[M-H]-	C43H74NO8P	0.000815251	0.000828116	0.001058203	0.000821353	0.000818226	0.000822978	0.000614437	0.000552201	0.001092407	0.0008736	0.00073602	0.000656639	0.663375	0.266679798	0.87629605
LIPID-N-0415	PE(22:6_18:0)	GP	PE	790.538683	791.546506	[M-H]-	C45H78NO8P	0.002736737	0.003144212	0.003353502	0.002930015	0.002830958	0.002981476	0.003545754	0.002007787	0.004241524	0.003336764	0.003447709	0.002825886	1.13039	0.475063808	1.079464422
LIPID-N-0416	PE(18:1_22:5)	GP	PE	790.538683	791.546506	[M-H]-	C45H78NO8P	9.15725E-05	0.000131243	0.000186717	0.00011039	0.000100746	0.0001154	0.000212638	0.000167038	0.000137524	0.000149478	0.000183008	0.000176111	0.420059	0.020900482	1.393618365
LIPID-N-0421	PE(20:4_22:2)	GP	PE	818.569983	819.577806	[M-H]-	C47H82NO8P	0.000755893	0.001153495	0.000894121	0.000944488	0.000847831	0.000994702	0.00097253	0.001040841	0.000998755	0.001015802	0.000992831	0.001013564	0.541569	0.218938202	1.079383155
LIPID-N-0423	PE(16:1_22:6)	GP	PE	760.491732	761.499556	[M-H]-	C43H72NO8P	7.00049E-06	4.7565E-06	1.9678E-06	5.93609E-06	6.48161E-06	5.65269E-06	3.3431E-06	2.14172E-05	8.42232E-06	1.36858E-05	8.19524E-06	1.39051E-05	0.150012	0.042026668	2.169156235
LIPID-N-0425	PE(17:1_22:6)	GP	PE	774.50598	775.515206	[M-H]-	C44H74NO8P	4.89367E-05	0.00010499	8.58728E-05	7.55245E-05	6.18979E-05	8.26035E-05	0.00011732	4.47807E-05	8.70068E-05	6.99034E-05	9.50751E-05	7.33557E-05	0.212489	0.727731658	1.060058829
LIPID-N-0426	PE(22:6_18:1)	GP	PE	788.523033	789.530856	[M-H]-	C45H76NO8P	0.000436607	0.000577549	0.000550782	0.00050346	0.000469197	0.00052126	0.000628891	0.000542587	0.000800997	0.00069633	0.000660529	0.000609596	0.7403	0.005468551	1.287713134
LIPID-N-0430	PE(22:6_18:2)	GP	PE	786.507382	787.515206	[M-H]-	C45H74NO8P	5.67587E-05	5.68386E-05	3.70915E-05	5.67966E-05	5.67772E-05	5.68067E-05	5.26414E-05	8.79083E-05	8.55577E-05	8.65098E-05	6.85303E-05	7.68986E-05	0.291986	0.005626168	1.4266273
LIPID-N-0432	PG(16:0_16:0)	GP	PG	721.509789	722.509787	[M-H]-	C38H75O10P	0.000362246	0.000275899	0.000373972	0.000321288	0.000342279	0.000310384	0.000398281	0.000419632	0.000309483	0.000354098	0.000377553	0.000395725	0.403823	0.066571838	1.135293807
LIPID-N-0433	PG(18:0_16:0)	GP	PG	749.541089	750.541087	[M-H]-	C40H79O10P	6.27462E-05	2.96191E-05	6.64662E-05	4.70329E-05	5.50861E-05	4.28492E-05	6.2998E-05	6.02114E-05	4.39079E-05	5.05116E-05	5.71402E-05	5.84665E-05	0.159402	0.452478747	1.096892475
LIPID-N-0436	PG(16:0_16:1)	GP	PG	719.494139	720.494137	[M-H]-	C38H73O10P	1.57054E-05	8.1861E-06	7.38676E-06	1.21388E-05	1.39667E-05	1.11891E-05	8.88599E-06	2.4099E-05	2.54357E-05	2.48943E-05	1.63961E-05	1.97225E-05	0.176317	0.016243434	1.741703332
LIPID-N-0439	PG(17:1_18:1)	GP	PG	761.52203	762.541087	[M-H]-	C41H79O10P	4.34695E-05	2.38694E-05	2.94607E-05	3.41725E-05	3.89373E-05	3.16972E-05	4.04437E-05	2.0843E-05	2.51157E-05	2.33851E-05	3.24409E-05	2.74324E-05	0.145368	0.220074873	0.841543953
LIPID-N-0440	PG(18:0_18:1)	GP	PG	775.556739	776.556737	[M-H]-	C42H81O10P	0.000297117	0.000183928	0.000288855	0.000243428	0.000270944	0.000229133	0.000313795	0.000335748	0.00029301	0.000310321	0.000312165	0.00032235	0.481796	0.006577398	1.247115101
LIPID-N-0442	PG(18:1_16:1)	GP	PG	745.509789	746.509787	[M-H]-	C40H75O10P	2.77119E-05	2.64445E-05	1.54701E-05	2.71107E-05	2.74188E-05	2.69507E-05	1.88235E-05	0.000152371	1.42853E-05	7.02161E-05	4.29337E-05	9.01938E-05	0.381324	0.092401575	2.573173001
LIPID-N-0444	PG(18:2_16:0)	GP	PG	745.509789	746.509787	[M-H]-	C40H75O10P	0.000454762	0.000529558	0.000394497	0.00049024	0.000472057	0.000499687	0.000522973	0.000227859	0.000497078	0.000388032	0.000459667	0.000359562	0.503449	0.212013855	0.864252761
LIPID-N-0447	PG(18:0_18:2)	GP	PG	773.541089	774.541087	[M-H]-	C42H79O10P	0.000588791	0.00064713	0.000765202	0.000616463	0.000602281	0.000623831	0.000897566	0.000416534	0.000772016	0.00062803	0.000771117	0.000617992	0.524564	0.567428628	1.067527969
LIPID-N-0455	PG(18:0_20:4)	GP	PG	797.541089	798.541087	[M-H]-	C44H79O10P	0.00012336	0.00011994	0.000140294	0.000121738	0.000122569	0.000121306	8.63802E-05	9.4745E-05	0.000162172	0.000134861	0.000109124	0.000102915	0.222218	0.431654004	0.92123737
LIPID-N-0457	PG(18:2_18:3)	GP	PG	767.494139	768.494137	[M-H]-	C42H73O10P	4.6303E-05	4.07005E-05	2.69285E-05	4.36455E-05	4.50075E-05	4.2938E-05	5.32704E-05	6.54912E-05	3.60554E-05	4.79782E-05	5.07876E-05	5.71373E-05	0.198696	0.052808249	1.265543977
LIPID-N-0459	PG(18:1_20:4)	GP	PG	795.525439	796.525437	[M-H]-	C44H77O10P	5.71084E-05	0.000155288	8.55843E-05	0.000103678	7.98106E-05	0.000116078	9.41921E-05	0.000136716	2.11485E-05	6.79585E-05	8.18849E-05	0.000105564	0.288063	0.492758338	0.849244508
LIPID-N-0460	PG(18:1_20:5)	GP	PG	793.509789	794.509787	[M-H]-	C44H75O10P	8.82188E-06	6.99588E-06	2.95276E-06	7.95574E-06	8.39965E-06	7.72514E-06	4.3258E-06	9.56397E-06	4.08698E-06	6.3054E-06	5.2545E-06	7.11552E-06	0.0710973	0.413391075	0.85533924
LIPID-N-0466	PG(18:2_22:6)	GP	PG	817.509789	818.509787	[M-H]-	C46H75O10P	7.70138E-06	1.81334E-05	1.12685E-05	1.26496E-05	1.01136E-05	1.39671E-05	8.47876E-06	3.22155E-05	6.92891E-06	1.71711E-05	1.25566E-05	2.10462E-05	0.135219	0.341188127	1.332688741
LIPID-N-0469	PI(16:0_18:0)	GP	PI	837.557134	838.557132	[M-H]-	C43H83O13P	1.54779E-05	1.63397E-05	2.46391E-05	1.58867E-05	1.56772E-05	1.59955E-05	1.04358E-05	3.44214E-05	1.64403E-05	2.37234E-05	1.66695E-05	2.43356E-05	0.128416	0.346840635	1.21160084
LIPID-N-0471	PI(18:0_18:0)	GP	PI	865.588434	866.588432	[M-H]-	C45H87O13P	1.40358E-05	5.9578E-06	8.42484E-06	1.02041E-05	1.21679E-05	9.18394E-06	6.52846E-06	2.08403E-05	1.04335E-05	1.46487E-05	1.0338E-05	1.48734E-05	0.108868	0.235646531	1.294927323
LIPID-N-0478	PI(16:0_18:1)	GP	PI	835.541484	836.541482	[M-H]-	C43H81O13P	0.000125739	9.53705E-05	0.000156778	0.000111334	0.000118717	0.000107499	0.000109892	0.000194983	0.000231867	0.000216927	0.000160106	0.000175168	0.479483	0.010580945	1.522068504
LIPID-N-0482	PI(18:0_18:1)	GP	PI	863.572784	864.572782	[M-H]-	C45H85O13P	0.000122984	9.10048E-05	0.000101008	0.000107815	0.00011559	0.000103777	9.82166E-05	0.000207642	0.000106246	0.000147316	0.000121251	0.000158559	0.346706	0.084785925	1.306847947
LIPID-N-0484	PI(18:0_19:1)	GP	PI	877.580608	892.604082	[M-H]-	C47H89O13P	3.0883E-05	3.05449E-05	3.26254E-05	3.07226E-05	3.08048E-05	3.06799E-05	6.00652E-05	1.74636E-05	2.14576E-05	1.98399E-05	4.1194E-05	3.09462E-05	0.150525	0.90912482	1.025264318
LIPID-N-0490	PI(18:2_16:0)	GP	PI	833.525834	834.525832	[M-H]-	C43H79O13P	4.75932E-05	3.00104E-05	4.7736E-05	3.92531E-05	4.35275E-05	3.70325E-05	3.21882E-05	7.65796E-05	5.70039E-05	6.49329E-05	4.755E-05	6.00863E-05	0.237506	0.04585483	1.380123189
LIPID-N-0493	PI(17:1_18:1)	GP	PI	847.533658	848.541482	[M-H]-	C44H81O13P	2.04377E-05	3.66631E-05	1.85272E-05	2.81339E-05	2.41895E-05	3.0183E-05	3.48304E-05	6.62924E-05	1.5799E-05	3.6251E-05	3.54969E-05	4.87958E-05	0.220804	0.103963301	1.50166996
LIPID-N-0512	PI(18:1_19:2)	GP	PI	873.549308	874.557132	[M-H]-	C46H83O13P	7.19289E-06	2.22888E-05	7.1175E-06	1.43534E-05	1.06835E-05	1.62598E-05	1.316E-05	1.24122E-05	2.70429E-05	2.11168E-05	1.68928E-05	1.49579E-05	0.133935	0.193110636	1.355432795
LIPID-N-0514	PI(20:3_18:0)	GP	PI	887.572784	888.572782	[M-H]-	C47H85O13P	0.000152371	0.000222869	0.000263514	0.00018581	0.000168672	0.000194713	0.000179695	0.000198324	0.000262048	0.000236237	0.000206221	0.000202811	0.288002	0.443619823	1.081979262
LIPID-N-0523	PI(17:0_20.4)	GP	PI	871.53424	872.541482	[M-H]-	C46H81O13P	2.97238E-05	1.45751E-05	1.25938E-05	2.25383E-05	2.62209E-05	2.06251E-05	2.00765E-05	5.0397E-05	2.28503E-05	3.40079E-05	2.66123E-05	3.68836E-05	0.197988	0.069271358	1.511182048
LIPID-N-0524	PI(18:0_20:4)	GP	PI	885.557134	886.557132	[M-H]-	C47H83O13P	0.001588282	0.002065853	0.002293063	0.001814809	0.001698711	0.001875122	0.002169017	0.002303984	0.002051946	0.002154032	0.002161987	0.002223308	1.02474	0.025427766	1.152474855
LIPID-N-0529	PI(18:0_22:4)	GP	PI	913.588434	914.588432	[M-H]-	C49H87O13P	2.21309E-05	2.72081E-05	2.50213E-05	2.45392E-05	2.33049E-05	2.51804E-05	3.43506E-05	4.58837E-05	1.31878E-05	2.64311E-05	3.06352E-05	3.72202E-05	0.160416	0.171458888	1.273594872
LIPID-N-0544	PI(18:0_22:5)	GP	PI	911.572784	912.572782	[M-H]-	C49H85O13P	3.30379E-05	4.77024E-05	4.7736E-05	3.99938E-05	3.64288E-05	4.18458E-05	6.89898E-05	4.04143E-05	2.86447E-05	3.34119E-05	5.22989E-05	4.71666E-05	0.15631	0.543567519	1.098001816
LIPID-N-0547	PI(18:2_20:4)	GP	PI	881.525834	882.525832	[M-H]-	C47H79O13P	1.64673E-06	5.11252E-06	2.79586E-05	3.29066E-06	2.44813E-06	3.72836E-06	6.35448E-06	9.17406E-06	2.84574E-06	5.40899E-06	5.91092E-06	7.32009E-06	0.120998	0.783522644	0.837711436
LIPID-N-0551	PI(18:0_22:6)	GP	PI	909.557134	910.557132	[M-H]-	C49H83O13P	1.55733E-05	2.82695E-05	3.80699E-05	2.15955E-05	1.8509E-05	2.31989E-05	3.67308E-05	1.2375E-05	5.90166E-05	4.01248E-05	3.83231E-05	2.71175E-05	0.206953	0.139074129	1.471516023
LIPID-N-0556	PI(18:1_22:6)	GP	PI	907.541484	908.541482	[M-H]-	C49H81O13P	5.29571E-06	1.40771E-05	1.4462E-05	9.461E-06	7.32624E-06	1.057E-05	4.4428E-06	2.7331E-05	8.22233E-06	1.59622E-05	9.84696E-06	1.73973E-05	0.12787	0.339429063	1.359695052
LIPID-N-0563	PS(18:0_18:0)	GP	PS	790.559811	791.567636	[M-H]-	C42H82NO10P	0.003046962	0.003466822	0.00365755	0.003246115	0.003144047	0.00329914	0.00377059	0.002196893	0.004640423	0.003650687	0.003714339	0.003059037	1.13483	0.584497959	1.05897755
LIPID-N-0569	PS(18:0_17:1)	GP	PS	774.528511	775.536336	[M-H]-	C41H78NO10P	0.000122108	0.000150791	0.000165147	0.000135713	0.00012874	0.000139335	0.000192583	8.09193E-05	0.000147718	0.000120662	0.000158842	0.000125191	0.238658	0.877493312	0.981090074
LIPID-N-0571	PS(18:1_19:0)	GP	PS	802.559811	803.567636	[M-H]-	C43H82NO10P	0.000135843	0.00019202	0.00018402	0.00016249	0.000148833	0.000169584	0.00025359	0.000127858	0.000270738	0.000212866	0.000234485	0.000188439	0.422856	0.055747391	1.297329216
LIPID-N-0577	PS(18:0_18:2)	GP	PS	786.528511	787.536336	[M-H]-	C42H78NO10P	0.000114146	6.79773E-05	0.000175866	9.22467E-05	0.00010347	8.6416E-05	7.13605E-05	0.000901836	9.60811E-05	0.000422447	0.000236068	0.000523577	0.988574	0.063770685	3.517093107
LIPID-N-0578	PS(18:1_19:1)	GP	PS	800.544161	801.551986	[M-H]-	C43H80NO10P	5.43231E-06	3.7923E-06	1.40376E-05	4.6544E-06	5.05308E-06	4.44728E-06	1.72068E-09	5.75275E-05	1.15897E-05	3.01965E-05	1.41672E-05	3.28921E-05	0.25693	0.057141775	3.911990992
LIPID-N-0589	PS(18:0_20:4)	GP	PS	810.528511	811.536336	[M-H]-	C44H78NO10P	0.002533135	0.004321263	0.003800114	0.003381302	0.002946606	0.003607127	0.003907671	0.002180281	0.003241732	0.002811799	0.003393557	0.00286961	1.26479	0.326514292	0.893883178
LIPID-N-0591	PS(22:4_18:0)	GP	PS	838.559811	839.567636	[M-H]-	C46H82NO10P	8.24845E-05	0.000137155	8.59684E-05	0.000108417	9.51261E-05	0.000115321	0.00011372	0.000125561	3.63081E-05	7.24595E-05	9.43631E-05	0.000107836	0.252773	0.45067447	0.881140651
LIPID-N-0605	CerP(d18:1/22:0)	SL	CerP	700.564503	701.572326	[M-H]-	C40H80NO6P	3.84604E-06	1.14315E-05	1.00701E-05	7.44406E-06	5.60003E-06	8.40204E-06	7.11273E-06	9.12626E-06	4.66297E-06	6.47079E-06	6.81157E-06	7.81116E-06	0.0701073	0.550536826	0.897459784
LIPID-N-0613	CerP(d18:1/20:3)	SL	CerP	666.486275	667.494076	[M-H]-	C38H70NO6P	4.0915E-06	3.66669E-06	1.10854E-05	3.89E-06	3.99327E-06	3.83635E-06	2.99284E-06	1.42792E-05	1.1593E-05	1.2681E-05	7.53792E-06	1.04491E-05	0.132434	0.040579693	1.947866068
LIPID-N-0615	LPA(0:0/16:0)	GP	LPA	409.235515	410.24334	[M-H]-	C19H39O7P	1.68731E-05	6.26246E-06	1.94965E-05	1.18401E-05	1.44196E-05	1.05001E-05	1.26864E-05	7.74075E-06	1.47651E-05	1.19199E-05	1.23268E-05	1.03463E-05	0.0927612	0.475907697	0.878998019
LIPID-N-0616	LPA(0:0/18:0)	GP	LPA	437.266815	438.27464	[M-H]-	C21H43O7P	2.50954E-05	1.07668E-05	7.37855E-06	1.82989E-05	2.17822E-05	1.64893E-05	1.09965E-05	1.8581E-05	2.80302E-05	2.42028E-05	1.71921E-05	1.77919E-05	0.121282	0.454658486	1.170156461
LIPID-N-0619	LPA(0:0/20:4)	GP	LPA	457.235517	458.243343	[M-H]-	C23H39O7P	6.27048E-06	6.51788E-06	1.7311E-05	6.38783E-06	6.32769E-06	6.41907E-06	9.04869E-06	5.52521E-06	8.67322E-06	7.39814E-06	8.27436E-06	7.08715E-06	0.080969	0.782406102	0.934452087
LIPID-N-0643	PA(16:1_22:4)	GP	PA	721.480832	722.488657	[M-H]-	C41H71O8P	4.1399E-05	3.93757E-05	5.48222E-05	4.04393E-05	4.09311E-05	4.01837E-05	7.33164E-05	3.65579E-05	8.55141E-05	6.56847E-05	6.97361E-05	5.54083E-05	0.28115	0.014315074	1.501909432
LIPID-N-0647	PA(18:0_22:6)	GP	PA	747.496482	748.504307	[M-H]-	C43H73O8P	0.000152532	0.000224224	0.000182619	0.000186538	0.00016911	0.000195592	0.000194437	0.000170443	0.00023223	0.000207204	0.000200426	0.000187478	0.243798	0.32178701	1.073476327
LIPID-P-0003	Carnitine C3:0	FA	CAR	218.1397565	217.131409	[M+H]+	C10H19NO4	5.42731E-05	2.29416E-05	0.000110369	3.94116E-05	4.70283E-05	3.54547E-05	1.71854E-05	0.000221476	9.37012E-06	9.52822E-05	5.38235E-05	0.000126223	0.396548	0.330275384	1.691108079
LIPID-P-0004	Carnitine C4:0	FA	CAR	232.1554615	231.147059	[M+H]+	C11H21NO4	0.000519046	0.000283993	0.000706246	0.000407553	0.000464695	0.000377867	0.000109768	0.00093813	0.000487751	0.000670174	0.000372675	0.000616864	0.693852	0.586494111	1.157991579
LIPID-P-0005	Carnitine C5:0	FA	CAR	246.1711665	245.162709	[M+H]+	C12H23NO4	3.22008E-05	2.4484E-05	5.41762E-05	2.85405E-05	3.04164E-05	2.75659E-05	8.22678E-05	5.90978E-05	1.1473E-05	3.07631E-05	5.8105E-05	5.85337E-05	0.254726	0.153435181	1.521099539
LIPID-P-0009	Carnitine C6-OH	FA	CAR	276.1817865	275.173274	[M+H]+	C13H25NO5	0.000157349	0.000114616	0.000173412	0.000137079	0.000147468	0.000131683	0.000151338	5.64993E-05	0.000177066	0.000128231	0.000140498	0.000104223	0.285473	0.385369156	0.8795847
LIPID-P-0011	Carnitine C6-2OH	FA	CAR	290.1609965	289.152539	[M+H]+	C13H23NO6	6.16145E-06	4.95293E-06	9.60683E-06	5.58821E-06	5.882E-06	5.43558E-06	1.01864E-05	1.27495E-05	2.76011E-06	6.80623E-06	8.60066E-06	1.03923E-05	0.0941267	0.173072447	1.368570973
LIPID-P-0012	Carnitine C9:0	FA	CAR	302.233135	301.225309	[M+H]+	C16H31NO4	3.93337E-06	8.42586E-06	6.20402E-06	6.06431E-06	4.97217E-06	6.63167E-06	4.79516E-06	9.17433E-06	1.01848E-05	9.77553E-06	7.13164E-06	8.01376E-06	0.0882664	0.064236039	1.354494706
LIPID-P-0015	Carnitine C13:0	FA	CAR	358.29544	357.287909	[M+H]+	C20H39NO4	4.34695E-06	1.83497E-05	1.44857E-05	1.09889E-05	7.58481E-06	1.27573E-05	2.81886E-06	2.30129E-05	2.73229E-05	2.55772E-05	1.34956E-05	1.76056E-05	0.160667	0.136885039	1.60308902
LIPID-P-0017	Carnitine C14:0	FA	CAR	372.3125115	371.303559	[M+H]+	C21H41NO4	0.000116189	9.40954E-05	0.000277063	0.000105709	0.00011108	0.000102919	0.000115743	0.000413383	0.001932131	0.001316972	0.000679284	0.000564456	1.59935	0.02821262	6.222573978
LIPID-P-0019	Carnitine C12:1-2OH	FA	CAR	374.2552265	373.246439	[M+H]+	C19H35NO6	6.21605E-06	5.62201E-06	1.02724E-05	5.93428E-06	6.07869E-06	5.85926E-06	1.17739E-05	1.40255E-05	3.39682E-06	7.70189E-06	9.86355E-06	1.16609E-05	0.106371	0.100292042	1.46119244
LIPID-P-0020	Carnitine C14-OH	FA	CAR	388.3074265	387.298474	[M+H]+	C21H41NO5	1.16801E-05	2.15424E-05	5.93896E-05	1.63581E-05	1.39605E-05	1.76036E-05	1.43643E-05	4.57234E-05	0.000100916	7.85603E-05	4.4481E-05	4.50175E-05	0.337901	0.054032467	2.341509395
LIPID-P-0023	Carnitine C18:0	FA	CAR	428.3753315	427.366159	[M+H]+	C25H49NO4	0.000828514	0.000284966	0.000792396	0.000570692	0.000702829	0.000502046	0.000385299	0.000545551	0.003675903	0.002407974	0.001334211	0.000993632	1.86407	0.101005263	2.537747183
LIPID-P-0024	Carnitine C20:0	FA	CAR	456.40433	455.397459	[M+H]+	C27H53NO4	0.000193956	1.31299E-05	8.4923E-05	0.000108184	0.000152143	8.53473E-05	0.000140434	2.12911E-05	0.000286302	0.000178961	0.000158509	9.92519E-05	0.436619	0.371272979	1.387443021
LIPID-P-0025	Carnitine C18-OH	FA	CAR	444.3702465	443.361074	[M+H]+	C25H49NO5	5.77112E-05	3.3416E-05	7.48709E-05	4.61872E-05	5.20934E-05	4.31189E-05	4.2606E-05	7.18045E-05	0.000321682	0.000220471	0.000126049	0.000102624	0.591463	0.049721363	2.879777532
LIPID-P-0029	Carnitine C6:1	FA	CAR	258.1711665	257.162709	[M+H]+	C13H23NO4	2.29973E-06	1.56672E-05	4.77991E-05	8.64037E-06	5.39072E-06	1.03286E-05	2.49748E-06	1.29701E-05	9.21321E-06	1.07349E-05	6.36195E-06	9.21563E-06	0.173808	0.371659585	0.565801265
LIPID-P-0030	Carnitine C5:1-2OH	FA	CAR	274.1295865	273.121239	[M+H]+	C12H19NO6	0.000317839	0.000335629	0.000358417	0.000326278	0.000321953	0.000328524	0.000350809	0.000469946	0.000333446	0.000388734	0.000368601	0.000412367	0.451545	0.023322973	1.168589265
LIPID-P-0032	Carnitine C8:1-OH	FA	CAR	302.1974915	301.188924	[M+H]+	C15H27NO5	3.7277E-06	6.2848E-06	5.28366E-06	4.94061E-06	4.31898E-06	5.26355E-06	2.9743E-06	6.57022E-06	6.96963E-06	6.80785E-06	4.77276E-06	5.54898E-06	0.0553195	0.399496608	1.128253939
LIPID-P-0036	Carnitine C12:1-OH	FA	CAR	358.2603115	357.251524	[M+H]+	C19H35NO5	1.99915E-06	1.14531E-05	1.30492E-05	6.48345E-06	4.18519E-06	7.67739E-06	4.48181E-06	7.56475E-06	1.6339E-05	1.27851E-05	8.37717E-06	8.02633E-06	0.101292	0.405045253	1.283777983
LIPID-P-0037	Carnitine C14:1	FA	CAR	370.2968065	369.287909	[M+H]+	C21H39NO4	0.000216951	0.000183953	0.000864901	0.000201299	0.000209321	0.000197132	0.000223498	0.000402674	0.002504661	0.001653265	0.000894254	0.000681968	1.65098	0.070892831	3.394783834
LIPID-P-0039	Carnitine C16:1	FA	CAR	398.3282165	397.319209	[M+H]+	C23H43NO4	0.000342419	0.000163415	0.000821501	0.000257512	0.000301028	0.000234905	0.0001853	0.000470641	0.0044757	0.002853477	0.001437041	0.001019706	2.24727	0.066784398	4.923597523
LIPID-P-0040	Carnitine C16:1-OH	FA	CAR	414.321949	413.314124	[M+H]+	C23H43NO5	2.70521E-05	2.42473E-05	0.000155752	2.57217E-05	2.64036E-05	2.53675E-05	6.66038E-05	0.000106426	0.000503023	0.000342384	0.000195983	0.000157308	0.812287	0.028109114	4.820786888
LIPID-P-0042	Carnitine C18:1	FA	CAR	426.3596265	425.350509	[M+H]+	C25H47NO4	0.001244519	0.000337577	0.00266266	0.000814327	0.001034806	0.000699788	0.000521367	0.001526464	0.007325442	0.004976605	0.002611484	0.002142923	2.74108	0.086286484	2.81206903
LIPID-P-0044	Carnitine C22:1	FA	CAR	482.41876	481.413109	[M+H]+	C29H55NO4	6.80687E-05	2.2136E-05	1.6297E-05	4.62814E-05	5.74477E-05	4.04805E-05	1.5567E-05	1.42672E-05	4.02026E-05	2.96976E-05	2.21962E-05	1.87721E-05	0.258539	0.071553928	0.561213863
LIPID-P-0045	Carnitine C18:1-OH	FA	CAR	442.3545415	441.345424	[M+H]+	C25H47NO5	0.000107103	7.59719E-05	0.000484144	9.23364E-05	9.99043E-05	8.84048E-05	0.000211243	0.000262614	0.001325092	0.000894742	0.000531898	0.000415609	1.27718	0.03692852	3.841475048
LIPID-P-0047	Carnitine C14:2	FA	CAR	368.2811015	367.272259	[M+H]+	C21H37NO4	2.75637E-05	3.75278E-05	0.000149778	3.229E-05	2.98677E-05	3.35484E-05	2.56726E-05	2.76247E-05	8.02361E-05	5.89262E-05	4.12731E-05	3.53791E-05	0.273404	0.753951468	0.86649278
LIPID-P-0048	Carnitine C16:2	FA	CAR	396.3125115	395.303559	[M+H]+	C23H41NO4	5.63694E-05	5.48877E-05	0.000191945	5.56666E-05	5.60268E-05	5.54795E-05	3.78952E-05	4.74059E-05	0.000590839	0.000370725	0.000194038	0.000130716	0.7487	0.128750422	2.916008691
LIPID-P-0049	Carnitine C18:2	FA	CAR	424.3439215	423.334859	[M+H]+	C25H45NO4	0.000503802	0.000384097	0.000975589	0.000447022	0.000476123	0.000431905	0.00022822	0.000172214	0.001922131	0.001213339	0.000690376	0.00046661	1.09819	0.415647655	1.458081138
LIPID-P-0050	Carnitine C20:2	FA	CAR	452.37354	451.366159	[M+H]+	C27H49NO4	3.69928E-05	8.35275E-06	5.64313E-05	2.34079E-05	3.03703E-05	1.97909E-05	1.10189E-05	4.19632E-05	0.000318319	0.000206383	0.000102671	7.64548E-05	0.594228	0.06931792	4.316096558
LIPID-P-0051	Carnitine C18:2-OH	FA	CAR	440.3388365	439.329774	[M+H]+	C25H45NO5	2.70556E-05	4.39934E-05	0.000196436	3.50897E-05	3.09721E-05	3.72288E-05	4.98444E-05	5.04397E-05	0.000285956	0.000190562	0.00011586	8.76086E-05	0.511343	0.172291354	2.104425491
LIPID-P-0094	SPH(d18:0)	SL	SPH	302.305904	301.298079	[M+H]+	C18H39NO2	5.31225E-06	7.09609E-06	6.26823E-06	6.15838E-06	5.72473E-06	6.38367E-06	5.05613E-06	1.20006E-05	5.5284E-06	8.14993E-06	6.50755E-06	8.87971E-06	0.0769597	0.187420576	1.248461448
LIPID-P-0095	SPH(d16:1)	SL	SPH	272.258954	271.251129	[M+H]+	C16H33NO2	0.000292863	0.000330781	0.000387694	0.000310848	0.00030163	0.000315637	0.000448926	0.000378184	0.00029141	0.000326558	0.000391519	0.00038576	0.416992	0.104212349	1.145868145
LIPID-P-0096	SPH(d18:1)	SL	SPH	300.290254	299.282429	[M+H]+	C18H37NO2	0.000133226	0.000374839	0.000382305	0.000247831	0.000189095	0.000278345	0.000240532	0.000915216	0.000159594	0.000465654	0.000346145	0.000591896	0.837223	0.15009431	1.693427818
LIPID-P-0097	SPH(d18:2)	SL	SPH	298.274604	297.266779	[M+H]+	C18H35NO2	9.70846E-05	0.000185816	0.0002591	0.000139173	0.000117602	0.000150379	0.000152588	0.000186104	5.06459E-05	0.000105512	0.000130503	0.000154514	0.362646	0.376701418	0.821644841
LIPID-P-0103	Cer(d18:0/18:0)	SL	Cer	568.56687	567.559044	[M+H]+	C36H73NO3	2.90382E-06	2.71146E-06	2.1268E-06	2.81258E-06	2.85934E-06	2.78828E-06	1.83865E-06	4.50478E-06	6.15493E-06	5.48654E-06	3.55001E-06	3.96232E-06	0.0750444	0.03444777	1.573681622
LIPID-P-0105	Cer(d18:0/22:0)	SL	Cer	624.62947	623.621644	[M+H]+	C40H81NO3	3.73511E-06	5.09744E-06	7.00054E-06	4.38131E-06	4.05012E-06	4.55336E-06	6.11875E-06	6.04251E-06	9.80629E-06	8.28179E-06	7.13351E-06	6.66237E-06	0.09708	0.007721691	1.528399606
LIPID-P-0106	Cer(d18:0/24:0)	SL	Cer	652.66077	651.652944	[M+H]+	C42H85NO3	9.91964E-06	9.1944E-06	7.67915E-06	9.57563E-06	9.75194E-06	9.48404E-06	8.10786E-06	9.16204E-06	1.95777E-05	1.53589E-05	1.15096E-05	1.04958E-05	0.10721	0.115179195	1.334630027
LIPID-P-0107	Cer(d18:0/24:1)	SL	Cer	650.6	649.637294	[M+H]+	C42H83NO3	1.46745E-05	9.80087E-06	6.11649E-06	1.23628E-05	1.35475E-05	1.17473E-05	1.1459E-05	2.19537E-05	1.76499E-05	1.93931E-05	1.51812E-05	1.81059E-05	0.147641	0.012086658	1.520053317
LIPID-P-0109	Cer(d18:1/16:0)	SL	Cer	538.51992	537.512094	[M+H]+	C34H67NO3	5.28038E-05	3.14192E-05	6.16389E-05	4.26604E-05	4.7859E-05	3.99597E-05	1.12135E-05	0.000246788	3.73808E-05	0.0001222	6.32813E-05	0.000142528	0.465099	0.132715261	2.255876107
LIPID-P-0111	Cer(d18:1/18:0)	SL	Cer	566.55122	565.543394	[M+H]+	C36H71NO3	6.95587E-05	6.54518E-05	7.34835E-05	6.76107E-05	6.86091E-05	6.7092E-05	4.57052E-05	0.000106223	0.000109395	0.00010811	7.49818E-05	8.84733E-05	0.271512	0.078693016	1.294030995
LIPID-P-0116	Cer(d18:1/23:0)	SL	Cer	636.629469	635.621644	[M+H]+	C41H81NO3	3.10398E-06	9.72298E-06	2.26956E-05	6.24359E-06	4.6345E-06	7.07951E-06	2.10917E-05	1.90956E-05	1.12892E-05	1.44511E-05	1.79764E-05	1.84597E-05	0.172166	0.030992411	1.914051669
LIPID-P-0117	Cer(d18:1/24:0)	SL	Cer	650.64512	649.637294	[M+H]+	C42H83NO3	4.00451E-05	6.30866E-05	4.82157E-05	5.09744E-05	4.5373E-05	5.38844E-05	3.70501E-05	8.15603E-05	8.97322E-05	8.64222E-05	6.02124E-05	6.94314E-05	0.272694	0.040827925	1.407287247
LIPID-P-0121	Cer(d18:1/18:1)	SL	Cer	564.53557	563.527744	[M+H]+	C36H69NO3	3.25849E-05	2.65419E-05	2.33549E-05	2.97185E-05	3.11875E-05	2.89553E-05	1.63016E-05	4.6335E-05	2.78138E-05	3.53157E-05	2.52218E-05	3.43394E-05	0.126535	0.633240983	1.075339875
LIPID-P-0122	Cer(d18:1/20:1)	SL	Cer	592.566825	591.559044	[M+H]+	C38H73NO3	3.2621E-05	4.1632E-05	2.98008E-05	3.68952E-05	3.47047E-05	3.80333E-05	1.922E-05	4.67169E-05	3.79317E-05	4.14901E-05	2.96677E-05	3.70303E-05	0.120472	0.950924697	0.992370663
LIPID-P-0123	Cer(d18:1/22:1)	SL	Cer	620.598125	619.590344	[M+H]+	C40H77NO3	0.000170782	0.000189907	0.000128376	0.000179854	0.000175205	0.000182269	8.61164E-05	0.00028028	0.000175899	0.000218178	0.000148071	0.000205165	0.322607	0.619545505	1.085070697
LIPID-P-0124	Cer(d18:1/24:1)	SL	Cer	648.62947	647.621644	[M+H]+	C42H81NO3	0.000198417	0.000291189	0.000171134	0.000242422	0.000219869	0.000254138	0.00016822	0.000389641	0.000347791	0.000364742	0.000260416	0.000316221	0.533845	0.063828726	1.341178854
LIPID-P-0129	Cer(d16:1/22:0)	SL	Cer	594.6	593.574694	[M+H]+	C38H75NO3	1.22509E-06	3.43227E-06	4.1829E-06	2.27203E-06	1.73546E-06	2.55078E-06	2.69115E-06	2.83805E-06	3.22646E-06	3.06914E-06	2.86848E-06	2.85534E-06	0.0428698	0.446006545	1.139630022
LIPID-P-0134	Cer(d18:2/16:0)	SL	Cer	536.5	535.496444	[M+H]+	C34H65NO3	5.3715E-06	3.22362E-06	4.06174E-06	4.35269E-06	4.87484E-06	4.08143E-06	2.81121E-06	2.01406E-05	3.03901E-06	9.96591E-06	6.16775E-06	1.22019E-05	0.132241	0.11140648	2.092225663
LIPID-P-0136	Cer(d18:2/18:0)	SL	Cer	564.6	563.527744	[M+H]+	C36H69NO3	9.81939E-06	1.87158E-05	1.90724E-05	1.40392E-05	1.18765E-05	1.51628E-05	3.35935E-05	1.55039E-05	1.80092E-05	1.69944E-05	2.58062E-05	2.13572E-05	0.160548	0.0486818	1.480101009
LIPID-P-0139	Cer(d18:2/22:0)	SL	Cer	620.6	619.590344	[M+H]+	C40H77NO3	2.43461E-05	1.95552E-05	5.52177E-05	2.20736E-05	2.32383E-05	2.14685E-05	1.87751E-05	4.1114E-05	1.65021E-05	2.6471E-05	2.23855E-05	3.04733E-05	0.151337	0.804009167	0.938647556
LIPID-P-0140	Cer(d18:2/23:0)	SL	Cer	634.6	633.605994	[M+H]+	C41H79NO3	1.94851E-05	3.97174E-06	4.7457E-06	1.21266E-05	1.58979E-05	1.01674E-05	2.79248E-05	1.40474E-05	2.44903E-05	2.02604E-05	2.43292E-05	1.9889E-05	0.200049	0.00698987	1.972165719
LIPID-P-0160	Coenzyme Q9	PR	CoQ	795.62878	794.62131	[M+H]+	C54H82O4	1.86773E-05	3.25245E-05	3.36497E-05	2.52455E-05	2.18792E-05	2.69942E-05	2.05067E-05	1.17645E-05	3.15101E-05	2.35123E-05	2.19167E-05	1.75326E-05	0.143133	0.16559481	0.797274223
LIPID-P-0167	DG(14:0_16:0)	GL	DG	558.519116	540.475375	[M+NH4]+	C33H64O5	9.81698E-06	5.19556E-06	8.45294E-06	7.62489E-06	8.74836E-06	7.04124E-06	1.45899E-05	8.06576E-06	4.02317E-05	2.72031E-05	2.05072E-05	1.51344E-05	0.219282	0.019016964	2.681998639
LIPID-P-0169	DG(16:0_16:0)	GL	DG	586.550416	568.506675	[M+NH4]+	C35H68O5	0.000248163	0.000176466	0.000150514	0.000214155	0.000231585	0.0002051	0.000179528	0.000241148	0.000300737	0.000276601	0.000225069	0.000232012	0.376882	0.122485861	1.186880908
LIPID-P-0178	DG(18:0_18:0)	GL	DG	642.613016	624.569275	[M+NH4]+	C39H76O5	0.000222222	0.000143942	0.000238976	0.000185091	0.000204121	0.000175205	0.000184379	0.000253857	0.000257411	0.000255972	0.000217966	0.000233465	0.376164	0.058870928	1.199642041
LIPID-P-0181	DG(19:0_18:0)	GL	DG	656.61432	638.584925	[M+NH4]+	C40H78O5	4.94587E-06	2.9327E-06	6.85282E-06	3.99096E-06	4.48036E-06	3.73671E-06	3.40103E-06	6.50693E-06	3.92917E-06	4.97327E-06	4.13862E-06	5.16136E-06	0.0495563	0.789394722	1.043466893
LIPID-P-0182	DG(21:0_16:0)	GL	DG	656.61432	638.584925	[M+NH4]+	C40H78O5	1.30958E-05	9.29882E-06	5.22461E-06	1.12948E-05	1.22178E-05	1.08152E-05	1.18417E-05	9.811E-05	2.86374E-06	4.14426E-05	2.57286E-05	5.69862E-05	0.325955	0.067631457	3.825411287
LIPID-P-0191	DG(14:0_18:1)	GL	DG	584.534766	566.491025	[M+NH4]+	C35H66O5	2.53555E-05	9.06975E-06	2.32517E-05	1.76306E-05	2.15897E-05	1.55739E-05	2.8506E-05	1.45182E-05	9.79556E-05	6.41598E-05	4.52325E-05	3.19687E-05	0.320669	0.047100419	2.510341315
LIPID-P-0192	DG(16:0_16:1)	GL	DG	584.534766	566.491025	[M+NH4]+	C35H66O5	3.55786E-05	6.91551E-06	1.69034E-05	2.19828E-05	2.89508E-05	1.83629E-05	2.82326E-05	3.24986E-05	9.7941E-05	7.1434E-05	4.85E-05	4.15899E-05	0.341555	0.020470954	2.488042804
LIPID-P-0195	DG(16:1_18:0)	GL	DG	612.566066	594.522325	[M+NH4]+	C37H70O5	3.94078E-06	3.35324E-06	4.13741E-06	3.66209E-06	3.80492E-06	3.58789E-06	7.20947E-06	3.21381E-06	1.48896E-05	1.01604E-05	8.59386E-06	6.27051E-06	0.130449	0.016670176	2.238589288
LIPID-P-0196	DG(16:0_18:1)	GL	DG	612.566066	594.522325	[M+NH4]+	C37H70O5	0.000310622	0.000182955	0.000610273	0.000250065	0.000281101	0.000233942	0.000351497	0.000198682	0.000675928	0.000482623	0.000413013	0.000320455	0.645043	0.318587078	1.306716922
LIPID-P-0200	DG(16:0_20:1)	GL	DG	640.597366	622.553625	[M+NH4]+	C39H74O5	6.53024E-06	7.45784E-06	1.11397E-05	6.97023E-06	6.74473E-06	7.08738E-06	1.05298E-05	5.29848E-06	8.25051E-06	7.05481E-06	8.89956E-06	7.34445E-06	0.0590068	0.816886847	1.031516112
LIPID-P-0205	DG(18:1_20:0)	GL	DG	668.628666	650.584925	[M+NH4]+	C41H78O5	1.92784E-06	1.6469E-06	2.96881E-06	1.79458E-06	1.86288E-06	1.7591E-06	5.68456E-06	1.45999E-06	1.59496E-06	1.54029E-06	3.74033E-06	2.75558E-06	0.0581411	0.286262471	1.402638839
LIPID-P-0210	DG(14:0_18:2)	GL	DG	582.519116	564.475375	[M+NH4]+	C35H64O5	1.85756E-05	1.8574E-05	3.92758E-05	1.85748E-05	1.85752E-05	1.85746E-05	1.84949E-05	1.1603E-05	5.12023E-05	3.51628E-05	2.63144E-05	1.99614E-05	0.164449	0.467808019	1.23146864
LIPID-P-0213	DG(16:1_18:1)	GL	DG	610.550416	592.506675	[M+NH4]+	C37H68O5	4.25204E-05	2.4925E-05	7.0917E-05	3.41743E-05	3.84518E-05	3.19522E-05	4.05068E-05	8.14401E-05	0.000225212	0.000166978	9.98392E-05	9.18937E-05	0.531073	0.020315042	2.905526331
LIPID-P-0214	DG(16:0_18:2)	GL	DG	610.550416	592.506675	[M+NH4]+	C37H68O5	0.000210578	0.000209468	0.000484106	0.000210051	0.000210321	0.000209911	0.000249289	0.000108806	0.000477242	0.000328009	0.000286219	0.000209604	0.486175	0.766285132	1.081289997
LIPID-P-0215	DG(17:1_18:1)	GL	DG	624.55499	606.522325	[M+NH4]+	C38H70O5	1.73923E-06	9.5863E-07	2.02112E-06	1.36896E-06	1.55873E-06	1.27038E-06	1.90634E-06	1.30123E-06	3.41882E-06	2.5611E-06	2.21352E-06	1.81955E-06	0.0510626	0.057378033	1.482614573
LIPID-P-0216	DG(16:0_20:2)	GL	DG	638.581716	620.537975	[M+NH4]+	C39H72O5	7.19031E-06	4.65132E-06	5.35609E-06	5.98598E-06	6.60321E-06	5.66533E-06	6.45524E-06	4.32585E-06	6.46292E-06	5.59731E-06	6.05275E-06	5.307E-06	0.0420984	0.683594095	0.964708197
LIPID-P-0218	DG(18:1_18:1)	GL	DG	638.581716	620.537975	[M+NH4]+	C39H72O5	0.000558923	0.000427927	0.000923188	0.000496787	0.000528632	0.000480243	0.000467223	0.000429006	0.001227368	0.000903996	0.000672129	0.000567138	0.79956	0.348947436	1.249190585
LIPID-P-0219	DG(18:1_20:1)	GL	DG	666.613016	648.569275	[M+NH4]+	C41H76O5	1.4957E-05	1.32627E-05	3.13507E-05	1.41533E-05	1.45652E-05	1.39394E-05	1.56957E-05	1.38725E-05	1.31009E-05	1.34134E-05	1.4625E-05	1.43E-05	0.113483	0.34523279	0.831545685
LIPID-P-0224	DG(16:1_18:2)	GL	DG	608.534766	590.491025	[M+NH4]+	C37H66O5	1.55518E-05	1.40687E-05	3.37338E-05	1.48483E-05	1.52088E-05	1.4661E-05	1.46692E-05	1.72932E-05	5.50349E-05	3.97479E-05	2.64345E-05	2.24869E-05	0.205681	0.140067174	1.625455288
LIPID-P-0225	DG(16:0_18:3)	GL	DG	608.534766	590.491025	[M+NH4]+	C37H66O5	5.13655E-06	2.00343E-06	3.77298E-06	3.65041E-06	4.41207E-06	3.25472E-06	4.4992E-06	4.22169E-06	2.12649E-05	1.43617E-05	9.12605E-06	7.00812E-06	0.152171	0.042163425	2.720700532
LIPID-P-0226	DG(17:1_18:2)	GL	DG	622.54419	604.506675	[M+NH4]+	C38H68O5	1.19517E-06	1.2217E-06	3.46874E-06	1.20775E-06	1.2013E-06	1.2111E-06	1.08137E-06	4.07935E-07	2.0974E-06	1.41309E-06	1.23699E-06	8.78969E-07	0.0434164	0.388520296	0.748572922
LIPID-P-0228	DG(16:0_20:3)	GL	DG	636.566066	618.522325	[M+NH4]+	C39H70O5	4.89023E-06	8.36611E-06	9.37788E-06	6.53895E-06	5.69396E-06	6.97793E-06	7.12458E-06	8.60736E-06	1.82177E-05	1.43251E-05	1.05026E-05	9.68415E-06	0.126989	0.034548588	1.636071092
LIPID-P-0229	DG(18:1_18:2)	GL	DG	636.566066	618.522325	[M+NH4]+	C39H70O5	0.000279375	0.000487619	0.001004197	0.000378152	0.000327528	0.000404451	0.000466114	0.000176615	0.000557476	0.000403211	0.000436604	0.000324329	0.690357	0.493229837	0.820577586
LIPID-P-0233	DG(18:1_20:2)	GL	DG	664.597366	646.553625	[M+NH4]+	C41H74O5	6.89231E-06	8.89451E-06	1.40611E-05	7.84202E-06	7.35528E-06	8.09488E-06	7.45629E-06	5.84862E-06	1.12473E-05	9.06062E-06	8.20894E-06	7.18965E-06	0.069549	0.612377322	0.922307111
LIPID-P-0239	DG(16:0_20:4)	GL	DG	634.550416	616.506675	[M+NH4]+	C39H68O5	2.53245E-05	4.89013E-05	4.56835E-05	3.65077E-05	3.07762E-05	3.94853E-05	5.95968E-05	4.33332E-05	9.0863E-05	7.16114E-05	6.52333E-05	5.57759E-05	0.315486	0.005286052	1.70467809
LIPID-P-0240	DG(18:2_18:2)	GL	DG	634.550416	616.506675	[M+NH4]+	C39H68O5	0.000119433	0.000125488	0.000223631	0.000122305	0.000120833	0.000123069	0.000131789	4.40249E-05	0.000333373	0.000216174	0.000171377	0.000116381	0.41254	0.51293966	1.213668837
LIPID-P-0242	DG(18:1_20:3)	GL	DG	662.581716	644.537975	[M+NH4]+	C41H72O5	2.8375E-06	7.40248E-06	9.55618E-06	5.00282E-06	3.89307E-06	5.57934E-06	3.7205E-06	1.17167E-05	1.32149E-05	1.26081E-05	7.89E-06	9.54256E-06	0.121585	0.043949616	1.712589202
LIPID-P-0245	DG(18:0_22:4)	GL	DG	690.59583	672.569275	[M+NH4]+	C43H76O5	2.68007E-06	7.04684E-06	5.60185E-06	4.75137E-06	3.6898E-06	5.30286E-06	3.94935E-06	6.96547E-06	2.72138E-06	4.44042E-06	4.17973E-06	5.38274E-06	0.05441	0.786015453	0.95068603
LIPID-P-0251	DG(18:2_20:3)	GL	DG	660.566066	642.522325	[M+NH4]+	C41H70O5	1.5646E-06	4.29187E-06	1.0664E-05	2.85823E-06	2.19523E-06	3.20266E-06	3.91876E-06	4.66127E-06	5.39913E-06	5.10027E-06	4.47305E-06	4.55433E-06	0.0699221	0.695298964	1.134409663
LIPID-P-0252	DG(18:1_20:4)	GL	DG	660.566066	642.522325	[M+NH4]+	C41H70O5	2.80564E-05	4.92239E-05	6.79759E-05	3.80968E-05	3.2951E-05	4.07701E-05	4.49041E-05	4.67836E-05	0.00015679	0.000112233	7.64905E-05	6.36618E-05	0.384265	0.054932447	1.948323553
LIPID-P-0253	DG(16:0_22:5)	GL	DG	660.55707	642.522325	[M+NH4]+	C41H70O5	6.75313E-06	1.00805E-05	2.24299E-05	8.33142E-06	7.52253E-06	8.75165E-06	1.16886E-05	2.56837E-06	8.18615E-06	5.91071E-06	8.97798E-06	6.21002E-06	0.116964	0.240770647	0.681734233
LIPID-P-0259	DG(18:2_20:4)	GL	DG	658.550416	640.506675	[M+NH4]+	C41H68O5	7.41268E-06	3.83372E-05	3.68411E-05	2.20812E-05	1.45634E-05	2.59867E-05	2.49977E-05	1.09786E-05	3.31846E-05	2.41902E-05	2.46189E-05	1.87284E-05	0.141384	0.812095041	0.94130377
LIPID-P-0261	DG(16:0_22:6)	GL	DG	658.550416	640.506675	[M+NH4]+	C41H68O5	2.75758E-05	0.000134899	9.2399E-05	7.84827E-05	5.23922E-05	9.20366E-05	5.6295E-05	2.89547E-05	0.000209794	0.000136547	9.3944E-05	6.58787E-05	0.341561	0.551700458	1.237822265
LIPID-P-0262	DG(16:1_22:5)	GL	DG	658.53729	640.506675	[M+NH4]+	C41H68O5	2.85955E-06	8.57743E-06	8.25381E-06	5.57173E-06	4.1817E-06	6.29385E-06	4.94218E-06	1.80568E-06	1.26286E-05	8.24483E-06	6.49158E-06	4.46799E-06	0.0781895	0.794735716	1.079544574
LIPID-P-0265	DG(18:1_22:5)	GL	DG	686.581716	668.537975	[M+NH4]+	C43H72O5	6.42327E-06	1.5411E-05	2.40734E-05	1.06865E-05	8.50152E-06	1.18215E-05	1.05811E-05	5.15827E-06	9.43502E-06	7.70275E-06	9.23074E-06	7.47206E-06	0.130133	0.120909314	0.644587208
LIPID-P-0266	DG(18:0_22:6)	GL	DG	686.56982	668.537975	[M+NH4]+	C43H72O5	2.18743E-05	5.27802E-05	3.42077E-05	3.6534E-05	2.90207E-05	4.04371E-05	2.25868E-05	1.6338E-05	5.7913E-05	4.10733E-05	3.12595E-05	2.48157E-05	0.164656	0.653202816	0.902875376
LIPID-P-0268	DG(16:1_22:6)	GL	DG	656.51984	638.491025	[M+NH4]+	C41H66O5	3.51118E-06	6.76394E-06	1.12861E-05	5.05407E-06	4.26332E-06	5.46487E-06	3.76944E-06	3.76555E-06	3.92353E-05	2.48685E-05	1.36678E-05	9.39157E-06	0.190272	0.123893439	2.605648327
LIPID-P-0269	DG(18:1_22:6)	GL	DG	684.560826	666.522325	[M+NH4]+	C43H70O5	4.01329E-05	0.000191161	0.000145861	0.000111771	7.50554E-05	0.000130844	5.49739E-05	4.53602E-05	0.00022374	0.000151488	0.000100252	7.65474E-05	0.346833	0.844908608	0.938886927
LIPID-P-0270	DG(18:2_22:5)	GL	DG	684.55084	666.522325	[M+NH4]+	C43H70O5	5.34411E-07	5.97173E-06	6.90786E-06	3.11351E-06	1.79169E-06	3.8002E-06	3.28459E-06	1.92187E-07	1.40709E-06	9.15002E-07	2.17293E-06	1.31756E-06	0.0883535	0.076568205	0.419964426
LIPID-P-0271	DG(18:2_22:6)	GL	DG	682.53937	664.506675	[M+NH4]+	C43H68O5	1.54408E-05	8.09695E-05	6.29384E-05	4.65232E-05	3.05931E-05	5.47989E-05	2.04895E-05	7.60561E-06	6.25256E-05	4.02806E-05	2.97743E-05	2.02008E-05	0.265022	0.166968003	0.621005355
LIPID-P-0274	MG(16:0)	GL	MG	348.320751	330.27701	[M+NH4]+	C19H38O4	3.66569E-05	3.95207E-05	4.12117E-05	3.80153E-05	3.73191E-05	3.8377E-05	4.01282E-05	4.72777E-05	4.81351E-05	4.77878E-05	4.37216E-05	4.52573E-05	0.162899	0.000696556	1.178307569
LIPID-P-0276	MG(18:0)	GL	MG	376.352051	358.30831	[M+NH4]+	C21H42O4	3.17477E-05	3.61247E-05	3.59831E-05	3.38239E-05	3.27598E-05	3.43767E-05	3.38095E-05	4.94222E-05	3.50118E-05	4.08486E-05	3.71118E-05	4.2428E-05	0.143072	0.045028609	1.165104573
LIPID-P-0282	MG(18:1)	GL	MG	374.336401	356.29266	[M+NH4]+	C21H40O4	2.00725E-06	1.23325E-06	2.70566E-06	1.64012E-06	1.82828E-06	1.54237E-06	8.87739E-07	7.416E-07	4.64242E-06	3.06242E-06	1.90796E-06	1.40427E-06	0.0480893	0.671921928	1.154194625
LIPID-P-0283	MG(18:2)	GL	MG	372.31012	354.27701	[M+NH4]+	C21H38O4	3.34702E-07	1.75489E-07	7.88211E-07	2.59182E-07	2.97887E-07	2.39075E-07	3.08805E-07	1.86291E-07	9.86665E-07	6.62479E-07	4.74726E-07	3.50167E-07	0.0256666	0.351383401	1.417554197
LIPID-P-0292	HexCer(d18:1/16:0)	SL	HexCer	700.572744	699.564919	[M+H]+	C40H77NO8	8.95675E-06	4.43714E-06	8.51925E-06	6.81295E-06	7.91167E-06	6.24216E-06	1.00608E-06	6.56087E-05	6.81746E-07	2.698E-05	1.31914E-05	3.58276E-05	0.249981	0.12978326	3.341786836
LIPID-P-0294	HexCer(d18:1/18:0)	SL	HexCer	728.604025	727.596219	[M+H]+	C42H81NO8	1.30539E-05	2.23479E-06	2.05361E-06	7.92206E-06	1.05522E-05	6.5557E-06	4.68886E-06	2.20298E-05	5.10314E-06	1.19592E-05	8.09964E-06	1.41153E-05	0.12664	0.250671468	1.557525562
LIPID-P-0295	HexCer(d18:1/19:0)	SL	HexCer	742.619694	741.611869	[M+H]+	C43H83NO8	1.94421E-06	1.7826E-06	6.18625E-07	1.86755E-06	1.90684E-06	1.84714E-06	2.41775E-06	1.76217E-06	2.83811E-06	2.40231E-06	2.41051E-06	2.13053E-06	0.0492534	0.026256616	1.400763158
LIPID-P-0296	HexCer(d18:1/20:0)	SL	HexCer	756.635325	755.627519	[M+H]+	C44H85NO8	3.3298E-06	1.12564E-06	2.20707E-06	2.2843E-06	2.82013E-06	2.00593E-06	1.83511E-06	3.08401E-06	9.5872E-07	1.81956E-06	1.82781E-06	2.3703E-06	0.0409209	0.473321931	0.863691529
LIPID-P-0297	HexCer(d18:1/22:0)	SL	HexCer	784.666625	783.658819	[M+H]+	C46H89NO8	1.01463E-05	5.94882E-06	9.77576E-06	8.15531E-06	9.17573E-06	7.6252E-06	4.12104E-06	1.89698E-05	9.49048E-06	1.333E-05	8.44132E-06	1.2988E-05	0.105069	0.232891677	1.3248963
LIPID-P-0299	HexCer(d18:1/24:0)	SL	HexCer	812.697925	811.690119	[M+H]+	C48H93NO8	7.29383E-06	1.54729E-05	6.04559E-06	1.11734E-05	9.18509E-06	1.22064E-05	7.51824E-06	1.69784E-05	6.34147E-06	1.06499E-05	8.9874E-06	1.24383E-05	0.084515	0.905867566	1.025032218
LIPID-P-0302	HexCer(d18:1/16:1)	SL	HexCer	698.557125	697.549269	[M+H]+	C40H75NO8	7.40304E-06	2.97909E-06	6.38155E-06	5.30461E-06	6.38008E-06	4.74591E-06	2.8701E-06	1.57443E-05	4.81115E-06	9.23954E-06	5.85824E-06	1.01275E-05	0.101328	0.225237264	1.465637298
LIPID-P-0303	HexCer(d18:1/18:1)	SL	HexCer	726.588425	725.580569	[M+H]+	C42H79NO8	5.75958E-05	6.46595E-05	4.68779E-05	6.09464E-05	5.92292E-05	6.18385E-05	2.55674E-05	7.93997E-05	5.53367E-05	6.50833E-05	4.41058E-05	5.93473E-05	0.169449	0.649731137	0.93647369
LIPID-P-0304	HexCer(d18:1/20:1)	SL	HexCer	754.619725	753.611869	[M+H]+	C44H83NO8	5.41939E-05	5.86788E-05	4.28628E-05	5.63212E-05	5.52309E-05	5.68876E-05	2.73742E-05	7.75544E-05	5.1035E-05	6.17765E-05	4.35136E-05	5.82139E-05	0.157549	0.917039967	0.985477411
LIPID-P-0305	HexCer(d18:1/22:1)	SL	HexCer	782.651025	781.643169	[M+H]+	C46H87NO8	0.000251539	0.000272425	0.000194755	0.000261446	0.000256369	0.000264083	0.000124765	0.000416561	0.000260829	0.000323907	0.00021819	0.000303855	0.397446	0.572286878	1.098287356
LIPID-P-0306	HexCer(d18:1/24:1)	SL	HexCer	810.682325	809.674469	[M+H]+	C48H91NO8	0.000219432	0.000256389	0.000173383	0.000236962	0.000227977	0.000241629	0.000114353	0.000376689	0.000202667	0.000273154	0.000188852	0.000269968	0.365712	0.768566762	1.051564602
LIPID-P-0331	SHexCer(d18:1:/16:0(OH))	SL	HexCer	796.8	795.516649	[M+H]+	C40H77NO12S	0.000129247	0.000141147	0.000101094	0.000134892	0.000131999	0.000136395	6.59767E-05	0.000206387	0.000120702	0.000155408	0.000107932	0.00015045	0.265049	0.798483316	1.0414087
LIPID-P-0332	SHexCer(d18:1:/16:0)	SL	HexCer	780.8	779.521734	[M+H]+	C40H77NO11S	6.47477E-05	4.64406E-05	3.51709E-05	5.60641E-05	6.05146E-05	5.37521E-05	3.72107E-05	0.000142813	4.38097E-05	8.39105E-05	5.91193E-05	9.52621E-05	0.305045	0.175293022	1.459236687
LIPID-P-0350	LPC(14:0/0:0)	GP	LPC	468.309017	467.301191	[M+H]+	C22H46NO7P	0.000263959	9.0142E-05	7.86357E-05	0.000181512	0.000223767	0.00015956	0.000118739	0.000100799	0.000772925	0.000500685	0.000297924	0.000212797	0.798053	0.15870815	2.008739175
LIPID-P-0351	LPC(0:0/15:0)	GP	LPC	482.32181	481.316841	[M+H]+	C23H48NO7P	3.74527E-05	1.97957E-05	1.68516E-05	2.90774E-05	3.33699E-05	2.68475E-05	4.66917E-05	2.83351E-05	2.57884E-05	2.68199E-05	3.73691E-05	3.34678E-05	0.152947	0.229997132	1.214678559
LIPID-P-0352	LPC(15:0/0:0)	GP	LPC	482.32181	481.316841	[M+H]+	C23H48NO7P	8.02091E-05	4.14469E-05	3.04563E-05	6.18229E-05	7.1246E-05	5.69275E-05	5.06971E-05	5.84916E-05	7.76198E-05	6.9872E-05	5.96927E-05	5.9174E-05	0.180923	0.526940333	1.097742274
LIPID-P-0355	LPC(0:0/17:0)	GP	LPC	510.35565	509.348141	[M+H]+	C25H52NO7P	8.50476E-05	4.0521E-05	2.97378E-05	6.39272E-05	7.47517E-05	5.83039E-05	6.28585E-05	8.80845E-05	7.37017E-05	7.95274E-05	7.06785E-05	7.81952E-05	0.248461	0.096633855	1.286005304
LIPID-P-0356	LPC(17:0/0:0)	GP	LPC	510.35565	509.348141	[M+H]+	C25H52NO7P	0.000325883	0.000145728	8.77476E-05	0.00024043	0.000284226	0.000217678	0.000122289	0.00016351	0.000222412	0.000198554	0.000158068	0.000160418	0.435195	0.260785012	0.787630164
LIPID-P-0360	LPC(19:0/0:0)	GP	LPC	538.387627	537.379441	[M+H]+	C27H56NO7P	3.94405E-06	1.38709E-06	1.80548E-06	2.7312E-06	3.3528E-06	2.40828E-06	1.93481E-06	4.23665E-06	3.61809E-06	3.86863E-06	2.84204E-06	3.44429E-06	0.0528544	0.191855268	1.276129722
LIPID-P-0362	LPC(20:0/0:0)	GP	LPC	552.402917	551.395091	[M+H]+	C28H58NO7P	4.54831E-06	2.36269E-06	4.02409E-06	3.5116E-06	4.04293E-06	3.23558E-06	2.10726E-06	8.01261E-06	4.68169E-06	6.03086E-06	3.94797E-06	5.70327E-06	0.0737791	0.127286903	1.403148422
LIPID-P-0366	LPC(14:1/0:0)	GP	LPC	466.293367	465.285541	[M+H]+	C22H44NO7P	1.0656E-05	3.39161E-06	2.39569E-06	7.21027E-06	8.97626E-06	6.29284E-06	1.42522E-05	2.16386E-06	1.82504E-05	1.17347E-05	1.30711E-05	8.36089E-06	0.133013	0.093627819	1.742768455
LIPID-P-0367	LPC(15:1/0:0)	GP	LPC	480.30682	479.301191	[M+H]+	C23H46NO7P	1.26998E-05	5.25645E-06	5.60662E-06	9.16917E-06	1.09787E-05	8.22914E-06	6.76056E-06	2.29536E-06	1.83541E-05	1.18496E-05	9.14801E-06	6.18873E-06	0.0932903	0.866105549	1.051145666
LIPID-P-0371	LPC(18:1/0:0)	GP	LPC	522.355967	521.348141	[M+H]+	C26H52NO7P	0.001186333	0.001246231	0.000736096	0.001214744	0.001200183	0.001222309	0.000987672	0.000199048	0.001497706	0.000971693	0.000980176	0.00064285	1.00411	0.217973383	0.775672152
LIPID-P-0374	LPC(20:1/0:0)	GP	LPC	550.387267	549.379441	[M+H]+	C28H56NO7P	0.000194352	5.04055E-05	4.08027E-05	0.000126073	0.000161067	0.000107894	3.06262E-05	0.000212497	0.000148947	0.000174688	9.82108E-05	0.000147565	0.368421	0.552697147	1.193859207
LIPID-P-0375	LPC(0:0/22:1)	GP	LPC	578.418567	577.410741	[M+H]+	C30H60NO7P	3.10157E-06	1.33177E-06	1.25076E-06	2.26209E-06	2.69233E-06	2.03858E-06	9.84537E-07	1.93149E-06	6.46019E-06	4.62587E-06	2.69282E-06	2.36404E-06	0.0658223	0.250683825	1.503414669
LIPID-P-0376	LPC(22:1/0:0)	GP	LPC	578.418567	577.410741	[M+H]+	C30H60NO7P	2.73846E-06	5.47598E-07	1.35193E-06	1.69926E-06	2.23186E-06	1.42258E-06	9.75149E-07	4.11754E-06	3.79626E-06	3.92639E-06	2.35969E-06	3.11881E-06	0.0709025	0.038541911	1.830905328
LIPID-P-0383	LPC(18:3/0:0)	GP	LPC	518.324667	517.316841	[M+H]+	C26H48NO7P	0.001606868	0.000497297	0.000369118	0.001080563	0.001350301	0.000940433	0.000396235	0.000141913	0.001620666	0.001021707	0.000689667	0.000453122	1.10805	0.405866195	0.739712768
LIPID-P-0384	LPC(20:3/0:0)	GP	LPC	546.355967	545.348141	[M+H]+	C28H52NO7P	0.003326355	0.002264191	0.001715049	0.002822536	0.003080749	0.002688394	0.001240536	0.000367422	0.004601696	0.002886631	0.00201278	0.00130224	1.66777	0.397353607	0.780719162
LIPID-P-0385	LPC(18:4/0:0)	GP	LPC	516.309017	515.301191	[M+H]+	C26H46NO7P	9.6213E-06	1.74656E-06	1.43428E-06	5.88605E-06	7.80041E-06	4.89154E-06	1.78745E-06	8.50774E-07	1.36327E-05	8.45548E-06	4.91567E-06	3.16026E-06	0.0895451	0.922435807	1.045322228
LIPID-P-0386	LPC(20:4/0:0)	GP	LPC	544.340317	543.332491	[M+H]+	C28H50NO7P	0.000614594	0.000683304	0.00038649	0.000647186	0.000630482	0.000655863	0.000394725	6.76731E-05	0.00079667	0.000501395	0.000444767	0.000281921	0.835213	0.112394793	0.687453216
LIPID-P-0389	LPC(20:5/0:0)	GP	LPC	542.324667	541.316841	[M+H]+	C28H48NO7P	0.000653127	0.000308236	0.000367054	0.000489534	0.000573378	0.000445977	0.000198796	5.78373E-05	0.001035118	0.000639277	0.000405442	0.000255331	0.729427	0.796346329	0.913472239
LIPID-P-0390	LPC(0:0/22:5)	GP	LPC	570.363792	569.348141	[M+H]+	C30H52NO7P	0.000203808	0.000187643	0.000120598	0.000196141	0.00020007	0.000194099	9.2328E-05	2.66865E-05	0.000292792	0.000185008	0.000135808	8.86842E-05	0.440441	0.268767078	0.745044143
LIPID-P-0392	LPC(22:6/0:0)	GP	LPC	568.340317	567.332491	[M+H]+	C30H50NO7P	0.001871516	0.001635101	0.001087423	0.001759376	0.001816849	0.001729519	0.000813482	0.000262454	0.002534115	0.001613993	0.001189031	0.000788893	1.33642	0.221078188	0.727487327
LIPID-P-0394	LPC(O-16:0)	GP	LPC-O	482.361025	481.353226	[M+H]+	C24H52NO6P	0.000933278	0.000490807	0.000269209	0.000723399	0.000830965	0.000667519	0.000428947	0.001449738	0.000375808	0.000810796	0.000608087	0.00097155	0.85405	0.537971998	1.186389791
LIPID-P-0395	LPC(O-18:0)	GP	LPC-O	510.392325	509.384526	[M+H]+	C26H56NO6P	8.94486E-05	5.33052E-05	2.58564E-05	7.23046E-05	8.10911E-05	6.774E-05	4.03271E-05	0.000118906	2.89501E-05	6.53862E-05	5.20832E-05	8.09403E-05	0.23317	0.974673785	0.991909744
LIPID-P-0396	LPC(O-20:0)	GP	LPC-O	538.423625	537.415826	[M+H]+	C28H60NO6P	1.5409E-06	6.15938E-07	1.29336E-06	1.10216E-06	1.32702E-06	9.85344E-07	5.12936E-07	5.89376E-06	5.24459E-07	2.69926E-06	1.53862E-06	3.41936E-06	0.0699633	0.160806457	2.125129026
LIPID-P-0397	LPC(O-22:0)	GP	LPC-O	566.454925	565.447126	[M+H]+	C30H64NO6P	1.14644E-06	8.93154E-07	1.56071E-06	1.0263E-06	1.08787E-06	9.9431E-07	6.46384E-07	8.90059E-06	8.6685E-07	4.12086E-06	2.27639E-06	5.13702E-06	0.0962679	0.074766159	3.271545898
LIPID-P-0398	LPC(O-14:1)	GP	LPC-O	452.314102	451.306276	[M+H]+	C22H46NO6P	3.63692E-06	8.58488E-07	1.01366E-06	2.31902E-06	2.99446E-06	1.96813E-06	3.96159E-07	7.81873E-07	2.67902E-06	1.91059E-06	1.10664E-06	9.66389E-07	0.0562213	0.172352755	0.612998499
LIPID-P-0400	LPC(O-18:1)	GP	LPC-O	508.376725	507.368876	[M+H]+	C26H54NO6P	0.000454521	0.000260341	0.000173282	0.000362415	0.00040962	0.000337892	0.000261353	0.000896949	0.000207376	0.000486683	0.000367064	0.000595892	0.744765	0.250386369	1.409017497
LIPID-P-0401	LPC(O-20:1)	GP	LPC-O	536.408025	535.400176	[M+H]+	C28H58NO6P	2.92931E-06	1.02304E-06	1.27685E-06	2.02511E-06	2.48852E-06	1.78436E-06	9.74251E-07	8.42683E-06	1.34584E-06	4.21394E-06	2.49411E-06	5.05612E-06	0.0831642	0.150408976	1.952869765
LIPID-P-0404	LPC(O-20:2)	GP	LPC-O	534.392325	533.384526	[M+H]+	C28H56NO6P	1.09394E-05	4.57076E-06	4.29985E-06	7.91853E-06	9.46675E-06	7.11423E-06	3.56889E-06	2.07335E-05	3.42627E-06	1.04365E-05	6.79072E-06	1.28118E-05	0.108157	0.456980521	1.303731524
LIPID-P-0405	LPC(O-22:2)	GP	LPC-O	562.423625	561.415826	[M+H]+	C30H60NO6P	1.46438E-06	8.04159E-07	8.04168E-07	1.15122E-06	1.31172E-06	1.06784E-06	6.14074E-07	5.03916E-06	4.84387E-07	2.32927E-06	1.41874E-06	2.9822E-06	0.0632353	0.171829982	1.948643824
LIPID-P-0406	LPC(O-20:3)	GP	LPC-O	532.376725	531.368876	[M+H]+	C28H54NO6P	2.45838E-06	8.50756E-07	1.03495E-06	1.69583E-06	2.08665E-06	1.4928E-06	1.54343E-06	4.31783E-06	6.41056E-07	2.13031E-06	1.81876E-06	2.89797E-06	0.0516194	0.303535752	1.387760404
LIPID-P-0407	LPE(0:0/16:0)	GP	LPE	454.293364	453.285541	[M+H]+	C21H44NO7P	4.01657E-05	1.68395E-05	1.49417E-05	2.91013E-05	3.47719E-05	2.61554E-05	2.1369E-05	2.46382E-05	6.64364E-05	4.95063E-05	3.45692E-05	3.02806E-05	0.206282	0.210388743	1.400209697
LIPID-P-0414	LPE(24:0/0:0)	GP	LPE	566.418565	565.410741	[M+H]+	C29H60NO7P	1.7959E-06	2.7042E-06	9.15658E-07	2.22674E-06	2.00593E-06	2.34145E-06	2.43706E-07	7.92342E-06	3.68372E-06	5.40098E-06	2.66317E-06	4.93478E-06	0.0884861	0.078839518	2.072565745
LIPID-P-0420	LPE(20:1/0:0)	GP	LPE	508.340315	507.332491	[M+H]+	C25H50NO7P	1.83552E-05	4.82637E-06	3.27668E-06	1.1938E-05	1.52269E-05	1.02294E-05	3.1869E-06	1.17987E-05	1.2516E-05	1.22255E-05	7.42724E-06	9.31504E-06	0.100314	0.670436419	0.884372809
LIPID-P-0425	LPE(0:0/20:2)	GP	LPE	506.324664	505.316841	[M+H]+	C25H48NO7P	1.03926E-05	4.19546E-06	3.52626E-06	7.45312E-06	8.95966E-06	6.67047E-06	3.05001E-06	3.87665E-06	7.93888E-06	6.2935E-06	4.57165E-06	4.27152E-06	0.0849252	0.185164022	0.72825108
LIPID-P-0428	LPE(18:3/0:0)	GP	LPE	476.277714	475.269891	[M+H]+	C23H42NO7P	1.02939E-05	1.23672E-06	1.82254E-06	5.99781E-06	8.19963E-06	4.85396E-06	2.6011E-06	1.42394E-06	1.99777E-05	1.24626E-05	7.22749E-06	4.72126E-06	0.115246	0.425640284	1.494047923
LIPID-P-0429	LPE(0:0/20:3)	GP	LPE	504.309014	503.301191	[M+H]+	C25H46NO7P	5.43265E-05	3.90206E-05	3.29082E-05	4.70664E-05	5.07873E-05	4.51334E-05	2.26633E-05	2.0311E-05	0.000114393	7.62859E-05	4.78197E-05	3.59402E-05	0.236541	0.608722227	1.17891311
LIPID-P-0430	LPE(20:3/0:0)	GP	LPE	504.309014	531.332491	[M+H]+	C27H50NO7P	5.79576E-05	3.7984E-05	3.50562E-05	4.84835E-05	5.33391E-05	4.5961E-05	2.68924E-05	2.02918E-05	0.00011649	7.75253E-05	5.06462E-05	3.75378E-05	0.23805	0.592805169	1.181510397
LIPID-P-0434	LPE(20:5/0:0)	GP	LPE	500.277714	499.269891	[M+H]+	C25H42NO7P	3.39026E-05	1.01618E-05	1.40756E-05	2.26416E-05	2.8413E-05	1.96433E-05	6.12468E-06	1.59606E-06	6.12747E-05	3.71023E-05	2.06574E-05	1.24259E-05	0.183089	0.86463759	1.080279609
LIPID-P-0438	LPE(P-16:0)	GP	LPE-P	438.3	437.290626	[M+H]+	C21H44NO6P	0.004731068	0.001732991	0.001311971	0.003308982	0.004037819	0.002930351	0.001657132	0.001434248	0.0041248	0.00303501	0.002303546	0.001928144	1.69034	0.399590076	0.802234141
LIPID-P-0439	LPE(P-17:0)	GP	LPE-P	452.31046	451.306276	[M+H]+	C22H46NO6P	3.06005E-05	9.75677E-06	3.98281E-06	2.07137E-05	2.57808E-05	1.80813E-05	7.89335E-06	3.60318E-05	1.78135E-05	2.51927E-05	1.60091E-05	2.46558E-05	0.144677	0.593055993	1.171512901
LIPID-P-0440	LPE(P-18:0)	GP	LPE-P	466.3	465.321926	[M+H]+	C23H48NO6P	0.001429104	0.000735762	0.000383719	0.001100229	0.001268782	0.001012666	0.000497029	0.000715615	0.001259439	0.001039167	0.000751366	0.000735927	0.883666	0.432694662	0.842887349
LIPID-P-0441	LPE(P-20:0)	GP	LPE-P	494.3	493.353226	[M+H]+	C25H52NO6P	9.62388E-06	7.4273E-06	7.17903E-06	8.58197E-06	9.11596E-06	8.30456E-06	5.45361E-06	1.23708E-05	1.25224E-05	1.2461E-05	8.74103E-06	1.03085E-05	0.0853417	0.141937704	1.231415096
LIPID-P-0442	LPE(P-22:0)	GP	LPE-P	522.38904	521.384526	[M+H]+	C27H56NO6P	1.3489E-06	1.82431E-06	2.59845E-06	1.57441E-06	1.45883E-06	1.63445E-06	1.3654E-06	4.19098E-06	1.89268E-06	2.82359E-06	2.04949E-06	2.97428E-06	0.0546071	0.101571066	1.465264827
LIPID-P-0443	LPE(P-16:1)	GP	LPE-P	436.27997	435.274976	[M+H]+	C21H42NO6P	3.25521E-06	1.09348E-06	1.08811E-06	2.22983E-06	2.75535E-06	1.95682E-06	1.50785E-06	2.04165E-06	3.83826E-06	3.11056E-06	2.25974E-06	2.16556E-06	0.0455034	0.411788455	1.20557784
LIPID-P-0444	LPE(P-17:1)	GP	LPE-P	450.29968	449.290626	[M+H]+	C22H44NO6P	2.23445E-06	8.31132E-07	6.2174E-07	1.56881E-06	1.90996E-06	1.39158E-06	1.1462E-06	4.14077E-07	1.49202E-06	1.0554E-06	1.10361E-06	8.05837E-07	0.0403611	0.178467683	0.703128068
LIPID-P-0445	LPE(P-18:1)	GP	LPE-P	464.3	463.306276	[M+H]+	C23H46NO6P	0.001175119	0.00048907	0.000395873	0.000849704	0.001016483	0.000763061	0.000544845	0.000455098	0.001256712	0.000932024	0.000726485	0.000609288	0.764441	0.876332551	0.964843485
LIPID-P-0446	LPG(16:0/0:0)	GP	LPG	502.287948	484.280122	[M+NH4]+	C22H45O9P	0.000101399	7.21865E-05	3.37433E-05	8.75428E-05	9.46445E-05	8.38535E-05	3.78474E-05	8.4295E-06	0.000100392	6.31431E-05	4.97146E-05	3.18858E-05	0.333478	0.090145325	0.615611911
LIPID-P-0455	LPS(16:0/0:0)	GP	LPS	498.283196	497.275371	[M+H]+	C22H44NO9P	1.11912E-05	5.90434E-06	4.2236E-06	8.68347E-06	9.96871E-06	8.01579E-06	4.97564E-06	3.89481E-06	1.06954E-05	7.94084E-06	6.36673E-06	5.29924E-06	0.0807677	0.336133242	0.816315033
LIPID-P-0465	LPS(18:2/0:0)	GP	LPS	522.283196	521.275371	[M+H]+	C24H44NO9P	6.8396E-06	3.11787E-06	3.13851E-06	5.07426E-06	5.97902E-06	4.60424E-06	1.71879E-06	2.29125E-05	4.88914E-06	1.21894E-05	6.63092E-06	1.3662E-05	0.143175	0.111072096	2.156352641
LIPID-P-0488	PC(24:0_18:1)	GP	PC	872.710831	871.703006	[M+H]+	C50H98NO8P	1.04345E-05	1.71713E-05	1.00146E-05	1.363E-05	1.19923E-05	1.44808E-05	8.11149E-06	3.02713E-05	1.94958E-05	2.38604E-05	1.54999E-05	2.18788E-05	0.158419	0.061516443	1.532584926
LIPID-P-0489	PC(14:0_18:2)	GP	PC	730.538681	729.530856	[M+H]+	C40H76NO8P	0.003136705	0.002083606	0.003480969	0.002637186	0.002893196	0.002504188	0.003439072	0.002534217	0.008077059	0.005831967	0.004561668	0.003686123	2.62631	0.047551808	1.680829128
LIPID-P-0491	PC(17:1_18:1)	GP	PC	772.585631	771.577806	[M+H]+	C43H82NO8P	0.000473865	0.000478265	0.000561561	0.000475952	0.000474882	0.000476508	0.000758076	0.001135087	0.000321355	0.000650952	0.00070782	0.000892333	0.960662	0.045134422	1.518385776
LIPID-P-0498	PC(16:0_18:3)	GP	PC	756.554331	755.546506	[M+H]+	C42H78NO8P	0.006416897	0.003870563	0.005828688	0.005209087	0.005828105	0.004887507	0.00541996	0.00798484	0.013300739	0.011147569	0.008106994	0.008054242	3.67421	0.011821974	1.68579641
LIPID-P-0509	PC(18:0_20:4)	GP	PC	810.601281	809.593456	[M+H]+	C46H84NO8P	0.000357078	0.000463834	0.000468091	0.000407716	0.000381763	0.000421198	0.00061459	0.000379974	0.000659001	0.000545983	0.000582404	0.000494985	0.689659	0.01508113	1.310941882
LIPID-P-0510	PC(19:0_20:4)	GP	PC	824.616931	823.609106	[M+H]+	C47H86NO8P	1.77282E-05	3.0732E-05	3.82744E-05	2.38963E-05	2.0735E-05	2.55386E-05	5.17008E-05	1.93365E-05	5.2155E-05	3.88621E-05	4.56777E-05	3.43024E-05	0.227057	0.037472818	1.542558886
LIPID-P-0511	PC(18:0_22:4)	GP	PC	838.632581	837.624756	[M+H]+	C48H88NO8P	0.000799955	0.000968748	0.000638901	0.000880019	0.000838985	0.000901336	0.000748115	0.001210772	0.000599166	0.000846893	0.000794455	0.00097424	0.578837	0.80831052	1.028977597
LIPID-P-0513	PC(14:0_20:5)	GP	PC	752.523031	751.515206	[M+H]+	C42H74NO8P	2.40842E-05	4.76605E-05	3.68278E-05	3.52672E-05	2.95358E-05	3.82447E-05	6.30363E-05	1.96794E-05	0.000175832	0.000112583	8.62806E-05	5.75192E-05	0.428489	0.046317847	2.43327696
LIPID-P-0515	PC(16:0_20:5)	GP	PC	780.554331	779.546506	[M+H]+	C44H78NO8P	0.001546718	0.001200455	0.002602462	0.001382474	0.001466651	0.001338744	0.001412279	0.001177283	0.004924597	0.003406772	0.00234797	0.001842414	1.88049	0.162521326	1.584409921
LIPID-P-0518	PC(18:0_22:5)	GP	PC	836.616931	835.609106	[M+H]+	C48H86NO8P	0.001477214	0.001452473	0.001729095	0.001465479	0.001471493	0.001462354	0.002311833	0.001872147	0.001533196	0.001670486	0.002010953	0.001951011	1.18857	0.009666314	1.252979827
LIPID-P-0529	PC(20:4_20:4)	GP	PC	830.569981	829.562156	[M+H]+	C48H80NO8P	0.000680808	0.000590606	0.001209252	0.000638022	0.000659951	0.000626631	0.000485137	0.000869976	0.000799252	0.000827898	0.000645939	0.000742688	0.614419	0.960220597	0.992195638
LIPID-P-0532	PC(O-16:0_16:0)	GP	PC-O	720.590719	719.582891	[M+H]+	C40H82NO7P	0.000443273	0.000284031	0.000242091	0.000367739	0.000406451	0.000347628	0.000432216	0.00093132	0.000266357	0.000535696	0.000480762	0.000675333	0.863837	0.063014955	1.588400382
LIPID-P-0533	PC(O-18:0_16:0)	GP	PC-O	748.622019	747.614191	[M+H]+	C42H86NO7P	1.37221E-05	1.67939E-05	8.45561E-06	1.51791E-05	1.44324E-05	1.55671E-05	5.37293E-07	1.86032E-05	1.33066E-05	1.54519E-05	7.53429E-06	1.23143E-05	0.112024	0.364386999	0.805078829
LIPID-P-0551	PC(O-18:0_20:3)	GP	PC-O	798.637625	797.629841	[M+H]+	C46H88NO7P	4.66131E-05	8.34607E-05	4.60294E-05	6.40911E-05	5.51334E-05	6.87446E-05	3.74937E-05	5.75782E-05	9.1423E-05	7.77144E-05	5.63627E-05	5.68876E-05	0.18235	0.822768889	1.036771423
LIPID-P-0554	PC(O-16:0_20:4)	GP	PC-O	768.590725	767.582891	[M+H]+	C44H82NO7P	0.00102402	0.001921728	0.001487214	0.001449832	0.001231598	0.001563205	0.001820291	0.000480255	0.001523414	0.001100889	0.001482793	0.001049852	0.985513	0.395582691	0.859396443
LIPID-P-0555	PC(O-18:0_20:4)	GP	PC-O	796.622025	795.614191	[M+H]+	C46H86NO7P	0.000704389	0.003084844	0.001093462	0.001833516	0.001254825	0.002134147	0.001351004	0.000551613	0.001244822	0.000964042	0.001169466	0.000902649	1.55363	0.107426639	0.611923175
LIPID-P-0559	PC(O-16:1_20:4)	GP	PC-O	766.575025	765.567241	[M+H]+	C44H80NO7P	0.104136553	0.149067053	0.136945513	0.125448555	0.114525887	0.13112289	0.1470706	0.06035566	0.130320187	0.101981518	0.125917643	0.097605022	8.24928	0.275164534	0.871269255
LIPID-P-0564	PC(O-16:1_20:5)	GP	PC-O	764.559419	763.551591	[M+H]+	C44H78NO7P	0.00251746	0.001979187	0.003510781	0.00226214	0.002392995	0.00219416	0.002310304	0.00171135	0.004680058	0.003477602	0.002857927	0.002362783	1.42795	0.400943519	1.171188568
LIPID-P-0565	PC(O-18:2_20:4)	GP	PC-O	792.590719	791.582891	[M+H]+	C46H82NO7P	0.026430317	0.054066849	0.038121534	0.039539226	0.032820746	0.043029482	0.059696229	0.016482436	0.040948007	0.031038389	0.046251776	0.033396032	4.91306	0.887569472	0.973525352
LIPID-P-0568	PC(O-16:1_22:6)	GP	PC-O	790.575069	789.567241	[M+H]+	C46H80NO7P	0.018940809	0.027419984	0.025615653	0.022962758	0.020901459	0.024033605	0.030113865	0.019950483	0.031479167	0.02680955	0.028563688	0.024844118	3.67716	0.115437856	1.156473399
LIPID-P-0569	PC(O-18:1_22:6)	GP	PC-O	818.606369	817.598541	[M+H]+	C48H84NO7P	0.00022112	0.000483629	0.000315991	0.000345637	0.00028182	0.000378789	0.000584956	0.000112422	0.000619984	0.000414399	0.000504941	0.000335434	0.625967	0.309417818	1.268945366
LIPID-P-0570	PE(16:0_14:0)	GP	PE	664.491731	663.483906	[M+H]+	C35H70NO8P	7.72894E-05	1.70892E-05	3.29713E-05	4.87345E-05	6.33692E-05	4.11317E-05	7.64614E-05	6.63378E-05	0.000154801	0.00011897	9.64037E-05	8.34199E-05	0.441939	0.008065892	2.125535545
LIPID-P-0575	PE(16:1_14:0)	GP	PE	662.476081	661.468256	[M+H]+	C35H68NO8P	7.13364E-06	2.24548E-06	2.08247E-06	4.81503E-06	6.00334E-06	4.19769E-06	6.23652E-06	7.41654E-06	4.68679E-05	3.08884E-05	1.78016E-05	1.33169E-05	0.241274	0.032925626	4.62759113
LIPID-P-0583	PE(24:0_16:1)	GP	PE	802.632581	801.624756	[M+H]+	C45H88NO8P	6.56813E-05	0.00011421	0.000125246	8.87E-05	7.69026E-05	9.48287E-05	5.98779E-05	0.000243984	7.98942E-05	0.000146358	0.000100449	0.000162434	0.387743	0.219280159	1.402121235
LIPID-P-0585	PE(18:2_14:0)	GP	PE	688.491731	687.483906	[M+H]+	C37H70NO8P	5.1648E-05	1.57419E-05	3.20616E-05	3.46165E-05	4.33454E-05	3.00819E-05	3.73866E-05	6.15681E-05	0.000122686	9.79305E-05	6.579E-05	6.39668E-05	0.385164	0.01294156	2.165484962
LIPID-P-0586	PE(16:1_17:1)	GP	PE	702.507381	701.499556	[M+H]+	C38H72NO8P	1.17352E-05	7.16253E-06	9.21716E-06	9.56622E-06	1.06778E-05	8.98873E-06	8.84928E-06	2.43049E-05	8.52596E-06	1.49171E-05	1.16959E-05	1.71411E-05	0.131086	0.092898188	1.48976024
LIPID-P-0596	PE(17:1_18:2)	GP	PE	728.523031	727.515206	[M+H]+	C40H74NO8P	1.22135E-05	2.10384E-06	8.60085E-06	7.41817E-06	9.87584E-06	6.1414E-06	3.78474E-06	1.94244E-05	4.41788E-06	1.04962E-05	6.93332E-06	1.23275E-05	0.103604	0.523738327	1.237961508
LIPID-P-0598	PE(18:2_19:1)	GP	PE	756.554331	755.546506	[M+H]+	C42H78NO8P	9.7076E-05	0.000114254	8.12194E-05	0.000105224	0.000101048	0.000107393	9.2892E-05	6.14773E-05	0.000111083	9.09903E-05	9.19998E-05	7.88188E-05	0.222227	0.139030619	0.869759549
LIPID-P-0603	PE(20:4_14:0)	GP	PE	712.491731	711.483906	[M+H]+	C39H70NO8P	4.76931E-05	2.27202E-05	4.18079E-05	3.58476E-05	4.19186E-05	3.26938E-05	6.54835E-05	3.02633E-05	0.000207413	0.000135659	9.84056E-05	6.89787E-05	0.482092	0.033510747	2.722292827
LIPID-P-0607	PE(19:0_20:4)	GP	PE	782.569981	781.562156	[M+H]+	C44H80NO8P	0.000235348	0.000264388	0.000283217	0.000249122	0.000242063	0.00025279	0.000231661	0.000132179	0.000373608	0.000275819	0.000252377	0.00020047	0.34156	0.769224641	0.960173221
LIPID-P-0610	PE(16:1_20:4)	GP	PE	738.507381	737.499556	[M+H]+	C41H72NO8P	0.000250902	8.67421E-05	0.000307201	0.000173036	0.000212943	0.000152304	8.47742E-05	0.000115613	0.000447806	0.000313254	0.000191962	0.000158991	0.474261	0.744754543	1.109264745
LIPID-P-0614	PE(18:0_22:5)	GP	PE	794.569981	793.562156	[M+H]+	C45H80NO8P	0.005492938	0.005542601	0.007573282	0.005516495	0.005504422	0.005522767	0.011518252	0.004236647	0.003176825	0.003606099	0.007806368	0.006264801	2.13757	0.860113214	1.041433406
LIPID-P-0617	PE(14:0_22:6)	GP	PE	736.491731	735.483906	[M+H]+	C41H70NO8P	1.99347E-05	1.04173E-05	2.21528E-05	1.54203E-05	1.7734E-05	1.42183E-05	2.599E-05	1.29815E-05	9.99846E-05	6.47446E-05	4.41712E-05	3.07021E-05	0.328891	0.045130346	2.789161147
LIPID-P-0618	PE(15:0_22:6)	GP	PE	750.507381	749.499556	[M+H]+	C42H72NO8P	1.07924E-05	7.2448E-06	1.41087E-05	9.10968E-06	9.97211E-06	8.66164E-06	9.87481E-06	1.11824E-05	1.68528E-05	1.4556E-05	1.20709E-05	1.16872E-05	0.0997975	0.08328454	1.272750427
LIPID-P-0619	PE(20:5_18:1)	GP	PE	764.523031	763.515206	[M+H]+	C43H74NO8P	0.000556391	0.00039746	0.000509752	0.000481005	0.000519641	0.000460933	0.000331365	0.000324051	0.000984719	0.00071712	0.000512337	0.000431027	0.634777	0.573283575	1.128347118
LIPID-P-0622	PE(19:0_22:6)	GP	PE	806.569981	805.562156	[M+H]+	C46H80NO8P	5.59629E-05	5.48285E-05	6.06432E-05	5.54248E-05	5.57006E-05	5.52816E-05	6.89172E-05	3.25814E-05	0.000130958	9.11114E-05	7.93293E-05	5.91414E-05	0.280234	0.157201582	1.367620529
LIPID-P-0623	PE(22:6_20:0)	GP	PE	820.585631	819.577806	[M+H]+	C47H82NO8P	4.84148E-05	8.34282E-05	0.000148949	6.50228E-05	5.6511E-05	6.94447E-05	6.28451E-05	3.3898E-05	8.94358E-05	6.69406E-05	6.47664E-05	5.1436E-05	0.274333	0.329523285	0.78284259
LIPID-P-0627	PE(19:2_22:5)	GP	PE	804.554331	803.546506	[M+H]+	C46H78NO8P	2.56552E-05	2.20311E-05	1.99303E-05	2.39361E-05	2.48172E-05	2.34784E-05	2.32101E-05	2.55024E-05	4.54933E-05	3.73961E-05	2.98653E-05	2.79812E-05	0.173288	0.040707866	1.354671546
LIPID-P-0628	PE(22:6_20:1)	GP	PE	818.569981	817.562156	[M+H]+	C47H80NO8P	0.000123577	8.40925E-05	9.60874E-05	0.000104848	0.000114447	9.98616E-05	9.43489E-05	0.000175237	0.000210649	0.000196306	0.000142181	0.000156456	0.46655	0.008467963	1.565509379
LIPID-P-0638	PE(P-16:0_22:1)	GP	PE-P	758.606366	757.598541	[M+H]+	C43H84NO7P	3.78093E-06	3.43208E-06	4.58594E-06	3.61546E-06	3.70026E-06	3.5714E-06	1.60385E-06	8.27407E-06	2.81793E-06	5.0279E-06	3.2102E-06	5.397E-06	0.0610915	0.550343554	1.160665992
LIPID-P-0641	PE(P-18:1_17:1)	GP	PE-P	714.543766	713.535941	[M+H]+	C40H76NO7P	1.01985E-05	6.87409E-06	8.61461E-06	8.62163E-06	9.4298E-06	8.20178E-06	9.01408E-06	8.1619E-06	1.06301E-05	9.63036E-06	9.3032E-06	8.81034E-06	0.0511807	0.318412486	1.069494051
LIPID-P-0646	PE(P-15:0_20:3)	GP	PE-P	712.528116	711.520291	[M+H]+	C40H74NO7P	5.31138E-06	2.91667E-06	7.83548E-06	4.17549E-06	4.75765E-06	3.87306E-06	1.09487E-05	6.91393E-06	4.01462E-06	5.18897E-06	8.2466E-06	7.67109E-06	0.0927245	0.080487013	1.488892052
LIPID-P-0647	PE(P-18:1_18:2)	GP	PE-P	726.543766	725.535941	[M+H]+	C41H76NO7P	0.001132366	0.001387912	0.001295708	0.00125358	0.001191456	0.001285853	0.002278375	0.000655099	0.000932412	0.000820088	0.001594239	0.001188676	0.915777	0.959381271	0.989666345
LIPID-P-0649	PE(P-18:0_20:3)	GP	PE-P	754.575066	753.567241	[M+H]+	C43H80NO7P	0.000127391	0.000107469	0.000144156	0.000117941	0.000122784	0.000115425	0.000120417	0.000116994	0.000167634	0.000147122	0.000132946	0.000126057	0.222922	0.205288057	1.103382019
LIPID-P-0650	PE(P-18:0_22:3)	GP	PE-P	782.606366	781.598541	[M+H]+	C45H84NO7P	0.000114907	0.000145879	8.3958E-05	0.000129598	0.000122069	0.00013351	0.00015295	0.000182717	4.94569E-05	0.000103433	0.00012972	0.000152606	0.270716	0.752021738	1.056117507
LIPID-P-0652	PE(P-16:0_20:4)	GP	PE-P	724.528116	723.520291	[M+H]+	C41H74NO7P	0.001202455	0.001984914	0.001569159	0.001573601	0.001383384	0.001672419	0.001596603	0.001999962	0.002147761	0.002087896	0.001827087	0.001901742	1.15011	0.023401087	1.231742477
LIPID-P-0654	PE(P-18:0_20:4)	GP	PE-P	752.559416	751.551591	[M+H]+	C43H78NO7P	0.001600564	0.002680149	0.00122133	0.002112646	0.001850198	0.002248988	0.002215475	0.001725104	0.00221485	0.002016482	0.00212212	0.00195067	0.88865	0.699508921	1.045316015
LIPID-P-0657	PE(P-16:0_20:5)	GP	PE-P	722.512466	721.504641	[M+H]+	C41H72NO7P	4.83769E-05	1.73118E-05	6.36512E-05	3.36417E-05	4.11937E-05	2.97184E-05	4.76878E-05	4.19258E-05	5.29677E-05	4.84953E-05	4.80666E-05	4.54147E-05	0.184364	0.237077743	1.216611713
LIPID-P-0658	PE(P-18:1_20:4)	GP	PE-P	750.543766	749.535941	[M+H]+	C43H76NO7P	0.001734576	0.002337876	0.002893896	0.002020741	0.001874078	0.002096933	0.003126099	0.001834118	0.002968831	0.002509223	0.002836699	0.002403739	1.29371	0.106267631	1.209954332
LIPID-P-0660	PE(P-18:0_22:5)	GP	PE-P	778.575066	777.567241	[M+H]+	C45H80NO7P	0.000283148	0.000437414	0.000191101	0.000356321	0.000318819	0.000375804	0.000325056	0.000289574	0.000260829	0.000272472	0.000300387	0.000295717	0.40141	0.332680997	0.888632648
LIPID-P-0662	PE(P-18:0_22:6)	GP	PE-P	776.559416	775.551591	[M+H]+	C45H78NO7P	0.000343177	0.000541623	0.000359945	0.000437307	0.000389064	0.000462369	0.000413136	0.00050202	0.000783979	0.000669774	0.000533534	0.000519925	0.73365	0.03853672	1.350854087
LIPID-P-0663	PE(P-20:0_22:6)	GP	PE-P	804.590716	803.582891	[M+H]+	C47H82NO7P	3.13739E-06	2.4589E-06	3.77412E-06	2.81556E-06	2.98051E-06	2.72988E-06	2.19444E-06	6.31064E-06	6.85291E-06	6.63327E-06	4.27686E-06	5.15514E-06	0.0910735	0.013289908	1.755845509
LIPID-P-0664	PE(P-18:1_22:6)	GP	PE-P	774.543766	773.535941	[M+H]+	C45H76NO7P	0.000292346	0.000332842	0.000329999	0.000311555	0.00030171	0.000316669	0.000482288	0.000376742	0.000451643	0.000421305	0.000453679	0.000420454	0.693865	2.29742E-05	1.38246316
LIPID-P-0665	PE(P-20:2_20:6)	GP	PE-P	772.528116	771.520291	[M+H]+	C45H74NO7P	3.80659E-06	1.93738E-05	3.59716E-05	1.11906E-05	7.40622E-06	1.31566E-05	2.94791E-05	1.59507E-05	2.22958E-05	1.97258E-05	2.49035E-05	2.10373E-05	0.165818	0.191504046	1.467370862
LIPID-P-0701	PS(18:1_20:0)	GP	PS	818.591111	817.583286	[M+H]+	C44H84NO10P	6.53609E-06	1.93223E-05	9.60988E-06	1.2601E-05	9.49266E-06	1.42158E-05	1.11055E-05	7.17084E-06	1.23706E-05	1.02645E-05	1.07109E-05	9.18216E-06	0.0922681	0.375649856	0.847121929
LIPID-P-0703	PS(18:2_16:0)	GP	PS	760.512861	759.505036	[M+H]+	C40H74NO10P	2.7655E-05	2.1298E-05	2.96632E-05	2.46397E-05	2.61851E-05	2.38369E-05	5.91074E-06	0.000124282	2.58757E-05	6.57345E-05	3.39763E-05	7.29743E-05	0.329777	0.121862396	2.144818831
LIPID-P-0723	PS(16:0_22:6)	GP	PS	808.512861	807.505036	[M+H]+	C44H74NO10P	3.0101E-05	1.77567E-05	2.16961E-05	2.42457E-05	2.72466E-05	2.26867E-05	8.68161E-06	3.51318E-05	4.0468E-05	3.83066E-05	2.25798E-05	2.80003E-05	0.150197	0.365784225	1.204791055
LIPID-P-0724	PS(17:0_22:6)	GP	PS	822.528511	821.520686	[M+H]+	C45H76NO10P	9.22047E-06	4.46176E-06	1.82362E-06	6.96326E-06	8.12011E-06	6.36227E-06	6.45524E-06	1.09767E-05	9.80847E-06	1.02817E-05	8.25035E-06	9.42772E-06	0.105121	0.038252365	1.493855184
LIPID-P-0726	PS(18:1_22:6)	GP	PS	834.528511	833.520686	[M+H]+	C46H76NO10P	3.53151E-05	1.88343E-05	1.30186E-05	2.74977E-05	3.15042E-05	2.54163E-05	2.17724E-05	9.4697E-05	3.24319E-05	5.76519E-05	3.86048E-05	6.28279E-05	0.307696	0.042654312	2.031752609
LIPID-P-0734	SM(d18:0/22:0)	SL	SM	789.684952	788.677125	[M+H]+	C45H93N2O6P	0.000852095	0.001686146	0.00189547	0.001247713	0.001044954	0.001353046	0.001237783	0.001194802	0.001298984	0.001256786	0.001246698	0.001224287	0.783439	0.532853771	0.923251276
LIPID-P-0741	SM(d18:1/19:0)	SL	SM	745.622351	744.614525	[M+H]+	C42H85N2O6P	0.010804667	0.015652527	0.01253684	0.013104165	0.011925644	0.013716408	0.020380534	0.009759457	0.024152088	0.018322448	0.01941501	0.015245307	4.22834	0.042592897	1.379913767
LIPID-P-0746	SM(d18:1/24:0)	SL	SM	815.700602	814.692775	[M+H]+	C47H95N2O6P	0.00010302	0.000146961	0.000154711	0.000123863	0.000113181	0.000129412	0.00011068	0.000202352	0.000157914	0.000175913	0.000141283	0.000167655	0.334832	0.068585228	1.239446374
LIPID-P-0748	SM(d20:0/24:1)	SL	SM	843.731902	842.724075	[M+H]+	C49H99N2O6P	5.02011E-05	6.58374E-05	3.86318E-05	5.76179E-05	5.38167E-05	5.95926E-05	4.69957E-05	6.38648E-05	0.000110755	9.17626E-05	6.79975E-05	6.62128E-05	0.272115	0.070714931	1.374247243
LIPID-P-0752	SM(d18:1/18:1)	SL	SM	729.591051	728.583225	[M+H]+	C41H81N2O6P	0.000108622	0.000107074	7.71164E-05	0.000107888	0.000108264	0.000107692	0.000197993	0.000134096	0.000105552	0.000117114	0.00016005	0.000148842	0.388337	0.017440888	1.400529735
LIPID-P-0753	SM(d18:1/19:1)	SL	SM	741.591051	740.583225	[M+H]+	C42H81N2O6P	0.00057539	0.000308332	0.000243773	0.000448715	0.000513638	0.000414988	0.000457912	0.000294354	0.000966938	0.000694512	0.00056891	0.000450344	0.773046	0.184402896	1.370537062
LIPID-P-0754	SM(d18:1/20:1)	SL	SM	757.622351	756.614525	[M+H]+	C43H85N2O6P	0.00310725	0.003801077	0.003309357	0.003436355	0.003267685	0.003523979	0.004865518	0.002330236	0.003432636	0.002986116	0.003983821	0.003269728	1.12071	0.852342122	1.020657253
LIPID-P-0762	SM(d18:2/20:1)	SL	SM	755.606701	754.598875	[M+H]+	C43H83N2O6P	0.000115896	0.000107937	7.10622E-05	0.000112121	0.000114056	0.000111116	0.000101065	0.000140436	6.1522E-05	9.34858E-05	9.75094E-05	0.000116047	0.209865	0.77785976	0.965007533
LIPID-P-0764	SM(d18:2/23:1)	SL	SM	797.653651	796.645825	[M+H]+	C46H89N2O6P	6.71145E-05	0.000307606	0.000100855	0.000181188	0.000122724	0.00021156	0.000170061	8.79617E-05	9.85483E-05	9.42603E-05	0.0001345	0.000114403	0.440586	0.229010759	0.706055041
LIPID-P-0768	SM(d18:2/24:3)	SL	SM	807.638001	806.630175	[M+H]+	C47H87N2O6P	0.00046129	0.000473741	0.000634142	0.000467196	0.000464169	0.000468769	0.000398606	0.000819742	0.0006786	0.000735769	0.000556781	0.00067034	0.734252	0.049478514	1.299911702
LIPID-P-0771	TG(10:0_16:0_12:0)	GL	TG	684.61255	666.57984	[M+NH4]+	C41H78O6	1.62125E-05	3.64989E-06	2.74483E-06	1.02537E-05	1.33076E-05	8.6671E-06	4.81046E-06	2.91123E-05	4.29698E-06	1.43482E-05	9.28498E-06	1.78473E-05	0.138277	0.368526551	1.45343856
LIPID-P-0783	TG(12:0_14:0_18:0)	GL	TG	768.70581	750.67374	[M+NH4]+	C47H90O6	9.84264E-06	8.09638E-07	2.7521E-06	5.55799E-06	7.75393E-06	4.4172E-06	4.53132E-06	4.79721E-05	3.05065E-06	2.12458E-05	1.23727E-05	2.77461E-05	0.228241	0.069253104	3.755395639
LIPID-P-0784	TG(12:0_16:0_16:0)	GL	TG	768.70703	750.67374	[M+NH4]+	C47H90O6	4.3621E-05	6.02251E-06	2.59673E-05	2.57868E-05	3.49271E-05	2.10385E-05	1.81035E-05	0.000127262	3.39427E-05	7.17412E-05	4.32669E-05	7.95399E-05	0.362193	0.05817209	2.375755937
LIPID-P-0788	TG(16:0_16:0_16:0)	GL	TG	824.770716	806.73634	[M+NH4]+	C51H98O6	0.001872549	0.000474428	0.002749803	0.001209375	0.00154926	0.001032804	0.001436522	0.002898941	0.000990192	0.001763318	0.001589834	0.002155166	1.29851	0.455017311	1.218913581
LIPID-P-0789	TG(14:0_16:0_18:0)	GL	TG	824.770716	806.73634	[M+NH4]+	C51H98O6	0.000142866	1.5693E-05	0.000211992	8.25435E-05	0.000113459	6.64827E-05	0.000125092	0.000164763	8.73141E-05	0.000118684	0.000122086	0.000140516	0.340681	0.495464916	1.198121074
LIPID-P-0793	TG(16:0_16:0_18:0)	GL	TG	852.802016	834.76764	[M+NH4]+	C53H102O6	0.000742698	0.000346682	0.001201684	0.000554855	0.000651127	0.000504841	0.000620708	0.000891982	0.000441188	0.000623779	0.000622149	0.000738675	0.674427	0.93907624	0.984155659
LIPID-P-0796	TG(16:0_17:0_18:0)	GL	TG	866.81531	848.78329	[M+NH4]+	C54H104O6	4.36279E-06	1.61651E-06	4.576E-06	3.06014E-06	3.72777E-06	2.71331E-06	4.87297E-06	1.29628E-06	2.06631E-06	1.75442E-06	3.40994E-06	2.49717E-06	0.0557685	0.345105989	0.792615078
LIPID-P-0797	TG(16:0_18:0_18:0)	GL	TG	880.83099	862.79894	[M+NH4]+	C55H106O6	0.000110243	6.50127E-05	0.000128428	8.87887E-05	9.97842E-05	8.30765E-05	8.8619E-05	0.000164891	6.87564E-05	0.000107695	9.75683E-05	0.000126641	0.258646	0.441127033	1.13703047
LIPID-P-0798	TG(14:0_18:0_20:0)	GL	TG	880.833316	862.79894	[M+NH4]+	C55H106O6	4.1449E-06	1.99198E-06	1.02847E-05	3.1237E-06	3.64707E-06	2.8518E-06	3.7681E-06	8.12558E-06	2.46957E-06	4.7605E-06	4.23367E-06	5.91438E-06	0.0717507	0.720625379	1.123931708
LIPID-P-0804	TG(18:0_18:0_18:0)	GL	TG	908.864616	890.83024	[M+NH4]+	C57H110O6	3.95783E-05	2.83802E-05	5.22346E-05	3.42667E-05	3.69889E-05	3.28524E-05	2.84869E-05	4.55578E-05	3.67481E-05	4.03164E-05	3.40366E-05	3.9012E-05	0.11756	0.995471282	0.999360905
LIPID-P-0805	TG(16:0_18:0_20:0)	GL	TG	908.8609	890.83024	[M+NH4]+	C57H110O6	1.31893E-06	1.0276E-06	3.89911E-06	1.18074E-06	1.25157E-06	1.14395E-06	2.5361E-06	5.89055E-07	7.08181E-07	6.5993E-07	1.65592E-06	1.1952E-06	0.0468967	0.470349992	0.74775515
LIPID-P-0833	TG(12:0_16:0_18:1)	GL	TG	794.723766	776.68939	[M+NH4]+	C49H92O6	0.000179504	6.37184E-06	0.000112861	9.73816E-05	0.00013947	7.55165E-05	0.00010013	0.000664767	7.27508E-05	0.000312543	0.000199781	0.000400583	0.831861	0.069533274	2.864576332
LIPID-P-0835	TG(15:0_16:0_16:1)	GL	TG	808.73718	790.70504	[M+NH4]+	C50H94O6	2.33367E-05	1.35487E-05	3.35522E-05	1.86939E-05	2.10734E-05	1.74578E-05	1.84029E-05	7.62137E-05	2.30958E-05	4.46108E-05	3.0698E-05	5.03537E-05	0.264861	0.061322223	1.906390912
LIPID-P-0836	TG(14:0_15:0_18:1)	GL	TG	808.73584	790.70504	[M+NH4]+	C50H94O6	1.38966E-05	8.75553E-06	1.86159E-05	1.1458E-05	1.27078E-05	1.08087E-05	1.41408E-05	3.65472E-05	8.05306E-06	1.95944E-05	1.66993E-05	2.52705E-05	0.165019	0.11614435	1.577927696
LIPID-P-0837	TG(16:0_16:0_16:1)	GL	TG	822.755064	804.72069	[M+NH4]+	C51H96O6	0.001153588	0.000116163	0.002393775	0.000661503	0.000913703	0.000530485	0.001034073	0.007355646	0.000300501	0.003158141	0.002030552	0.004330168	2.75598	0.087416695	3.156248285
LIPID-P-0841	TG(15:0_16:0_18:1)	GL	TG	836.77002	818.73634	[M+NH4]+	C52H98O6	3.63589E-05	1.46681E-05	5.42794E-05	2.60702E-05	3.13433E-05	2.33309E-05	3.08461E-05	0.000190518	1.39162E-05	8.54477E-05	5.64617E-05	0.000114353	0.431881	0.087355831	2.641983501
LIPID-P-0843	TG(16:0_16:0_18:1)	GL	TG	850.786366	832.75199	[M+NH4]+	C53H100O6	0.000683185	6.31954E-05	0.00085976	0.000389104	0.000539824	0.000310804	0.00063801	0.001797611	0.000215303	0.000856206	0.000740374	0.001196936	1.26614	0.112423768	1.913100489
LIPID-P-0845	TG(16:0_17:0_18:1)	GL	TG	864.80133	846.76764	[M+NH4]+	C54H102O6	3.72408E-05	1.14601E-05	6.88091E-05	2.50122E-05	3.12795E-05	2.17563E-05	5.2586E-05	0.000133968	1.5663E-05	6.35818E-05	5.77445E-05	9.06613E-05	0.364551	0.072861831	2.118065191
LIPID-P-0846	TG(16:0_18:0_18:1)	GL	TG	878.81744	860.78329	[M+NH4]+	C55H104O6	0.001252701	0.000185215	0.002951801	0.000746358	0.001005865	0.000611543	0.000700299	0.002280376	0.000314483	0.001110755	0.000892859	0.001492051	1.27606	0.989987658	1.005528888
LIPID-P-0848	TG(16:0_16:1_20:0)	GL	TG	878.817666	860.78329	[M+NH4]+	C55H104O6	5.82711E-06	6.1296E-07	2.19025E-05	3.35387E-06	4.62143E-06	2.69536E-06	6.10804E-06	2.40135E-05	9.33393E-07	1.02819E-05	8.06613E-06	1.49529E-05	0.140111	0.374408608	1.649592164
LIPID-P-0849	TG(17:0_18:0_18:1)	GL	TG	892.83057	874.79894	[M+NH4]+	C56H106O6	4.72969E-06	3.05354E-06	1.11636E-05	3.93464E-06	4.34211E-06	3.72295E-06	3.57348E-06	1.03758E-05	1.30626E-06	4.97983E-06	4.23325E-06	6.88589E-06	0.0770718	0.970000376	1.013185471
LIPID-P-0850	TG(17:0_17:0_19:1)	GL	TG	892.82593	874.79894	[M+NH4]+	C56H106O6	6.25153E-07	1.6637E-07	1.09004E-06	4.07537E-07	5.19068E-07	3.49597E-07	1.48482E-06	1.12772E-06	1.58456E-07	5.51048E-07	1.04675E-06	1.08172E-06	0.037789	0.131349956	1.726062118
LIPID-P-0851	TG(16:0_18:0_20:1)	GL	TG	906.84711	888.81459	[M+NH4]+	C57H108O6	7.67141E-06	3.38741E-06	9.51108E-06	5.63937E-06	6.68081E-06	5.09834E-06	8.24035E-06	2.00031E-05	3.04828E-06	9.91572E-06	9.02633E-06	1.37666E-05	0.12669	0.112838737	1.684733712
LIPID-P-0852	TG(18:0_18:0_18:1)	GL	TG	906.848966	888.81459	[M+NH4]+	C57H108O6	0.000270745	5.57085E-05	0.000298735	0.000168746	0.000221022	0.000141589	0.000124237	0.000548916	3.47264E-05	0.000242995	0.000179951	0.000339287	0.56138	0.540830095	1.271123344
LIPID-P-0853	TG(16:0_20:0_18:1)	GL	TG	906.84589	888.81459	[M+NH4]+	C57H108O6	1.93146E-05	5.10908E-06	6.849E-05	1.25765E-05	1.60298E-05	1.07824E-05	1.58899E-05	5.831E-05	4.51752E-06	2.63058E-05	2.07764E-05	3.69851E-05	0.208377	0.685462639	1.230399298
LIPID-P-0855	TG(16:0_18:1_21:0)	GL	TG	920.85529	902.83024	[M+NH4]+	C58H110O6	1.28212E-06	2.65075E-07	1.22636E-06	7.99703E-07	1.04695E-06	6.71259E-07	8.55485E-07	2.11573E-06	1.44745E-07	9.43081E-07	8.9658E-07	1.42306E-06	0.0341557	0.573178735	1.205467572
LIPID-P-0856	TG(18:0_18:1_20:0)	GL	TG	934.87579	916.84589	[M+NH4]+	C59H112O6	4.05205E-06	1.10396E-06	1.11313E-05	2.65367E-06	3.37036E-06	2.28136E-06	2.05603E-06	2.91817E-06	4.59024E-07	1.45508E-06	1.7741E-06	2.26816E-06	0.0930501	0.16080736	0.444464492
LIPID-P-0865	TG(16:0_24:0_18:1)	GL	TG	962.91071	944.87719	[M+NH4]+	C61H116O6	1.35273E-06	1.66673E-06	3.91688E-06	1.50167E-06	1.42534E-06	1.54133E-06	9.76583E-07	2.95529E-06	6.04784E-07	1.55684E-06	1.2488E-06	1.98574E-06	0.0451357	0.528104399	0.817914468
LIPID-P-0867	TG(16:0_20:1_22:0)	GL	TG	962.911566	944.87719	[M+NH4]+	C61H116O6	4.54159E-07	3.16826E-07	1.93417E-06	3.89018E-07	4.22404E-07	3.71674E-07	6.55427E-07	7.2141E-07	9.40611E-08	3.48165E-07	5.11279E-07	6.02023E-07	0.0320885	0.575009787	0.754160916
LIPID-P-0877	TG(10:0_12:0_18:2)	GL	TG	708.6142	690.57984	[M+NH4]+	C43H78O6	1.57288E-06	1.71804E-09	8.66984E-07	8.27628E-07	1.20958E-06	6.29204E-07	5.1869E-07	2.13779E-05	1.33373E-07	8.73834E-06	4.37483E-06	1.17175E-05	0.159093	0.060786621	9.173983778
LIPID-P-0883	TG(9:0_16:0_18:2)	GL	TG	750.65814	732.62679	[M+NH4]+	C46H84O6	1.64304E-06	7.34998E-07	4.78163E-06	1.21233E-06	1.43307E-06	1.09765E-06	2.4319E-06	2.91683E-06	6.19965E-07	1.5503E-06	2.01831E-06	2.40633E-06	0.0487395	0.806812889	1.095473285
LIPID-P-0886	TG(12:0_14:0_18:2)	GL	TG	764.67566	746.64244	[M+NH4]+	C47H86O6	1.84671E-05	2.56619E-06	1.03709E-05	1.09248E-05	1.47903E-05	8.91664E-06	1.02145E-05	8.02303E-05	6.2662E-06	3.62249E-05	2.2417E-05	4.73834E-05	0.288325	0.074739021	3.070090628
LIPID-P-0892	TG(14:1_16:0_16:1)	GL	TG	792.708116	774.67374	[M+NH4]+	C49H90O6	0.000107165	5.00161E-06	6.6147E-05	5.87054E-05	8.35414E-05	4.58031E-05	6.29846E-05	0.000390042	2.84265E-05	0.000174896	0.000115487	0.000234052	0.624579	0.084616664	2.745601713
LIPID-P-0893	TG(12:0_16:0_18:2)	GL	TG	792.70697	774.67374	[M+NH4]+	C49H90O6	8.7423E-05	6.41193E-06	7.88306E-05	4.89968E-05	6.86907E-05	3.87658E-05	5.37446E-05	0.000308054	3.04992E-05	0.000142921	9.55805E-05	0.000187336	0.546607	0.089275142	2.485837599
LIPID-P-0901	TG(16:0_16:1_16:1)	GL	TG	820.739416	802.70504	[M+NH4]+	C51H94O6	0.000385672	4.7042E-05	0.000696213	0.000225049	0.00030737	0.000182283	0.000433899	0.002500086	9.63247E-05	0.001069952	0.000732295	0.001495707	1.64966	0.066089567	3.432506446
LIPID-P-0902	TG(14:0_16:0_18:2)	GL	TG	820.739416	802.70504	[M+NH4]+	C51H94O6	0.000263184	3.61591E-05	0.000578301	0.000155498	0.000210688	0.000126827	0.000324693	0.001112253	5.95348E-05	0.000485931	0.000400336	0.000707774	1.03073	0.11518143	2.254772499
LIPID-P-0907	TG(15:0_16:0_18:2)	GL	TG	834.75488	816.72069	[M+NH4]+	C52H96O6	1.45522E-05	2.40641E-06	2.33797E-05	8.79104E-06	1.17437E-05	7.25714E-06	2.1174E-05	6.74221E-05	1.63632E-09	2.73098E-05	2.40525E-05	4.27815E-05	0.264131	0.07807323	2.682239801
LIPID-P-0910	TG(16:0_16:1_18:1)	GL	TG	848.770716	830.73634	[M+NH4]+	C53H98O6	0.000685511	0.000102844	0.001519644	0.000409133	0.00055078	0.000335547	0.000884431	0.002337847	9.52848E-05	0.00100362	0.000940347	0.001543851	1.43149	0.175660277	1.888569088
LIPID-P-0913	TG(15:0_17:0_19:2)	GL	TG	862.78485	844.75199	[M+NH4]+	C54H100O6	1.90579E-05	5.76633E-06	3.65602E-05	1.27533E-05	1.59845E-05	1.10747E-05	2.45255E-05	0.000185142	3.96444E-06	7.73493E-05	4.93071E-05	0.000107967	0.4586	0.058638692	4.429535889
LIPID-P-0914	TG(16:0_17:1_18:1)	GL	TG	862.78485	844.75199	[M+NH4]+	C54H100O6	3.36856E-05	7.47846E-06	4.82119E-05	2.12547E-05	2.76257E-05	1.79449E-05	3.19187E-05	0.000186227	8.5705E-06	8.05289E-05	5.47235E-05	0.000111512	0.439294	0.075351702	3.031224081
LIPID-P-0915	TG(16:0_18:1_18:1)	GL	TG	876.80182	858.76764	[M+NH4]+	C55H102O6	0.002042734	0.000212465	0.005493109	0.001174578	0.001619519	0.00094343	0.001849314	0.006790813	0.00040468	0.002991341	0.002385081	0.004287675	2.30561	0.331168536	1.628867536
LIPID-P-0916	TG(16:0_18:0_18:2)	GL	TG	876.79034	858.76764	[M+NH4]+	C55H102O6	0.000775753	0.000180671	0.002212991	0.000493487	0.000638152	0.000418333	0.000789182	0.001581746	0.000163532	0.00073797	0.000765156	0.001117796	1.09853	0.841214037	1.092384027
LIPID-P-0917	TG(16:0_16:1_20:1)	GL	TG	876.802016	858.76764	[M+NH4]+	C55H102O6	0.007220107	0.000820633	0.013066008	0.004184628	0.005740349	0.003376429	0.00585319	0.018392185	0.000878395	0.00797224	0.006847315	0.011832911	3.62059	0.353079646	1.504766438
LIPID-P-0918	TG(14:0_18:0_20:2)	GL	TG	876.802016	858.76764	[M+NH4]+	C55H102O6	1.28441E-05	2.21189E-06	3.51651E-05	7.80091E-06	1.03856E-05	6.45815E-06	1.40408E-05	8.95747E-05	2.48048E-06	3.77574E-05	2.51671E-05	5.29812E-05	0.300573	0.101874517	2.96532854
LIPID-P-0921	TG(17:0_18:1_18:1)	GL	TG	890.786364	872.78329	[M+NH4]+	C56H104O6	2.23479E-05	4.16034E-06	7.84809E-05	1.3721E-05	1.81424E-05	1.1424E-05	1.66327E-05	6.06735E-05	4.49715E-06	2.7251E-05	2.16141E-05	3.84817E-05	0.216434	0.803476439	1.140774397
LIPID-P-0922	TG(16:0_18:1_19:1)	GL	TG	890.8161	872.78329	[M+NH4]+	C56H104O6	8.00299E-06	2.95752E-06	1.98711E-05	5.60976E-06	6.83632E-06	4.97256E-06	8.34627E-06	5.30809E-05	2.8592E-06	2.32012E-05	1.53153E-05	3.16242E-05	0.229776	0.096481667	2.78604079
LIPID-P-0924	TG(16:0_18:1_20:1)	GL	TG	904.83606	886.79894	[M+NH4]+	C57H106O6	9.05149E-05	1.81078E-05	0.000379744	5.61698E-05	7.37721E-05	4.70255E-05	0.000136389	0.000423638	1.64116E-05	0.000181356	0.000157485	0.000272422	0.607706	0.293399673	1.78511983
LIPID-P-0925	TG(16:1_18:0_20:1)	GL	TG	904.81213	886.79894	[M+NH4]+	C57H106O6	0.000119469	1.2863E-05	0.000399867	6.89021E-05	9.48181E-05	5.54387E-05	9.95817E-05	0.000413196	2.88847E-05	0.000184547	0.000139442	0.000257661	0.566361	0.451852785	1.495044442
LIPID-P-0926	TG(18:0_18:1_18:1)	GL	TG	904.833316	886.79894	[M+NH4]+	C57H106O6	0.001734403	0.000284775	0.00437037	0.001046798	0.001399204	0.000863722	0.001095521	0.004340266	0.000242575	0.001902318	0.001474019	0.002711794	1.71603	0.685469551	1.213131568
LIPID-P-0930	TG(18:0_18:1_19:1)	GL	TG	918.84564	900.81459	[M+NH4]+	C58H108O6	1.38997E-06	3.78046E-07	4.14124E-06	9.09981E-07	1.15598E-06	7.82184E-07	1.70902E-06	3.12541E-06	3.04319E-07	1.44698E-06	1.58609E-06	2.25084E-06	0.048934	0.688566976	1.190154827
LIPID-P-0933	TG(18:0_18:1_20:1)	GL	TG	932.8656	914.83024	[M+NH4]+	C59H110O6	1.35827E-05	3.61496E-06	2.72783E-05	8.8547E-06	1.12779E-05	7.59585E-06	1.35682E-05	4.08309E-05	1.77912E-06	1.75968E-05	1.54581E-05	2.64152E-05	0.174129	0.280389513	1.601679236
LIPID-P-0935	TG(16:0_18:1_22:1)	GL	TG	932.86023	914.83024	[M+NH4]+	C59H110O6	2.16521E-06	7.55939E-07	5.51413E-06	1.49674E-06	1.83934E-06	1.31877E-06	4.22198E-06	1.36217E-05	7.23126E-07	5.9476E-06	5.03153E-06	8.74115E-06	0.123531	0.054085212	2.924882678
LIPID-P-0936	TG(18:0_18:2_20:0)	GL	TG	932.864616	914.83024	[M+NH4]+	C59H110O6	4.05085E-06	3.52085E-06	1.9743E-05	3.79945E-06	3.92829E-06	3.73251E-06	1.95795E-06	5.96453E-06	7.00454E-07	2.83263E-06	2.36829E-06	3.92131E-06	0.118554	0.232590555	0.457644968
LIPID-P-0939	TG(22:0_18:1_18:1)	GL	TG	960.89227	942.86154	[M+NH4]+	C61H114O6	2.03464E-06	1.40609E-06	1.06506E-05	1.7365E-06	1.8893E-06	1.65711E-06	1.95412E-06	4.34187E-06	7.54453E-07	2.20751E-06	2.073E-06	3.0528E-06	0.0759752	0.606922541	0.742415121
LIPID-P-0940	TG(18:0_22:0_18:2)	GL	TG	960.89301	942.86154	[M+NH4]+	C61H114O6	4.76345E-07	1.03535E-07	3.35694E-07	2.99509E-07	3.9014E-07	2.52426E-07	3.93883E-07	7.27206E-07	2.58193E-07	4.48164E-07	4.19348E-07	5.52295E-07	0.0239798	0.08845395	1.506790353
LIPID-P-0945	TG(24:0_18:1_18:1)	GL	TG	988.92389	970.89284	[M+NH4]+	C63H118O6	1.02764E-06	8.34301E-07	3.12188E-06	9.35932E-07	9.82932E-07	9.11515E-07	8.47857E-07	1.47492E-06	1.63632E-09	5.98381E-07	7.30818E-07	1.05216E-06	0.0457554	0.241613502	0.602207416
LIPID-P-0959	TG(14:1_15:1_16:1)	GL	TG	776.67517	758.64244	[M+NH4]+	C48H86O6	1.95644E-06	2.62441E-06	2.09298E-06	2.27328E-06	2.11089E-06	2.35764E-06	1.43287E-06	7.98751E-06	1.86886E-06	4.34718E-06	2.80008E-06	5.04025E-06	0.0790081	0.124003832	1.749955373
LIPID-P-0963	TG(12:0_16:1_18:2)	GL	TG	790.69464	772.65809	[M+NH4]+	C49H88O6	1.28839E-05	5.97383E-07	5.26436E-06	7.05601E-06	1.00429E-05	5.50433E-06	5.62262E-06	7.68547E-05	4.2008E-06	3.36288E-05	1.87613E-05	4.38487E-05	0.293054	0.064627633	4.42374194
LIPID-P-0971	TG(15:0_16:1_18:2)	GL	TG	832.73694	814.70504	[M+NH4]+	C52H94O6	8.13838E-06	4.85004E-06	9.47057E-06	6.57861E-06	7.37801E-06	6.16332E-06	1.34229E-05	3.60238E-05	1.7427E-06	1.5628E-05	1.44574E-05	2.37707E-05	0.194489	0.052626044	2.467075993
LIPID-P-0978	TG(15:0_18:1_18:2)	GL	TG	860.76984	842.73634	[M+NH4]+	C54H98O6	2.63132E-05	3.41757E-06	3.87866E-05	1.5453E-05	2.1019E-05	1.25615E-05	2.92095E-05	0.000103179	2.5752E-06	4.3324E-05	3.58312E-05	6.49149E-05	0.31481	0.100728613	2.373725977
LIPID-P-0979	TG(16:0_17:1_18:2)	GL	TG	860.77283	842.73634	[M+NH4]+	C54H98O6	1.80675E-05	3.08141E-06	3.91745E-05	1.09591E-05	1.46022E-05	9.06649E-06	2.24109E-05	5.57435E-05	1.45409E-06	2.34437E-05	2.28954E-05	3.70807E-05	0.213488	0.234626522	1.716969117
LIPID-P-0982	TG(16:0_18:1_18:2)	GL	TG	874.78589	856.75199	[M+NH4]+	C55H100O6	0.003409725	0.000499741	0.005871496	0.002029424	0.002736845	0.001661918	0.003715911	0.006066545	0.000259739	0.002611747	0.003197907	0.004436714	2.0376	0.547272124	1.251673435
LIPID-P-0985	TG(17:0_18:1_18:2)	GL	TG	888.8028	870.76764	[M+NH4]+	C56H102O6	4.08512E-05	8.59461E-06	8.73615E-05	2.55509E-05	3.33925E-05	2.14771E-05	3.28306E-05	0.000102418	2.95974E-06	4.32445E-05	3.77162E-05	6.56572E-05	0.26012	0.538715261	1.311185031
LIPID-P-0988	TG(18:1_18:1_18:1)	GL	TG	902.81805	884.78329	[M+NH4]+	C57H104O6	0.006527482	0.000929424	0.015705353	0.00387214	0.005233036	0.003165154	0.007577888	0.019417965	0.001710973	0.008883073	0.008190199	0.013038854	3.98912	0.253235209	1.660024044
LIPID-P-0989	TG(18:0_18:1_18:2)	GL	TG	902.817666	884.78329	[M+NH4]+	C57H104O6	0.001076436	0.000213305	0.00390675	0.000667025	0.000876853	0.000558019	0.000846404	0.00169068	0.000142169	0.000769383	0.000810271	0.001190471	1.47211	0.612532424	0.74665493
LIPID-P-0992	TG(16:0_18:1_20:2)	GL	TG	902.82343	884.78329	[M+NH4]+	C57H104O6	0.000118325	1.80502E-05	0.000325814	7.07613E-05	9.51383E-05	5.80975E-05	0.000117471	0.00029374	1.84522E-05	0.000129956	0.000123328	0.00019692	0.465042	0.591498392	1.282255538
LIPID-P-0996	TG(18:1_18:1_19:1)	GL	TG	916.8194	898.79894	[M+NH4]+	C58H106O6	6.96741E-06	1.62229E-06	1.32237E-05	4.43205E-06	5.73145E-06	3.75701E-06	1.00725E-05	3.71802E-05	2.59248E-06	1.6602E-05	1.31357E-05	2.35192E-05	0.201998	0.054774039	2.885273653
LIPID-P-0998	TG(18:1_18:2_20:0)	GL	TG	930.848966	912.81459	[M+NH4]+	C59H108O6	9.8528E-05	2.16359E-05	0.000437935	6.20556E-05	8.07482E-05	5.23448E-05	0.00013052	0.0005424	3.27955E-05	0.000239207	0.000181509	0.000337358	0.693743	0.248106838	1.943303869
LIPID-P-0999	TG(18:1_18:1_20:1)	GL	TG	930.8479	912.81459	[M+NH4]+	C59H108O6	8.54248E-05	1.92555E-05	0.00028809	5.40385E-05	7.01244E-05	4.56819E-05	7.11024E-05	0.000333852	1.71477E-05	0.000145427	0.000105971	0.00020438	0.50467	0.406586233	1.560356266
LIPID-P-1000	TG(16:1_18:1_22:1)	GL	TG	930.84247	912.81459	[M+NH4]+	C59H108O6	1.55027E-09	1.71804E-09	7.56296E-06	1.62985E-09	1.58906E-09	1.65104E-09	3.07104E-06	1.29628E-05	1.25922E-06	5.9997E-06	4.44498E-06	8.12338E-06	0.130871	0.049834496	4.736585029
LIPID-P-1001	TG(20:1_18:2_18:0)	GL	TG	930.84247	912.81459	[M+NH4]+	C59H108O6	2.90985E-05	7.75869E-06	0.000131591	1.89763E-05	2.41641E-05	1.62813E-05	3.18919E-05	7.0552E-05	5.44131E-06	3.1814E-05	3.18553E-05	4.85663E-05	0.265459	0.951960562	0.96599476
LIPID-P-1007	TG(16:1_18:1_24:1)	GL	TG	958.87244	940.84589	[M+NH4]+	C61H112O6	1.55027E-09	1.71804E-09	1.71994E-09	1.62985E-09	1.58906E-09	1.65104E-09	8.36998E-07	2.40354E-09	1.63632E-09	1.94708E-09	4.45244E-07	2.54006E-07	0.0306185	0.092840856	156.4418316
LIPID-P-1009	TG(18:1_18:1_22:1)	GL	TG	958.87683	940.84589	[M+NH4]+	C61H112O6	2.86834E-06	5.04475E-07	6.14592E-06	1.74708E-06	2.32174E-06	1.44854E-06	3.86982E-06	1.10614E-05	6.83636E-07	4.88707E-06	4.34705E-06	7.2466E-06	0.102609	0.113301687	2.134566267
LIPID-P-1010	TG(18:1_18:2_22:0)	GL	TG	958.8761	940.84589	[M+NH4]+	C61H112O6	2.98065E-06	2.46234E-06	1.12608E-05	2.7348E-06	2.8608E-06	2.66934E-06	5.41518E-06	1.11767E-05	1.79686E-06	5.59612E-06	5.50007E-06	7.95151E-06	0.0942936	0.301892806	1.499333803
LIPID-P-1011	TG(18:1_20:1_20:1)	GL	TG	958.880266	940.84589	[M+NH4]+	C61H112O6	1.16118E-06	1.71804E-09	2.87383E-06	6.11211E-07	8.93079E-07	4.64781E-07	1.30659E-06	3.83552E-06	3.18428E-07	1.743E-06	1.51133E-06	2.51502E-06	0.0583474	0.200908429	1.869840265
LIPID-P-1017	TG(18:1_18:1_24:1)	GL	TG	986.9054	968.87719	[M+NH4]+	C63H116O6	6.86751E-07	1.71804E-09	1.41733E-06	3.61817E-07	5.2835E-07	2.75304E-07	7.68495E-07	5.29714E-06	2.31739E-07	2.28345E-06	1.47922E-06	3.12797E-06	0.0775237	0.059153734	4.03146964
LIPID-P-1020	TG(24:0_18:1_18:2)	GL	TG	986.91034	968.87719	[M+NH4]+	C63H116O6	9.89862E-07	8.81605E-07	3.9056E-06	9.38512E-07	9.6483E-07	9.2484E-07	1.54689E-06	1.70382E-06	2.18121E-07	8.19893E-07	1.20583E-06	1.42088E-06	0.044658	0.615448345	0.803630519
LIPID-P-1031	TG(12:0_18:2_18:2)	GL	TG	816.708116	798.67374	[M+NH4]+	C51H90O6	3.20474E-05	3.05945E-06	3.08672E-05	1.82975E-05	2.53445E-05	1.46366E-05	2.02218E-05	6.48797E-05	1.23099E-05	3.36029E-05	2.64994E-05	4.30737E-05	0.221496	0.181815911	1.614350613
LIPID-P-1036	TG(14:0_18:2_18:2)	GL	TG	844.74042	826.70504	[M+NH4]+	C53H94O6	0.000102934	2.03989E-05	0.000196455	6.3785E-05	8.38495E-05	5.33615E-05	0.000190858	0.00033265	3.64918E-05	0.000156449	0.000174715	0.000242919	0.609481	0.054948415	2.177644222
LIPID-P-1038	TG(16:1_16:1_18:2)	GL	TG	844.739416	826.70504	[M+NH4]+	C53H94O6	0.00019759	4.10803E-05	0.000355321	0.000123352	0.0001614	0.000103587	0.000282479	0.000858412	5.87294E-05	0.000382636	0.000329466	0.000557889	0.949872	0.064697298	2.514033888
LIPID-P-1042	TG(15:0_18:2_18:2)	GL	TG	858.755064	840.72069	[M+NH4]+	C54H96O6	1.22078E-05	3.97498E-06	2.01405E-05	8.30272E-06	1.03041E-05	7.26298E-06	1.41555E-05	5.67423E-05	1.63632E-09	2.29841E-05	1.82973E-05	3.48996E-05	0.229132	0.117721514	2.364897298
LIPID-P-1043	TG(16:1_17:1_18:2)	GL	TG	858.75183	840.72069	[M+NH4]+	C54H96O6	3.65277E-06	8.80536E-07	2.93498E-06	2.33781E-06	3.01174E-06	1.9877E-06	4.39482E-06	2.27386E-05	1.63632E-09	9.21109E-06	6.65431E-06	1.36002E-05	0.159152	0.059132661	3.822937392
LIPID-P-1045	TG(16:1_18:1_18:2)	GL	TG	872.77008	854.73634	[M+NH4]+	C55H98O6	7.25852E-05	1.07296E-05	0.000159916	4.3245E-05	5.82822E-05	3.54332E-05	0.000128789	0.000368543	2.19831E-05	0.000162355	0.000144536	0.000241273	0.645133	0.053037238	2.807741733
LIPID-P-1048	TG(16:0_18:2_18:2)	GL	TG	872.77008	854.73634	[M+NH4]+	C55H98O6	0.000557166	9.8316E-05	0.001898987	0.000339518	0.000451065	0.00028157	0.000660016	0.000717832	3.21701E-05	0.000309893	0.00049576	0.000591661	1.01901	0.643885806	0.774089892
LIPID-P-1050	TG(15:0_19:2_19:2)	GL	TG	886.78705	868.75199	[M+NH4]+	C56H100O6	1.55027E-09	1.71804E-09	2.01099E-06	1.62985E-09	1.58906E-09	1.65104E-09	1.72068E-09	2.00399E-06	1.63632E-09	8.12678E-07	3.82171E-07	1.08255E-06	0.0434628	0.429127304	2.122075373
LIPID-P-1051	TG(17:1_18:1_18:2)	GL	TG	886.7851	868.75199	[M+NH4]+	C56H100O6	1.87169E-05	5.28375E-06	3.18457E-05	1.23451E-05	1.56107E-05	1.06486E-05	2.24874E-05	7.1241E-05	3.41682E-06	3.08886E-05	2.64287E-05	4.57807E-05	0.255452	0.11210952	2.120081337
LIPID-P-1052	TG(18:1_18:1_18:2)	GL	TG	900.802016	882.76764	[M+NH4]+	C57H102O6	0.000570412	8.67059E-05	0.001116433	0.000340974	0.000458564	0.000279886	0.000413423	0.001054488	9.57429E-05	0.000484076	0.000446569	0.000709096	0.823324	0.771189493	1.122826132
LIPID-P-1056	TG(16:0_18:0_20:4)	GL	TG	900.802016	882.76764	[M+NH4]+	C57H102O6	3.57457E-05	1.12698E-05	8.79616E-05	2.4136E-05	3.00861E-05	2.10449E-05	3.52339E-05	3.34947E-05	9.02867E-06	1.89385E-05	2.75891E-05	3.01394E-05	0.219118	0.450152158	0.734499842
LIPID-P-1057	TG(17:1_18:1_20:2)	GL	TG	914.81274	896.78329	[M+NH4]+	C58H104O6	7.44851E-06	2.47551E-06	1.86216E-05	5.08966E-06	6.2986E-06	4.46161E-06	1.01299E-05	4.16881E-05	2.29994E-06	1.82539E-05	1.39411E-05	2.59235E-05	0.203727	0.092852052	2.528104675
LIPID-P-1058	TG(17:0_19:2_19:2)	GL	TG	914.81628	896.78329	[M+NH4]+	C58H104O6	7.98697E-07	1.71804E-09	1.79791E-06	4.20664E-07	6.14411E-07	3.20012E-07	1.45983E-06	3.22743E-06	1.63632E-09	1.30822E-06	1.3887E-06	2.18275E-06	0.0586117	0.092881677	2.420328386
LIPID-P-1060	TG(16:0_18:1_22:3)	GL	TG	928.83008	910.79894	[M+NH4]+	C59H106O6	0.000231059	4.39208E-05	0.000648532	0.000142293	0.000187786	0.000118659	0.00029439	0.000782701	2.82974E-05	0.000333864	0.000312908	0.000515786	0.796821	0.296015337	1.652719889
LIPID-P-1061	TG(18:1_18:2_20:1)	GL	TG	928.81982	910.79894	[M+NH4]+	C59H106O6	0.000119982	2.15424E-05	0.000286905	7.32889E-05	9.72197E-05	6.08568E-05	0.000138773	0.000349636	1.19791E-05	0.000148745	0.000143451	0.000232491	0.518376	0.33078794	1.553625605
LIPID-P-1062	TG(18:0_18:1_20:3)	GL	TG	928.83112	910.79894	[M+NH4]+	C59H106O6	7.84607E-06	5.34369E-06	6.95296E-05	6.65911E-06	7.26744E-06	6.34308E-06	9.3848E-06	3.17829E-05	4.6437E-06	1.56362E-05	1.23176E-05	2.07236E-05	0.19455	0.901698514	0.917464728
LIPID-P-1063	TG(16:1_18:1_22:2)	GL	TG	928.81775	910.79894	[M+NH4]+	C59H106O6	2.13213E-06	1.71804E-09	2.90995E-06	1.12161E-06	1.63951E-06	8.52555E-07	2.14282E-06	7.51508E-06	1.63632E-09	3.04491E-06	2.56602E-06	4.70325E-06	0.0837829	0.123604324	2.307106873
LIPID-P-1068	TG(18:1_18:1_22:2)	GL	TG	956.86188	938.83024	[M+NH4]+	C61H110O6	8.31304E-06	1.89468E-06	2.68559E-05	5.2686E-06	6.82892E-06	4.45802E-06	1.36787E-05	3.33692E-05	1.92613E-06	1.46619E-05	1.414E-05	2.2444E-05	0.174162	0.19932577	1.869105317
LIPID-P-1069	TG(18:1_22:1_18:2)	GL	TG	956.86292	938.83024	[M+NH4]+	C61H110O6	4.00296E-06	1.22905E-06	9.27144E-06	2.6872E-06	3.36155E-06	2.33688E-06	5.07907E-06	1.17085E-05	8.9174E-07	5.27298E-06	5.17004E-06	7.99363E-06	0.09541	0.265674998	1.577867364
LIPID-P-1095	TG(16:1_18:2_18:2)	GL	TG	870.75372	852.72069	[M+NH4]+	C55H96O6	0.000297048	5.68463E-05	0.000550916	0.000183113	0.000241506	0.000152777	0.000647703	0.000780538	5.83403E-05	0.000350862	0.000508444	0.000625946	0.952149	0.077453642	2.005005838
LIPID-P-1096	TG(16:0_18:2_18:3)	GL	TG	870.75208	852.72069	[M+NH4]+	C55H96O6	8.64859E-05	1.40234E-05	0.000142004	5.21146E-05	6.97303E-05	4.29632E-05	0.000131367	0.000177256	2.10976E-05	8.43486E-05	0.000109309	0.000138651	0.402195	0.164093933	1.625322201
LIPID-P-1097	TG(16:1_18:1_18:3)	GL	TG	870.74597	852.72069	[M+NH4]+	C55H96O6	0.000148428	1.03562E-05	0.000207616	8.29359E-05	0.000116501	6.54986E-05	0.000219119	0.000267675	3.66372E-05	0.000130217	0.000177412	0.000216392	0.510688	0.142539794	1.659106023
LIPID-P-1101	TG(17:1_18:2_18:2)	GL	TG	884.770714	866.73634	[M+NH4]+	C56H98O6	8.37695E-06	9.92858E-07	1.04032E-05	4.87443E-06	6.66952E-06	3.94189E-06	8.07192E-06	1.79056E-05	4.0768E-07	7.4951E-06	7.80131E-06	1.21648E-05	0.114046	0.283033618	1.527176057
LIPID-P-1104	TG(18:1_18:2_18:2)	GL	TG	898.786366	880.75199	[M+NH4]+	C57H100O6	0.000249955	4.7313E-05	0.00053429	0.000153835	0.000203098	0.000128243	0.000290356	0.000309897	5.64112E-05	0.000159084	0.000228771	0.000263805	0.516283	0.986224323	0.993613378
LIPID-P-1105	TG(16:0_18:1_20:4)	GL	TG	898.786366	880.75199	[M+NH4]+	C57H100O6	0.000112067	3.9662E-05	0.000732332	7.7723E-05	9.53247E-05	6.85788E-05	0.000157836	0.000710354	5.01514E-05	0.000317562	0.00023277	0.000439012	0.786317	0.390431297	1.694685329
LIPID-P-1106	TG(16:1_18:1_20:3)	GL	TG	898.786366	880.75199	[M+NH4]+	C57H100O6	1.32806E-05	1.74828E-06	3.4695E-05	7.81045E-06	1.0614E-05	6.35402E-06	2.25008E-05	6.61963E-05	3.1621E-06	2.86937E-05	2.54061E-05	4.30211E-05	0.264168	0.082696187	2.536564551
LIPID-P-1107	TG(16:0_17:0_22:5)	GL	TG	912.79401	894.76764	[M+NH4]+	C58H102O6	7.30313E-07	1.98701E-07	1.06919E-06	4.78152E-07	6.07388E-07	4.11014E-07	1.72068E-09	1.83815E-06	1.63632E-09	7.45504E-07	3.50657E-07	9.93024E-07	0.0326925	0.820415045	1.124738527
LIPID-P-1108	TG(17:0_18:1_20:4)	GL	TG	912.79803	894.76764	[M+NH4]+	C58H102O6	1.55027E-09	1.71804E-09	7.71757E-06	1.62985E-09	1.58906E-09	1.65104E-09	2.88444E-06	1.54345E-05	1.63632E-09	6.25261E-06	4.46457E-06	9.20188E-06	0.136222	0.074755387	4.949662806
LIPID-P-1113	TG(18:0_18:3_20:2)	GL	TG	926.817666	908.78329	[M+NH4]+	C59H104O6	5.8147E-05	1.43823E-05	0.000167641	3.7388E-05	4.80273E-05	3.18609E-05	6.60838E-05	0.000121774	1.09897E-05	5.58622E-05	6.12885E-05	8.7409E-05	0.305432	0.782213163	1.128581917
LIPID-P-1114	TG(16:0_18:1_22:4)	GL	TG	926.81519	908.78329	[M+NH4]+	C59H104O6	1.58692E-05	9.63346E-06	0.00010737	1.29114E-05	1.44273E-05	1.21239E-05	2.98787E-05	0.000139512	5.42077E-06	5.97337E-05	4.38848E-05	8.51811E-05	0.356964	0.228698035	2.109905265
LIPID-P-1115	TG(18:1_18:2_20:2)	GL	TG	926.81464	908.78329	[M+NH4]+	C59H104O6	9.65988E-05	4.52437E-05	0.000394	7.22394E-05	8.47239E-05	6.57537E-05	0.000103977	0.000299241	2.8772E-05	0.000138324	0.00012009	0.000197456	0.479032	0.749933949	1.170454957
LIPID-P-1116	TG(18:0_18:1_20:4)	GL	TG	926.81738	908.78329	[M+NH4]+	C59H104O6	5.96008E-05	3.0522E-05	0.000260151	4.58078E-05	5.28769E-05	4.21354E-05	7.72491E-05	0.000179339	5.86039E-05	0.000107507	9.14442E-05	0.000129401	0.390701	0.538889711	1.310431125
LIPID-P-1117	TG(18:2_18:2_20:1)	GL	TG	926.81641	908.78329	[M+NH4]+	C59H104O6	1.65742E-05	7.06861E-06	6.84269E-05	1.20654E-05	1.43762E-05	1.08649E-05	4.04838E-05	4.30074E-05	2.70993E-06	1.90322E-05	3.04201E-05	3.58559E-05	0.207515	0.549414863	1.325661967
LIPID-P-1122	TG(18:2_18:2_22:1)	GL	TG	954.84814	936.81459	[M+NH4]+	C61H108O6	3.05024E-06	6.81357E-07	1.55364E-05	1.9266E-06	2.50248E-06	1.62743E-06	6.55293E-06	1.69156E-05	4.08226E-07	7.09443E-06	6.80697E-06	1.11723E-05	0.126464	0.247418744	1.932929734
LIPID-P-1123	TG(18:1_18:2_22:2)	GL	TG	954.84351	936.81459	[M+NH4]+	C61H108O6	1.55027E-09	1.71804E-09	4.13474E-06	1.62985E-09	1.58906E-09	1.65104E-09	1.81574E-06	6.7123E-06	5.31277E-07	3.03486E-06	2.38767E-06	4.25524E-06	0.0940154	0.054317678	4.522724919
LIPID-P-1124	TG(18:0_18:1_22:4)	GL	TG	954.8457	936.81459	[M+NH4]+	C61H108O6	3.56165E-06	3.5888E-06	1.3153E-05	3.57453E-06	3.56793E-06	3.57796E-06	6.20956E-06	1.33314E-05	1.63632E-09	5.40076E-06	5.83013E-06	9.06951E-06	0.0954517	0.554795937	1.284270364
LIPID-P-1125	TG(16:0_18:1_24:4)	GL	TG	954.84448	936.81459	[M+NH4]+	C61H108O6	2.50489E-07	1.71804E-09	1.39843E-06	1.32489E-07	1.92965E-07	1.01071E-07	1.72068E-09	1.34006E-06	2.0394E-07	6.64116E-07	3.12475E-07	7.56231E-07	0.0336327	0.505431501	1.578377172
LIPID-P-1131	TG(14:0_16:1_20:5)	GL	TG	840.70697	822.67374	[M+NH4]+	C53H90O6	9.07509E-07	1.33691E-07	6.64107E-08	5.40461E-07	7.28578E-07	4.42735E-07	6.13901E-07	1.5047E-06	4.39316E-07	8.70842E-07	7.34442E-07	1.06707E-06	0.0383049	0.077449212	1.855111876
LIPID-P-1137	TG(16:1_18:2_18:3)	GL	TG	868.73779	850.70504	[M+NH4]+	C55H94O6	1.21016E-05	2.03684E-06	1.52257E-05	7.32753E-06	9.77427E-06	6.05644E-06	2.755E-05	2.59593E-05	4.47188E-06	1.31752E-05	2.08063E-05	2.30316E-05	0.194714	0.028145185	2.189439154
LIPID-P-1139	TG(17:1_18:2_18:3)	GL	TG	882.74475	864.72069	[M+NH4]+	C56H96O6	1.55027E-09	1.71804E-09	1.71994E-09	1.62985E-09	1.58906E-09	1.65104E-09	1.49562E-06	2.40354E-09	1.63632E-09	1.94708E-09	7.94882E-07	4.52654E-07	0.0409387	0.093025779	278.8683587
LIPID-P-1141	TG(16:0_18:2_20:4)	GL	TG	896.77222	878.73634	[M+NH4]+	C57H98O6	0.000458052	0.000177106	0.001184198	0.00032479	0.000393088	0.000289309	0.000779622	0.000820623	0.000171383	0.000434353	0.000617644	0.0007053	0.829437	0.527255221	1.248495102
LIPID-P-1142	TG(18:1_18:2_18:3)	GL	TG	896.770716	878.73634	[M+NH4]+	C57H98O6	9.14623E-05	2.25904E-05	0.000130171	5.87941E-05	7.55369E-05	5.00962E-05	0.000134288	0.000142252	4.01117E-05	8.14831E-05	0.000109515	0.000123653	0.357412	0.152198229	1.472767587
LIPID-P-1146	TG(16:0_16:0_22:6)	GL	TG	896.770716	878.73634	[M+NH4]+	C57H98O6	1.32551E-05	1.57934E-05	7.76668E-05	1.44591E-05	1.38421E-05	1.47797E-05	1.97726E-05	0.000103181	1.47283E-05	5.05557E-05	3.42141E-05	6.39973E-05	0.299648	0.21161099	1.912261463
LIPID-P-1149	TG(16:0_18:1_22:5)	GL	TG	924.80176	906.76764	[M+NH4]+	C59H102O6	9.90603E-06	7.93641E-06	7.59182E-05	8.97177E-06	9.45059E-06	8.72303E-06	2.08298E-05	5.60293E-05	3.30719E-06	2.46619E-05	2.26276E-05	3.7052E-05	0.221914	0.596580851	1.360625085
LIPID-P-1150	TG(18:0_18:2_20:4)	GL	TG	924.80151	906.76764	[M+NH4]+	C59H102O6	8.36558E-05	4.63834E-05	0.000428743	6.59763E-05	7.50373E-05	6.12691E-05	0.000210573	0.000378345	5.86766E-05	0.000188156	0.000200057	0.000277049	0.610415	0.24461219	1.725025659
LIPID-P-1151	TG(16:0_18:0_22:6)	GL	TG	924.8017	906.76764	[M+NH4]+	C59H102O6	3.36253E-06	4.23059E-06	2.61699E-05	3.77428E-06	3.56325E-06	3.88391E-06	9.20145E-06	5.29795E-05	5.12223E-06	2.45065E-05	1.63816E-05	3.21862E-05	0.240945	0.077347891	3.120579622
LIPID-P-1152	TG(18:2_18:2_20:2)	GL	TG	924.80151	906.76764	[M+NH4]+	C59H102O6	2.02723E-05	1.12356E-05	0.000133551	1.59859E-05	1.81828E-05	1.48447E-05	5.20985E-05	0.000101929	7.50071E-06	4.57482E-05	4.91193E-05	7.19249E-05	0.309862	0.434586421	1.533687008
LIPID-P-1155	TG(18:1_18:1_22:4)	GL	TG	952.83209	934.79894	[M+NH4]+	C61H106O6	8.74281E-06	5.28852E-06	5.34156E-05	7.10433E-06	7.94407E-06	6.66808E-06	2.10019E-05	5.81017E-05	4.68406E-06	2.63205E-05	2.34971E-05	3.84409E-05	0.234595	0.224746831	1.92955821
LIPID-P-1156	TG(18:0_18:0_22:6)	GL	TG	952.83392	934.79894	[M+NH4]+	C61H106O6	5.11278E-07	1.40032E-06	8.50339E-06	9.3298E-07	7.16852E-07	1.04526E-06	3.17313E-06	7.7987E-06	1.72261E-06	4.18369E-06	3.64722E-06	5.44002E-06	0.0912181	0.191726436	1.980565546
LIPID-P-1157	TG(18:0_18:1_22:5)	GL	TG	952.83209	934.79894	[M+NH4]+	C61H106O6	5.33567E-06	5.9744E-06	4.1355E-05	5.63864E-06	5.48337E-06	5.71931E-06	1.33651E-05	1.05914E-05	1.56041E-06	5.21833E-06	9.54316E-06	9.99582E-06	0.150853	0.616519502	0.723302907
LIPID-P-1160	TG(18:1_18:1_24:4)	GL	TG	980.86798	962.83024	[M+NH4]+	C63H110O6	5.1257E-07	1.71804E-09	2.38498E-06	2.70256E-07	3.94445E-07	2.0574E-07	4.73819E-07	5.23973E-06	1.63632E-09	2.12329E-06	1.24765E-06	2.97161E-06	0.0720078	0.139378033	3.198578533
LIPID-P-1170	TG(16:0_18:2_20:5)	GL	TG	894.75232	876.72069	[M+NH4]+	C57H96O6	4.60446E-06	3.48095E-06	2.58832E-05	4.07154E-06	4.34467E-06	3.92965E-06	1.21853E-05	2.13696E-05	2.56884E-06	1.0184E-05	1.12464E-05	1.56181E-05	0.141027	0.336650631	1.579900246
LIPID-P-1172	TG(18:1_18:2_18:4)	GL	TG	894.75232	876.72069	[M+NH4]+	C57H96O6	3.37717E-06	1.71804E-09	1.71994E-09	1.77608E-06	2.59666E-06	1.34979E-06	3.66123E-06	3.87745E-06	1.63632E-09	1.57151E-06	2.68087E-06	3.1976E-06	0.0634626	0.25918304	1.646717047
LIPID-P-1173	TG(18:2_18:2_18:3)	GL	TG	894.755066	876.72069	[M+NH4]+	C57H96O6	1.90373E-05	3.08542E-06	3.36191E-05	1.14708E-05	1.53487E-05	9.4562E-06	5.49127E-05	2.1865E-05	1.03225E-05	1.49977E-05	3.61871E-05	3.00022E-05	0.218337	0.137715408	1.828861413
LIPID-P-1176	TG(18:1_18:2_20:4)	GL	TG	922.78271	904.75199	[M+NH4]+	C59H100O6	4.49371E-05	4.01335E-05	0.000209756	4.26586E-05	4.38263E-05	4.20519E-05	0.000140134	0.000169193	2.98174E-05	8.62708E-05	0.000114865	0.000138326	0.415062	0.244075543	1.602894346
LIPID-P-1177	TG(16:0_18:1_22:6)	GL	TG	922.786366	904.75199	[M+NH4]+	C59H100O6	4.70523E-05	4.07692E-05	0.000354518	4.4072E-05	4.55995E-05	4.32785E-05	8.13462E-05	0.000512409	6.4711E-05	0.000246048	0.000158614	0.000311399	0.709767	0.152080093	2.3892783
LIPID-P-1179	TG(16:1_16:1_24:5)	GL	TG	922.80664	904.75199	[M+NH4]+	C59H100O6	1.55027E-09	1.71804E-09	6.47386E-06	1.62985E-09	1.58906E-09	1.65104E-09	1.72068E-09	1.04247E-05	1.63632E-09	4.22343E-06	1.98228E-06	5.6281E-06	0.101675	0.20782409	3.434416687
LIPID-P-1181	TG(18:0_18:1_22:6)	GL	TG	950.817666	932.78329	[M+NH4]+	C61H104O6	1.24266E-05	2.42511E-05	0.000117558	1.80354E-05	1.51608E-05	1.95287E-05	2.46517E-05	5.4702E-05	1.9025E-05	3.34757E-05	2.87913E-05	3.99807E-05	0.242693	0.953018699	0.969394174
LIPID-P-1182	TG(18:1_18:1_22:5)	GL	TG	950.817666	932.78329	[M+NH4]+	C61H104O6	1.08927E-05	1.10711E-05	8.69507E-05	1.09773E-05	1.09339E-05	1.09998E-05	2.1608E-05	8.82608E-05	1.27082E-05	4.33103E-05	3.17893E-05	5.61763E-05	0.281529	0.294109072	1.789895705
LIPID-P-1183	TG(18:1_18:2_22:4)	GL	TG	950.817666	932.78329	[M+NH4]+	C61H104O6	6.79482E-06	7.27363E-06	3.35599E-05	7.02193E-06	6.90553E-06	7.0824E-06	1.34475E-05	3.49475E-05	1.68472E-06	1.51576E-05	1.42498E-05	2.3188E-05	0.164207	0.391918049	1.495889865
LIPID-P-1184	TG(16:0_20:2_22:5)	GL	TG	950.817666	932.78329	[M+NH4]+	C61H104O6	1.24228E-06	3.63061E-07	3.5813E-06	8.25238E-07	1.03898E-06	7.142E-07	1.72068E-09	4.12234E-06	1.63632E-09	1.6707E-06	7.84702E-07	2.22605E-06	0.052276	0.83227975	1.134203499
LIPID-P-1200	TG(16:0_18:2_22:6)	GL	TG	920.76624	902.73634	[M+NH4]+	C59H98O6	3.75337E-05	1.95342E-05	0.000216713	2.89959E-05	3.33716E-05	2.67227E-05	5.93578E-05	0.000210564	3.81317E-05	0.000107974	8.21656E-05	0.000137614	0.437555	0.28553888	1.752158325
LIPID-P-1202	TG(16:1_16:1_24:6)	GL	TG	920.76624	902.73634	[M+NH4]+	C59H98O6	6.16972E-06	4.17676E-06	2.99308E-05	5.22439E-06	5.70888E-06	4.9727E-06	1.11368E-05	2.04584E-05	4.97769E-06	1.12481E-05	1.1189E-05	1.5192E-05	0.1333	0.530875363	1.320714247
LIPID-P-1203	TG(17:0_18:2_22:6)	GL	TG	934.78571	916.75199	[M+NH4]+	C60H100O6	1.55027E-09	1.71804E-09	1.63442E-06	1.62985E-09	1.58906E-09	1.65104E-09	1.72068E-09	2.24229E-06	1.63632E-09	9.09199E-07	4.27453E-07	1.21118E-06	0.0465224	0.263580392	2.918301199
LIPID-P-1204	TG(18:1_18:2_22:5)	GL	TG	948.7981	930.76764	[M+NH4]+	C61H102O6	1.32611E-05	1.46836E-05	0.00012267	1.39358E-05	1.35901E-05	1.41155E-05	5.21979E-05	6.52616E-05	9.06031E-06	3.18243E-05	4.26399E-05	5.24089E-05	0.269625	0.618560691	1.317996178
LIPID-P-1205	TG(18:1_18:1_22:6)	GL	TG	948.79718	930.76764	[M+NH4]+	C61H102O6	9.85694E-06	8.83514E-06	6.09623E-05	9.37226E-06	9.62067E-06	9.24322E-06	2.23115E-05	6.36405E-05	1.05561E-05	3.20576E-05	2.68838E-05	4.2757E-05	0.244084	0.216605285	1.837106047
LIPID-P-1206	TG(18:0_18:2_22:6)	GL	TG	948.8009	930.76764	[M+NH4]+	C61H102O6	3.29811E-05	2.88421E-05	0.000235804	3.10178E-05	3.2024E-05	3.04951E-05	5.54347E-05	0.00016965	5.91821E-05	0.000103926	7.8184E-05	0.000117683	0.398963	0.421858582	1.493134257
LIPID-P-1207	TG(18:2_18:2_22:4)	GL	TG	948.8009	930.76764	[M+NH4]+	C61H102O6	8.78949E-07	2.6246E-06	1.17516E-05	1.70697E-06	1.2826E-06	1.92743E-06	3.16185E-06	5.8545E-06	1.63632E-09	2.3723E-06	2.79144E-06	4.11421E-06	0.0797431	0.870614832	0.906990692
LIPID-P-1208	TG(17:1_17:1_24:6)	GL	TG	948.8009	930.76764	[M+NH4]+	C61H102O6	9.85539E-07	1.71804E-09	3.11195E-06	5.1888E-07	7.58049E-07	3.94632E-07	1.72068E-09	2.40354E-09	1.63632E-09	1.94708E-09	1.82689E-09	2.07592E-09	0.0590788	0.059240015	0.002011941
LIPID-P-1209	TG(18:1_20:1_22:6)	GL	TG	976.83276	958.79894	[M+NH4]+	C63H106O6	1.34182E-06	7.94634E-07	3.39516E-06	1.08227E-06	1.2153E-06	1.01317E-06	1.83304E-06	3.44321E-06	7.56998E-07	1.84503E-06	1.83867E-06	2.53158E-06	0.0495852	0.313432853	1.385210571
LIPID-P-1213	TG(16:0_18:4_20:5)	GL	TG	890.7179	872.68939	[M+NH4]+	C57H92O6	3.26434E-06	1.71804E-09	3.97134E-06	1.71677E-06	2.50992E-06	1.30473E-06	5.02726E-06	1.07583E-05	1.63632E-09	4.35854E-06	4.71354E-06	7.32392E-06	0.108534	0.065502696	2.520446001
LIPID-P-1215	TG(16:1_18:2_22:6)	GL	TG	918.75494	900.72069	[M+NH4]+	C59H96O6	1.96694E-06	1.71804E-09	9.66033E-06	1.03477E-06	1.51252E-06	7.86582E-07	4.86743E-06	1.91063E-05	1.54092E-06	8.65566E-06	6.64463E-06	1.20261E-05	0.151467	0.054930148	3.531480822
LIPID-P-1216	TG(18:2_18:3_20:4)	GL	TG	918.755066	900.72069	[M+NH4]+	C59H96O6	6.47081E-07	5.04017E-07	6.0819E-06	5.79221E-07	6.14E-07	5.61153E-07	2.48142E-06	2.63148E-06	8.29778E-07	1.55955E-06	2.04893E-06	2.3005E-06	0.0591073	0.628904854	1.318700453
LIPID-P-1217	TG(18:1_18:2_22:6)	GL	TG	946.78754	928.75199	[M+NH4]+	C61H100O6	2.12765E-05	1.60595E-05	0.000135495	1.88019E-05	2.00702E-05	1.81431E-05	3.983E-05	0.000104159	2.20249E-05	5.52927E-05	4.70841E-05	7.17316E-05	0.304804	0.436272576	1.479781171
LIPID-P-1218	TG(18:2_20:3_20:4)	GL	TG	946.78577	928.75199	[M+NH4]+	C61H100O6	8.2562E-07	1.71804E-09	8.23508E-06	4.34816E-07	6.35108E-07	3.30765E-07	5.92106E-06	1.05281E-05	1.30809E-06	5.04258E-06	5.50893E-06	7.67642E-06	0.124307	0.03994153	3.439240987
LIPID-P-1219	TG(16:0_20:4_22:5)	GL	TG	946.786366	928.75199	[M+NH4]+	C61H100O6	3.10381E-06	3.92306E-06	2.76547E-05	3.4924E-06	3.29324E-06	3.59587E-06	1.50061E-05	1.01827E-05	1.75254E-06	5.16714E-06	1.03903E-05	1.03007E-05	0.124191	0.778168097	1.171676914
LIPID-P-1220	TG(20:1_18:2_22:6)	GL	TG	974.8175	956.78329	[M+NH4]+	C63H104O6	1.76679E-06	9.91521E-07	7.43282E-06	1.39905E-06	1.58752E-06	1.30114E-06	2.60072E-06	4.26228E-06	1.27398E-06	2.48438E-06	2.54614E-06	3.28725E-06	0.0614359	0.768204741	1.136467978
LIPID-P-1226	TG(18:2_18:2_22:6)	GL	TG	944.77032	926.73634	[M+NH4]+	C61H98O6	3.47639E-06	4.78113E-06	1.7126E-05	4.09527E-06	3.77808E-06	4.26004E-06	9.24217E-06	1.90577E-05	5.63749E-06	1.10733E-05	1.01012E-05	1.3969E-05	0.139076	0.097034237	1.841324322
LIPID-P-1227	TG(18:2_20:4_20:4)	GL	TG	944.77148	926.73634	[M+NH4]+	C61H98O6	1.07847E-06	2.0628E-06	6.33664E-06	1.54537E-06	1.30608E-06	1.66968E-06	2.66878E-06	7.81793E-06	1.6815E-06	4.16702E-06	3.37166E-06	5.29176E-06	0.0834344	0.158613224	1.785740429
LIPID-P-1229	TG(16:0_20:4_22:6)	GL	TG	944.770713	926.73634	[M+NH4]+	C61H98O6	1.55027E-09	1.06559E-06	1.49589E-06	5.06258E-07	2.47589E-07	6.40637E-07	1.4283E-06	1.55274E-06	6.77873E-07	1.03223E-06	1.24249E-06	1.37647E-06	0.0450645	0.055677295	1.84714813
LIPID-P-1236	TG(18:1_20:4_22:6)	GL	TG	970.7818	952.75199	[M+NH4]+	C63H100O6	1.03608E-06	3.89767E-06	4.98496E-06	2.39342E-06	1.69777E-06	2.75482E-06	8.0593E-07	4.67756E-06	1.47796E-06	2.77394E-06	1.7292E-06	3.00243E-06	0.0543401	0.649140538	0.862944592
LIPID-P-1244	TG(18:2_22:5_22:6)	GL	TG	994.78632	976.75199	[M+NH4]+	C65H100O6	3.95456E-07	1.64426E-06	1.54932E-06	9.87806E-07	6.84219E-07	1.14552E-06	5.26051E-07	3.22235E-06	1.42893E-06	2.15534E-06	1.29041E-06	2.12471E-06	0.0518517	0.12045667	1.677615609
MEDN0056	N-Acetyl-L-Leucine	Amino acid and Its metabolomics	Amino acid derivatives	172.0973933	173.105	[M-H]-	C8H15NO3	6.93589E-07	4.93117E-07	1.06044E-06	5.98499E-07	6.47234E-07	5.73181E-07	1.07774E-06	3.92152E-06	8.87413E-07	2.11636E-06	1.56499E-06	2.58265E-06	0.0703014	0.016086609	2.988315479
MEDN0086	Terephthalic Acid	Benzene and substituted derivatives	Phenolic acids	165.0188087	166.027	[M-H]-	C8H6O4	9.92584E-05	0.000148193	8.75737E-05	0.00012247	0.000110574	0.00012865	0.000102696	0.000147316	9.24394E-05	0.000114667	0.000108312	0.000125156	0.19993	0.932944127	0.991199073
MEDN0105	Taurocholic acid	Bile acids	Bile acids	514.2838738	515.292	[M-H]-	C26H45NO7S	1.55027E-09	1.71804E-09	1.71994E-09	1.62985E-09	1.58906E-09	1.65104E-09	1.72068E-09	1.17752E-05	3.10083E-05	2.32181E-05	1.08934E-05	1.12742E-05	0.233567	0.007811062	8943.907858
MEDN0106	Taurochenodesoxycholic Acid	Bile acids	Bile acids	498.2889592	499.297	[M-H]-	C26H45NO6S	3.69532E-06	2.0901E-06	4.52039E-06	2.93391E-06	3.32414E-06	2.73118E-06	7.0569E-06	2.1528E-05	6.96582E-06	1.28641E-05	9.78129E-06	1.48541E-05	0.183967	0.002925476	3.785959129
MEDN0120	Dulcitol	Carboxylic acids and derivatives	Sugar alcohols	181.0712382	182.079	[M-H]-	C6H14O6	6.75244E-05	4.8529E-06	7.65928E-05	3.77973E-05	5.30328E-05	2.98824E-05	2.2518E-06	9.39839E-06	6.43583E-06	7.6358E-06	4.77763E-06	6.77308E-06	0.380782	0.004928814	0.138208877
MEDN0128	4-Hydroxy-3-methoxybenzaldehyde	Benzene and substituted derivatives	Phenolics	151.0395441	152.047	[M-H]-	C8H8O3	1.86738E-05	2.27851E-05	2.36645E-05	2.06239E-05	1.96245E-05	2.11431E-05	2.06769E-05	2.54236E-05	1.84813E-05	2.12933E-05	2.0966E-05	2.2891E-05	0.0662778	0.67105076	1.025429676
MEDP0054	L-Glutamine	Amino acid and Its metabolomics	Amino acids	147.069	146.069	[M+H]+	C5H10N2O3	0.000212524	8.10058E-05	0.00019336	0.000150141	0.000182113	0.000133531	0.000459709	0.001117915	0.000391881	0.000685956	0.00056585	0.000804257	1.40414	0.000897387	4.22554258
MEDN0213	D-Sorbitol	Carboxylic acids and derivatives	Sugar alcohols	181.0712382	182.079	[M-H]-	C6H14O6	0.000102283	7.60139E-06	0.000169114	5.73725E-05	8.03898E-05	4.5415E-05	4.39692E-06	1.66574E-05	1.79333E-05	1.74165E-05	1.05049E-05	1.31618E-05	0.482777	0.018656184	0.173247542
MEDN0265	Indole-2-Carboxylic Acid	Heterocyclic compounds	Indole and Its derivatives	160.0398785	161.048	[M-H]-	C9H7NO2	5.15395E-07	1.71804E-09	3.35388E-06	2.71741E-07	3.96617E-07	2.06868E-07	2.4449E-06	5.68518E-06	6.67164E-06	6.27208E-06	4.24037E-06	4.86431E-06	0.128438	0.000408984	6.358421306
MEDN0283	2-Hydroxybutanoic Acid	Organic acid And Its derivatives	Organicacid and Its derivatives	103.0395441	104.047	[M-H]-	C4H8O3	1.3533E-05	1.71804E-09	1.71994E-09	7.11465E-06	1.04041E-05	5.40577E-06	3.20793E-05	2.34022E-05	4.25389E-05	3.47877E-05	3.33499E-05	2.9054E-05	0.326032	1.58336E-05	5.354003962
MEDN0290	3-Hydroxy-3-Methyl Butyric Acid	Organic acid And Its derivatives	Organicacid and Its derivatives	117.0551942	118.063	[M-H]-	C5H10O3	2.13851E-06	2.95561E-06	3.15934E-06	2.52608E-06	2.32745E-06	2.62928E-06	4.93568E-06	6.11862E-06	6.59201E-06	6.40027E-06	5.62277E-06	5.8369E-06	0.116083	4.80837E-07	2.256333349
MEDN0300	Azelaic Acid	Organic acid And Its derivatives	Organicacid and Its derivatives	187.097059	188.105	[M-H]-	C9H16O4	0.00019225	0.000257726	0.000238193	0.000223307	0.00020739	0.000231576	0.000228373	0.000293606	0.00018754	0.000230502	0.000229372	0.000257111	0.261597	0.478643271	1.056323246
MEDN0341	Rosmarinic Acid	Organic acid And Its derivatives	Organicacid and Its derivatives	359.0767175	360.085	[M-H]-	C18H16O8	1.56191E-06	9.70447E-07	1.18548E-06	1.28136E-06	1.42515E-06	1.20666E-06	1.07996E-06	1.46333E-06	6.34056E-07	9.69948E-07	1.02835E-06	1.21619E-06	0.0281166	0.17097393	0.837613827
MEDN0343	Shikimic Acid	Organic acid And Its derivatives	Organicacid and Its derivatives	173.0450234	174.053	[M-H]-	C7H10O5	1.88736E-05	5.33911E-05	7.42728E-05	3.52464E-05	2.68551E-05	3.96056E-05	3.22437E-05	1.13287E-05	2.30412E-05	1.82971E-05	2.57008E-05	1.94943E-05	0.267418	0.045790073	0.524103449
MEDN0352	O-Phosphorylethanolamine	GP	PE	140.0112944	141.019	[M-H]-	C2H8NO4P	9.08956E-05	5.86216E-05	8.91369E-05	7.5587E-05	8.34328E-05	7.1511E-05	8.88446E-05	0.000550011	0.000167496	0.000322431	0.000198429	0.000350258	0.860583	0.013611855	3.575282745
MEDN0356	Lysops 22:6	GP	LPS	568.2675686	569.27	[M-H]-	C28H44NO9P	0.00028506	0.000283573	9.89558E-05	0.000284354	0.000284716	0.000284167	0.000129103	5.70788E-05	0.000187395	0.000134611	0.000131687	9.94679E-05	0.698987	0.004372407	0.486146116
MEDN0372	Lysopa 16:0	GP	LPC	409.2355402	410.24	[M-H]-	C19H39O7P	6.00074E-06	5.90625E-06	1.79138E-06	5.95592E-06	5.97889E-06	5.94399E-06	2.21528E-06	5.11634E-06	3.70208E-06	4.27492E-06	3.18154E-06	4.01707E-06	0.0744414	0.089275515	0.712769568
MEDN0383	Linoleic Acid(C18:2N6C)	FA	FFA	279.2324303	280.24	[M-H]-	C18H32O2	0.003367178	0.003869035	0.003400132	0.003605226	0.003483223	0.003668606	0.003222648	0.003681695	0.003537725	0.003596039	0.00339782	0.00352041	0.632644	0.489277971	0.979570145
MEDP0160	Adenosine	Nucleotide And Its metabolomics	Nucleotide and Its metabolomics	268.097	267.097	[M+H]+	C10H13N5O4	0.001070442	0.001488933	0.000607139	0.001268946	0.00116721	0.001321798	0.000636538	0.000615548	0.001070081	0.000885975	0.000753558	0.000693959	1.17435	0.024307232	0.672348941
MEDN0394	Cis-11,14-Eicosadienoic Acid(C20:2)	FA	FFA	307.2637304	308.27	[M-H]-	C20H36O2	2.32781E-06	2.85997E-06	9.83596E-07	2.58023E-06	2.45086E-06	2.64744E-06	1.40943E-06	2.1355E-06	1.27268E-06	1.62215E-06	1.50923E-06	1.77968E-06	0.0499471	0.046261174	0.702434969
MEDN0395	Cis-11,14,17-Eicosatrienoic Acid(C20:3)	FA	FFA	305.2480803	306.25	[M-H]-	C20H34O2	6.14939E-06	6.40525E-06	7.54672E-06	6.27075E-06	6.20855E-06	6.30307E-06	7.54061E-06	9.97337E-06	6.894E-06	8.14128E-06	7.8224E-06	8.75129E-06	0.0798175	0.005735214	1.263329203
MEDN0399	Arachidic Acid(C20:0)	FA	FFA	311.2950305	312.3	[M-H]-	C20H40O2	8.09549E-07	3.89347E-07	5.94507E-07	6.10233E-07	7.12385E-07	5.57166E-07	1.94265E-06	5.85957E-06	3.05628E-06	4.19174E-06	2.99778E-06	4.23363E-06	0.110239	0.000236002	6.066027544
MEDN0410	4-Hydroxybenzaldehyde	Benzene and substituted derivatives	Benzene and substituted derivatives	121.0289794	122.037	[M-H]-	C7H6O2	5.51516E-06	6.10326E-06	6.61279E-06	5.79411E-06	5.65114E-06	5.86838E-06	6.34875E-06	9.92957E-06	7.29144E-06	8.36E-06	7.2923E-06	8.43119E-06	0.0871644	0.003557132	1.340651725
MEDN0461	D-Sedoheptuiose 7-Phosphate	Carboxylic acids and derivatives	Phosphate sugars	287.0168332	425.9299	[M-Ba]-	C7H13BaO10P	6.81015E-06	1.71404E-05	3.67093E-06	1.17101E-05	9.19881E-06	1.30147E-05	2.91197E-06	1.09201E-05	2.19085E-06	5.72658E-06	4.23241E-06	7.12045E-06	0.131447	0.070664458	0.537855639
MEDN0491	9-HOTrE [9S-hydroxy-10E,12Z,15Z-octadecatrienoic acid]	Oxidized lipids	Oxidized lipids	293.2116948	294.2195	[M-H]-	C18H30O3	1.71883E-06	2.24758E-06	2.56443E-06	1.96964E-06	1.8411E-06	2.03641E-06	2.44108E-06	3.83953E-06	2.29521E-06	2.92073E-06	2.6661E-06	3.17284E-06	0.0552597	0.010153377	1.400508132
MEDN0496	N-Acetylmethionine	Amino acid and Its metabolomics	Amino acid derivatives	190.0538143	191.061614	[M-H]-	C7H13NO3S	1.16454E-05	4.43637E-06	4.17774E-06	8.22594E-06	9.97847E-06	7.3155E-06	6.23078E-06	5.63177E-06	3.59772E-06	4.4216E-06	5.38203E-06	5.48988E-06	0.0956319	0.077763291	0.671781648
MEDN0502	2-Deoxyribose 1-Phosphate	Carboxylic acids and derivatives	Phosphate sugars	213.0164393	214.0242392	[M-H]-	C5H11O7P	0.000177867	9.55729E-05	0.000158013	0.000138832	0.000158838	0.000128439	7.86562E-05	3.88386E-05	0.000115226	8.42858E-05	8.12973E-05	6.29617E-05	0.501582	0.001779947	0.537879796
MEDN0506	N-Acetylglucosamine 1-Phosphate	Carboxylic acids and derivatives	Phosphate sugars	300.0484677	301.0562676	[M-H]-	C8H16NO9P	3.5334E-05	1.76909E-05	1.71564E-05	2.69653E-05	3.12544E-05	2.47371E-05	1.85096E-05	0.000324185	2.95501E-05	0.00014889	7.96758E-05	0.000185266	0.619005	0.048856582	5.133116679
MEDN0561	N-Acetylaspartylglutamic acid	Amino acid and Its metabolomics	Amino acid derivatives	303.0828655	304.0906655	[M-H]-	C11H16N2O8	6.22466E-06	3.45251E-06	3.7661E-06	4.90974E-06	5.58365E-06	4.55964E-06	3.22743E-05	3.30567E-05	2.74975E-05	2.97492E-05	3.10897E-05	3.19391E-05	0.329635	7.68799E-11	6.5133549
MEDN0158	Deoxyguanosine	Nucleotide And Its metabolomics	Nucleotide and Its metabolomics	266.0889539	267.097	[M-H]-	C10H13N5O4	0.00357922	0.000490406	0.003165456	0.002114095	0.00286499	0.001724004	0.002417177	5.95705E-05	0.000237521	0.000165443	0.001360806	0.000798874	2.32281	0.031265007	0.361553246
MEDN0140	Xanthine	Nucleotide And Its metabolomics	Nucleotide and Its metabolomics	151.0256254	152.033	[M-H]-	C5H4N4O2	0.005630739	0.002365556	0.003484791	0.004081956	0.004875727	0.003669592	0.001522747	0.001599265	0.001082353	0.001291725	0.001414366	0.001494214	3.20199	0.000241526	0.348620514
MEDN0611	6��-hydroxytestosterone	Hormones and hormone related compunds	Hormones and hormone related compunds	303.1960448	304.2038448	[M-H]-	C19H28O3	6.893E-07	7.57524E-07	6.53692E-07	7.21661E-07	7.05076E-07	7.30277E-07	7.15766E-07	6.66529E-07	4.89842E-07	5.61408E-07	6.43351E-07	6.5336E-07	0.0178706	0.036474487	0.876155083
MEDN0615	Carbamoyl phosphate	Organic acid And Its derivatives	Phosphoric acids	139.9749089	140.9827088	[M-H]-	CH4NO5P	0.000148374	9.88582E-05	0.000145421	0.000124887	0.000136925	0.000118634	0.000125581	0.000653764	0.000197213	0.000382136	0.000245941	0.000422057	0.873095	0.023544862	2.621516619
MEDN0616	O-Acetyl-L-serine	Amino acid and Its metabolomics	Amino acid derivatives	146.0453578	147.0531578	[M-H]-	C5H9NO4	9.57961E-06	8.67307E-06	8.77667E-06	9.14961E-06	9.36999E-06	9.03512E-06	4.8311E-06	6.52909E-06	1.03139E-05	8.78089E-06	6.6841E-06	6.61716E-06	0.0809622	0.048700214	0.801630582
MEDN0658	Hexadecanedioic acid	FA	FFA	285.2066094	286.2144094	[M-H]-	C16H30O4	2.50092E-06	3.37615E-06	4.62167E-06	2.91607E-06	2.7033E-06	3.0266E-06	4.99323E-06	8.88857E-06	5.62949E-06	6.94956E-06	5.91102E-06	7.19686E-06	0.115167	0.000373383	2.066821591
MEDN0673	Isopropyl myristate	Aldehyde,Ketones,Esters	Esters	269.2480803	270.2558803	[M-H]-	C17H34O2	1.82346E-05	1.9433E-05	2.07501E-05	1.8803E-05	1.85117E-05	1.89544E-05	2.28258E-05	2.87864E-05	2.01522E-05	2.36494E-05	2.32122E-05	2.56194E-05	0.136513	0.00269706	1.257734544
MEDN0725	2,4-Hexadienoic acid	Organic acid And Its derivatives	Organicacid and Its derivatives	111.0446295	112.0524295	[M-H]-	C6H8O2	3.09313E-05	4.11472E-05	4.16952E-05	3.5777E-05	3.32935E-05	3.70672E-05	3.10545E-05	4.15012E-05	3.08119E-05	3.51415E-05	3.29719E-05	3.66552E-05	0.0992807	0.431865727	0.946455625
MEDN0732	Ricinoleic acid	FA	FFA	297.2429949	298.2508	[M-H]-	C18H34O3	1.82053E-07	4.0269E-07	1.01528E-06	2.86709E-07	2.33071E-07	3.14573E-07	9.20623E-07	2.48374E-06	4.91405E-06	3.92967E-06	2.33228E-06	2.39769E-06	0.0960064	0.001974946	6.974290114
MEDN0736	2-(Methylthio)ethanol	Alcohol and amines	Alcohols	91.02178588	92.029587	[M-H]-	C3H8OS	2.89125E-06	3.57811E-06	3.67838E-06	3.21705E-06	3.05007E-06	3.3038E-06	3.35457E-06	4.24599E-06	3.08574E-06	3.55569E-06	3.44892E-06	3.79313E-06	0.0336776	0.181258372	1.089528785
MEDN0748	Methylparaben	Benzene and substituted derivatives	Phenolic acids	151.0395441	152.0473	[M-H]-	C8H8O3	1.37932E-06	1.43691E-06	2.46582E-06	1.40664E-06	1.39264E-06	1.41391E-06	2.28526E-06	2.62715E-06	1.92013E-06	2.20651E-06	2.24831E-06	2.41191E-06	0.0511344	0.005861339	1.442749361
MEDN0780	5-iPF2��-VI [(8��)-5,9��,11��-trihydroxy-prosta-6E,14Z-dien-1-oic acid]	Oxidized lipids	Oxidized lipids	353.2328242	354.2406	[M-H]-	C20H34O5	1.55027E-09	1.71804E-09	1.71994E-09	1.62985E-09	1.58906E-09	1.65104E-09	1.9116E-06	1.89271E-05	4.65551E-06	1.04361E-05	5.91077E-06	1.15318E-05	0.182422	0.005049083	5414.065469
MEDN0781	6 keto-PGF1�� [6-oxo-9��,11��,15S-trihydroxy-prost-13E-en-1-oic acid]	Oxidized lipids	Oxidized lipids	369.2277388	370.2355	[M-H]-	C20H34O6	1.55027E-09	1.71804E-09	1.71994E-09	1.62985E-09	1.58906E-09	1.65104E-09	6.9768E-07	1.31869E-05	1.61601E-06	6.30273E-06	3.32722E-06	7.58508E-06	0.141392	0.016185455	3318.620318
MEDN0832	D-Glucosamine 6-Phosphate	Carboxylic acids and derivatives	Phosphate sugars	258.037903	259.151	[M-H]-	C6H14NO8P	2.19552E-05	2.64674E-05	1.12765E-05	2.40955E-05	2.29986E-05	2.46654E-05	6.21664E-06	1.24464E-05	1.46723E-05	1.37707E-05	9.76054E-06	1.09204E-05	0.200921	0.001926427	0.515652691
MEDN0841	3-Ureidopropionate	Organic acid And Its derivatives	Organicacid and Its derivatives	131.0456921	132.0535	[M-H]-	C4H8N2O3	1.29402E-05	6.36554E-06	9.33966E-06	9.82165E-06	1.142E-05	8.99132E-06	9.5213E-06	2.21607E-06	4.24243E-06	3.42167E-06	6.65974E-06	4.74076E-06	0.131845	0.007574119	0.523145601
MEDN0855	Geranyl Pyrophosphate	Organic acid And Its derivatives	Phosphoric acids	313.0606262	314.0684	[M-H]-	C10H20O7P2	5.19908E-05	4.9934E-05	7.13431E-05	5.10152E-05	5.15152E-05	5.07554E-05	5.49338E-05	5.86144E-05	4.07407E-05	4.79804E-05	5.16717E-05	5.46699E-05	0.129305	0.499488486	0.945053846
MEDN1011	D-Mannitol	Carboxylic acids and derivatives	Sugar alcohols	181.0712382	182.079	[M-H]-	C6H14O6	6.75244E-05	4.8529E-06	7.65928E-05	3.77973E-05	5.30328E-05	2.98824E-05	2.2518E-06	9.39839E-06	6.43583E-06	7.6358E-06	4.77763E-06	6.77308E-06	0.380782	0.004928814	0.138208877
MEDN1029	Glycyl-L-phenylalanine	Amino acid and Its metabolomics	Amino acid derivatives	221.0926423	222.100449	[M-H]-	C11H14N2O3	8.04605E-06	3.35916E-06	1.491E-06	5.82291E-06	6.9623E-06	5.23099E-06	1.57058E-06	8.71258E-07	8.52759E-07	8.60252E-07	1.23734E-06	1.07925E-06	0.124428	0.002032784	0.209347686
MEDN1041	9(S)-HpOTrE	Oxidized lipids	Oxidized lipids	309.2066094	310.2144094	[M-H]-	C18H30O4	3.93613E-07	1.71804E-09	1.71994E-09	2.07724E-07	3.02994E-07	1.58231E-07	8.6753E-07	9.62673E-07	3.96008E-07	6.25532E-07	7.54E-07	8.44114E-07	0.046918	0.000325307	4.174347107
MEDN1054	Tetranor-12(R) -HETE	Oxidized lipids	Oxidized lipids	265.1803947	266.188182	[M-H]-	C16H26O3	4.10941E-06	4.18267E-06	2.29478E-06	4.14416E-06	4.12635E-06	4.15341E-06	3.18556E-06	2.40354E-09	2.83556E-06	1.68801E-06	2.483E-06	1.41177E-06	0.0840636	0.007231124	0.504385069
MEDN1059	Taurodeoxycholic acid	Bile acids	Bile acids	498.2889592	499.2968	[M-H]-	C26H45NO6S	2.90468E-06	1.8124E-06	3.89127E-06	2.38658E-06	2.65211E-06	2.24863E-06	2.77202E-06	2.30257E-06	1.01128E-06	1.53431E-06	2.19136E-06	2.23939E-06	0.0489114	0.129521877	0.75812619
MEDN0280	2-Aminoethanesulfonic Acid	Organic acid And Its derivatives	Sulfonic acids	124.0068641	125.015	[M-H]-	C2H7NO3S	0.00235451	0.003204916	0.001096596	0.002757885	0.00255115	0.002865284	0.001396564	0.002360734	0.001593703	0.001904384	0.001634801	0.001948292	1.55736	0.071372808	0.730831304
MEDN1075	13-HpODE	Oxidized lipids	Oxidized lipids	311.2222595	312.2300595	[M-H]-	C18H32O4	1.5014E-06	5.76996E-07	6.18281E-07	1.06292E-06	1.28765E-06	9.4618E-07	3.11367E-06	6.82553E-06	3.93171E-06	5.10384E-06	4.04733E-06	5.24708E-06	0.121545	5.28311E-05	4.716695532
MEDN0537	ADP-ribose	Nucleotide And Its metabolomics	Nucleotide and Its metabolomics	558.0638737	559.0716735	[M-H]-	C15H23N5O14P2	0.001070442	0.001488933	0.000607139	0.001268946	0.00116721	0.001321798	0.000636538	0.000615548	0.001070081	0.000885975	0.000753558	0.000693959	1.17435	0.024307232	0.672348941
MEDN1089	1-cis-heptadeenoic acid(17: 1n7)	FA	FFA	267.2324303	268.2402	[M-H]-	C17H32O2	1.68993E-06	1.88489E-06	1.5438E-06	1.7824E-06	1.73501E-06	1.80702E-06	1.47724E-06	1.56676E-06	1.51409E-06	1.53542E-06	1.50454E-06	1.53141E-06	0.0289577	0.00125501	0.874214793
MEDN1098	2-ethyl-2-hydroxybutyric acid	Organic acid And Its derivatives	Organicacid and Its derivatives	131.07071	132.078645	[M-H]-	C6H12O3	2.74311E-06	1.40652E-05	4.14907E-06	8.11357E-06	5.36114E-06	9.54346E-06	1.79926E-06	3.076E-06	4.00171E-06	3.62676E-06	2.65661E-06	2.83772E-06	0.125512	0.030642712	0.40927395
MEDN1126	Gamma-Mercholic Acid	Bile acids	Bile acids	407.2797744	408.2876	[M-H]-	C24H40O5	7.84883E-06	8.12425E-05	1.97182E-06	4.26618E-05	2.48197E-05	5.19308E-05	1.93061E-06	3.62294E-06	1.03775E-06	2.08487E-06	2.00298E-06	2.70255E-06	0.346335	0.022064244	0.063578398
MEDN1148	2-hydroxyhexadecanoic acid	FA	FFA	271.2273449	272.2351	[M-H]-	C16H32O3	9.25561E-06	1.67452E-05	8.95669E-06	1.28082E-05	1.09874E-05	1.3754E-05	1.00983E-05	5.6064E-05	1.61419E-05	3.23121E-05	2.05196E-05	3.58693E-05	0.244218	0.038631533	2.358460945
MEDN1156	8,11-icosadienoic acid	FA	FFA	303.2	304.2402303	[M-H]-	C20H32O2	5.40836E-05	5.5552E-05	2.62597E-05	5.47801E-05	5.44232E-05	5.49656E-05	3.83846E-05	4.98148E-05	4.53497E-05	4.71583E-05	4.25007E-05	4.56592E-05	0.150991	0.324822382	0.896032559
MEDN1159	cis-1-Pentadecenoic Acid(C15: 1)	FA	FFA	239.2011301	240.2089	[M-H]-	C15H28O2	1.73251E-05	2.24529E-05	2.6531E-05	1.97574E-05	1.85108E-05	2.0405E-05	2.39729E-05	3.24639E-05	2.71302E-05	2.92906E-05	2.64676E-05	2.90571E-05	0.165603	0.00235863	1.347249525
MEDN1167	4-Hydroxybenzoic Acid	Benzene and substituted derivatives	Phenolic acids	137.0238941	138.032	[M-H]-	C7H6O3	1.26421E-05	1.39641E-05	1.17495E-05	1.32691E-05	1.29478E-05	1.34361E-05	1.24296E-05	2.26619E-05	1.68326E-05	1.91938E-05	1.56029E-05	1.86513E-05	0.12978	0.010585906	1.350777008
MEDN1266	PysoPE 22:5(2n isomer3)	GP	LPE	526.2957649	527.30174	[M-H]-	C27H46NO7P	3.90908E-05	4.47455E-05	9.11301E-06	4.1773E-05	4.03984E-05	4.24872E-05	2.31222E-05	2.49231E-05	2.13631E-05	2.28051E-05	2.29734E-05	2.38154E-05	0.218167	0.038714604	0.63877376
MEDN1267	PysoPE 22:5(2n isomer2)	GP	LPE	526.2957649	527.30174	[M-H]-	C27H46NO7P	3.90908E-05	4.47455E-05	9.11301E-06	4.1773E-05	4.03984E-05	4.24872E-05	2.31222E-05	2.49231E-05	2.13631E-05	2.28051E-05	2.29734E-05	2.38154E-05	0.218167	0.038714604	0.63877376
MEDN1268	PysoPE 22:5(2n isomer1)	GP	LPE	526.2957649	527.30174	[M-H]-	C27H46NO7P	3.90908E-05	4.47455E-05	9.11301E-06	4.1773E-05	4.03984E-05	4.24872E-05	2.31222E-05	2.49231E-05	2.13631E-05	2.28051E-05	2.29734E-05	2.38154E-05	0.218167	0.038714604	0.63877376
MEDN0533	Xanthosine	Nucleotide And Its metabolomics	Nucleotide and Its metabolomics	283.0678841	284.0756841	[M-H]-	C10H12N4O6	0.000591306	0.000405764	0.000173641	0.000503297	0.000548403	0.000479865	0.000151766	2.60752E-05	0.000218503	0.000140562	0.00014651	9.45007E-05	1.11322	0.000695243	0.287874569
MEDN1270	PysoPE 22:6	GP	LPE	524.2793485	525.2855	[M-H]-	C27H44NO7P	0.000591306	0.000405764	0.000173641	0.000503297	0.000548403	0.000479865	0.000151766	2.60752E-05	0.000218503	0.000140562	0.00014651	9.45007E-05	1.11322	0.000695243	0.287874569
MEDN1276	PysoPE 20:4(2n isomer1)	GP	LPE	500.2801187	501.28609	[M-H]-	C25H44NO7P	0.003916145	0.003802223	0.001100093	0.003862108	0.003889802	0.00384772	0.001109955	0.000124282	0.001300675	0.000824185	0.00097589	0.000608127	3.17009	0.000373293	0.242094767
MEDN1277	PysoPE 20:5(2n isomer1)	GP	LPE	498.2627113	499.27044	[M-H]-	C25H42NO7P	4.60136E-05	2.36842E-05	1.00714E-05	3.5422E-05	4.08504E-05	3.2602E-05	5.53658E-06	8.69095E-07	1.5086E-05	9.32752E-06	7.31505E-06	4.5314E-06	0.304819	0.001513295	0.226170363
MEDN1278	PysoPE 20:5	GP	LPE	498.2627113	499.27044	[M-H]-	C25H42NO7P	4.60136E-05	2.36842E-05	1.00714E-05	3.5422E-05	4.08504E-05	3.2602E-05	5.53658E-06	8.69095E-07	1.5086E-05	9.32752E-06	7.31505E-06	4.5314E-06	0.304819	0.001513295	0.226170363
MEDN1282	PysoPE 18:2	GP	LPE	476.2792349	477.28609	[M-H]-	C23H44NO7P	0.0003444	0.000309534	5.69644E-05	0.000327862	0.000336338	0.000323459	7.07755E-05	0.000370306	0.000105597	0.000212816	0.000137412	0.000237986	0.599602	0.170663292	0.668150401
MEDN1320	2-Hydroxy-2-methylbutyric acid	Organic acid And Its derivatives	Organicacid and Its derivatives	117	118.0629942	[M-H]-	C5H10O3	3.74475E-06	1.71804E-09	1.71994E-09	1.96931E-06	2.87925E-06	1.4966E-06	3.07907E-06	4.0497E-06	7.09163E-06	5.85952E-06	4.38348E-06	4.23934E-06	0.107821	0.004571886	2.843728744
MEDP0017	L-Histidine	Amino acid and Its metabolomics	Amino acids	156.1	155.07	[M+H]+	C6H9N3O2	0.00167694	0.000531028	1.71994E-09	0.001133397	0.00141197	0.000988678	0.007233178	0.003508373	0.006102202	0.005051589	0.006209714	0.005043153	4.2861	1.35409E-05	5.772922764
MEDP0037	Asp-phe	Amino acid and Its metabolomics	Small Peptide	281.3	280.106	[M+H]+	C13H16N2O5	0.0001323	0.000157043	1.01058E-05	0.000144036	0.000138021	0.000147161	7.76621E-05	3.27309E-05	3.69536E-05	3.52432E-05	5.77618E-05	4.69523E-05	0.521066	0.010953073	0.394287501
MEDP0039	Betaine	Others	Others	118.1	117.0789786	[M+H]+	C5H11NO2	0.000471091	0.000104026	0.000191506	0.00029698	0.000386214	0.000250623	0.000348247	0.000696146	0.000985828	0.000868495	0.000592315	0.000637154	1.23484	0.003361344	2.427715069
MEDP0043	Glutathione Oxidized	Amino acid and Its metabolomics	Small Peptide	613.152	612.152	[M+H]+	C20H32N6O12S2	9.36809E-05	7.81309E-05	4.00345E-05	8.6305E-05	9.00852E-05	8.43412E-05	9.30737E-05	0.000491284	0.000215085	0.000326958	0.000202797	0.000327379	0.858154	0.005848279	3.50540769
MEDP0047	Histamine	Alcohol and amines	Polyamines	112.08	111.08	[M+H]+	C5H9N3	0.000231403	0.000236021	0.00041076	0.000233594	0.000232471	0.000234177	0.000300431	1.56241E-05	5.21095E-05	3.73313E-05	0.000177001	0.000107311	0.736129	0.019012982	0.437023459
MEDP0050	L-Carnosine	Amino acid and Its metabolomics	Amino acid derivatives	227.2	226.107	[M+H]+	C9H14N4O3	0.000143765	3.36832E-05	3.29197E-05	9.15495E-05	0.000118311	7.76472E-05	1.83245E-05	5.53162E-05	3.91226E-05	4.56817E-05	3.11588E-05	4.15911E-05	0.401806	0.041056877	0.464363513
MEDP0056	L-Homocystine	Amino acid and Its metabolomics	Amino acids	269	268.055	[M+H]+	C8H16N2O4S2	3.69515E-05	1.93929E-05	2.10674E-05	2.86229E-05	3.28914E-05	2.64054E-05	2.061E-05	1.60188E-05	1.11173E-05	1.31027E-05	1.7088E-05	1.66263E-05	0.210889	0.003251714	0.571960944
MEDP0058	L-Saccharopine	Amino acid and Its metabolomics	Amino acids	277	276.132	[M+H]+	C11H20N2O6	3.14807E-05	2.30428E-05	1.52199E-05	2.74783E-05	2.95296E-05	2.64127E-05	2.33E-05	2.55959E-05	1.76021E-05	2.08399E-05	2.21459E-05	2.36357E-05	0.115689	0.231445297	0.869129095
MEDP0060	Methionine Sulfoxide	Amino acid and Its metabolomics	Amino acid derivatives	166	165.046	[M+H]+	C5H11NO3S	0.000672919	0.000524958	0.000517416	0.000602736	0.000638706	0.00058405	0.000606292	0.000249015	0.000461115	0.000375205	0.000497881	0.000390409	0.766284	0.016457418	0.728629002
MEDP0067	N-Acetylmannosamine	Carboxylic acids and derivatives	Sugars	222	221.09	[M+H]+	C8H15NO6	8.87665E-05	6.07844E-05	5.59E-05	7.54937E-05	8.22962E-05	7.19598E-05	6.99897E-05	3.52413E-05	6.07238E-05	5.04023E-05	6.08005E-05	4.97629E-05	0.256301	0.029223831	0.751195347
MEDP0068	N-Acetylneuraminic Acid	Amino acid and Its metabolomics	Amino acid derivatives	310.1	309.106	[M+H]+	C11H19NO9	3.52186E-06	2.24014E-06	2.05762E-06	2.9139E-06	3.22549E-06	2.75203E-06	2.4254E-06	1.03294E-05	7.07018E-06	8.39029E-06	5.22375E-06	7.42858E-06	0.122684	0.005296142	2.445543539
MEDP0167	Guanosine	Nucleotide And Its metabolomics	Nucleotide and Its metabolomics	284.092	283.092	[M+H]+	C10H13N5O5	0.00181829	0.001014658	0.001385489	0.001437101	0.001632465	0.001335609	0.001188438	0.000396665	0.00132511	0.00094905	0.001076132	0.000782707	1.33059	0.020076079	0.663074997
MEDP0084	Trimethylamine N-Oxide	Alcohol and amines	Amines	76	75.06841392	[M+H]+	C3H9NO	4.79377E-06	1.71804E-09	1.71994E-09	2.52074E-06	3.6857E-06	1.91555E-06	1.45432E-05	2.40354E-09	2.85011E-05	1.69579E-05	1.5676E-05	8.90744E-06	0.209748	0.012431357	6.547469225
MEDP0086	Urea	Alcohol and amines	Amines	61	60.032	[M+H]+	CH4N2O	0.000644446	0.000441136	0.000238403	0.000548009	0.000597434	0.000522333	0.002574907	0.00078027	0.001494433	0.001205166	0.001932311	0.001434808	2.01795	0.002067227	3.149279475
MEDP0125	Choline	Tryptamines,Cholines,Pigments	Cholines	105.11	104.108	[M+H]+	C5H14NO+	1.10188E-05	1.0285E-05	1.99991E-05	1.06707E-05	1.08491E-05	1.0578E-05	2.18775E-05	4.82712E-05	1.71786E-05	2.97725E-05	2.55813E-05	3.53798E-05	0.255758	0.004454409	2.425875996
MEDP0127	Putrescine	Alcohol and amines	Polyamines	89	88.1	[M+H]+	C4H12N2	4.55796E-05	3.5783E-05	3.91439E-05	4.09327E-05	4.33143E-05	3.96955E-05	9.29226E-05	0.000194658	8.70559E-05	0.000130639	0.000110617	0.00014691	0.58028	0.000364258	3.120493553
MEDP0135	Myoinositol	Carboxylic acids and derivatives	Sugar alcohols	181.06	180.063	[M+H]+	C6H12O6	0.00028723	0.000214488	0.000252182	0.000252726	0.00027041	0.00024354	0.000355034	0.000530889	0.000252212	0.000365088	0.000359751	0.000433656	0.692768	0.008084592	1.510369654
MEDP0145	1,7-Dimethylxanthine	Nucleotide And Its metabolomics	Nucleotide and Its metabolomics	181.1	180.065	[M+H]+	C7H8N4O2	2.50127E-05	3.78008E-06	2.68483E-06	1.49414E-05	2.0103E-05	1.22599E-05	2.4405E-06	1.9418E-06	1.47316E-06	1.66298E-06	2.07574E-06	2.0179E-06	0.203231	0.011228776	0.147395209
MEDP0150	2'-Deoxyinosine	Nucleotide And Its metabolomics	Nucleotide and Its metabolomics	253.1	252.086	[M+H]+	C10H12N4O4	1.0166E-05	5.77683E-06	5.51317E-06	8.08405E-06	9.15105E-06	7.52974E-06	1.14605E-05	3.32784E-05	1.46465E-05	2.21932E-05	1.64956E-05	2.37432E-05	0.217914	0.003339225	2.63555563
MEDP0151	2-Hydroxy-6-Aminopurine	Nucleotide And Its metabolomics	Nucleotide and Its metabolomics	152.1	151.049	[M+H]+	C5H5N5O	9.97975E-06	1.14112E-05	1.01885E-05	1.06588E-05	1.03108E-05	1.08395E-05	2.60722E-05	0.000482178	5.22295E-05	0.000226377	0.000120043	0.000276429	0.825414	0.022754618	18.66783301
MEDP0169	Guanosine Monophosphate	Nucleotide And Its metabolomics	Nucleotide and Its metabolomics	364	363.058	[M+H]+	C10H14N5O8P	0.000315531	0.000186135	0.000178566	0.000254154	0.00028561	0.000237812	0.000272384	5.11287E-05	0.000183577	0.00012993	0.000205553	0.000138866	0.537455	0.062384069	0.673228747
MEDP0170	Hypoxanthine	Nucleotide And Its metabolomics	Nucleotide and Its metabolomics	137	136.039	[M+H]+	C5H4N4O	0.002816662	0.002820456	0.001946018	0.002818461	0.002817539	0.00281894	0.002905469	0.005488626	0.003595359	0.004362215	0.003588882	0.004409277	2.27465	0.005583622	1.518251271
MEDP0185	Epinephrine	Hormones and hormone related compunds	Hormones and hormone related compunds	184	183.09	[M+H]+	C9H13NO3	1.55027E-09	1.71804E-09	1.31365E-05	1.62985E-09	1.58906E-09	1.65104E-09	1.31934E-05	3.10298E-05	3.415E-05	3.28862E-05	2.2432E-05	2.61449E-05	0.31107	9.3512E-05	12.15978499
MEDP0232	N-Acetyl-D-Glucosamine	Carboxylic acids and derivatives	Sugar derivatives	222	221.09	[M+H]+	C8H15NO6	8.87665E-05	6.07844E-05	5.59E-05	7.54937E-05	8.22962E-05	7.19598E-05	6.99897E-05	3.52413E-05	6.07238E-05	5.04023E-05	6.08005E-05	4.97629E-05	0.256301	0.029223831	0.751195347
MEDP0272	5-Hydroxyindole-3-Acetic Acid	Heterocyclic compounds	Indole and Its derivatives	192.06	191.058	[M+H]+	C10H9NO3	1.22707E-06	1.71804E-09	1.71994E-09	6.45846E-07	9.43731E-07	4.91094E-07	1.84497E-06	1.89608E-06	2.13558E-06	2.03857E-06	1.9358E-06	1.91864E-06	0.0749393	4.65687E-05	3.554516744
MEDP0295	4-Acetamidobutyric Acid	Organic acid And Its derivatives	Organicacid and Its derivatives	146.074	145.074	[M+H]+	C6H11NO3	6.55194E-06	1.71804E-09	2.4834E-06	3.44496E-06	5.03733E-06	2.61772E-06	2.50761E-05	3.01164E-05	2.82629E-05	2.90136E-05	2.69233E-05	2.83023E-05	0.319083	1.30344E-09	8.327658574
MEDP0299	7-Methyluric Acid	Amino acid and Its metabolomics	Amino acid derivatives	183	182.044	[M+H]+	C6H6N4O3	1.26457E-05	1.5392E-05	1.4462E-05	1.39483E-05	1.32807E-05	1.42952E-05	1.94418E-05	2.78891E-05	1.97704E-05	2.30588E-05	2.11387E-05	2.40538E-05	0.184073	8.70033E-05	1.610882815
MEDP0305	Creatinine	Organic acid And Its derivatives	Organicacid and Its derivatives	114.0589	113.059	[M+H]+	C4H7N3O	8.61793E-05	4.27774E-05	4.96662E-05	6.55924E-05	7.61434E-05	6.01111E-05	6.78695E-05	2.47549E-05	4.57515E-05	3.7247E-05	5.35033E-05	4.10885E-05	0.258676	0.066618329	0.710213317
MEDP0307	Dl-2-Aminooctanoic Acid	Organic acid And Its derivatives	Organicacid and Its derivatives	160.126	159.126	[M+H]+	C8H17NO2	8.44912E-06	1.37919E-06	3.58245E-06	5.09562E-06	6.81433E-06	4.20275E-06	1.47994E-05	5.3599E-06	1.39818E-05	1.04896E-05	1.27775E-05	9.57425E-06	0.152844	0.005029479	2.268786126
MEDP0319	Kynurenic Acid	Amino acid and Its metabolomics	Amino acid derivatives	190.0426	189.043	[M+H]+	C10H7NO3	1.82673E-05	3.1173E-06	1.20306E-06	1.10812E-05	1.47641E-05	9.16785E-06	1.20499E-06	2.52949E-06	2.39339E-06	2.44852E-06	1.78838E-06	2.10842E-06	0.165883	0.019114171	0.216545402
MEDP0321	L-Dihydroorotic Acid	Organic acid And Its derivatives	Organicacid and Its derivatives	159	158.033	[M+H]+	C5H6N2O4	0.000618608	0.000483095	0.000668713	0.00055433	0.000587273	0.000537216	0.000456784	0.000676144	0.000356772	0.000486132	0.000470552	0.000559336	0.533673	0.180599594	0.87141644
MEDP0331	Subericacid	Organic acid And Its derivatives	Organicacid and Its derivatives	175.1	174.089	[M+H]+	C8H14O4	8.01574E-06	1.06599E-05	1.21185E-05	9.26995E-06	8.62715E-06	9.60388E-06	1.05132E-05	1.09829E-05	7.26381E-06	8.77019E-06	9.69548E-06	1.02514E-05	0.0528515	0.871561413	0.985964962
MEDP0159	Adenine	Nucleotide And Its metabolomics	Nucleotide and Its metabolomics	136.1	135.055	[M+H]+	C5H5N5	0.000812167	0.000346911	0.000172107	0.000591481	0.000704586	0.000532723	0.000221662	0.000199238	0.000132882	0.000159759	0.000192621	0.000195478	1.1325	0.005286728	0.348623085
MEDP0344	Lysopc 18:1	GP	LPC	522.35	521.35	[M+H]+	C26H52NO7P	0.010464986	0.010249279	0.005455461	0.010362669	0.010415108	0.010335427	0.007753398	0.002959831	0.005998387	0.00476764	0.006352668	0.004887488	3.93066	0.003094337	0.571189546
MEDP0346	Lysopc 18:2	GP	LPC	520.33	519.35	[M+H]+	C26H50NO7P	0.009194457	0.009903188	0.007844459	0.009530631	0.009358338	0.009620138	0.004800706	0.001818441	0.003887715	0.00304957	0.003979183	0.003046077	4.87473	5.05985E-07	0.371167575
MEDP0350	Lysopc 20:1	GP	LPC	550.37	549.37	[M+H]+	C28H56NO7P	5.65744E-05	3.23565E-05	1.22687E-05	4.50871E-05	5.09745E-05	4.20285E-05	7.68228E-06	3.00336E-05	1.12939E-05	1.88843E-05	1.29376E-05	2.03204E-05	0.291781	0.009823276	0.422717936
MEDP0352	Lysopc 20:2	GP	LPC	548.36	547.37	[M+H]+	C28H54NO7P	0.000231524	0.000154017	4.18901E-05	0.00019476	0.000213602	0.000184971	3.65875E-05	6.61696E-05	4.22025E-05	5.19102E-05	4.37759E-05	5.34465E-05	0.679965	0.001548737	0.288110072
MEDP0367	��-Aminobutyric Acid	Amino acid and Its metabolomics	Amino acid derivatives	104.06	103.063	[M+H]+	C4H9NO2	9.59787E-06	6.08665E-06	8.72545E-06	7.93238E-06	8.78597E-06	7.48895E-06	6.52789E-06	6.02942E-06	7.66943E-06	7.00516E-06	6.75179E-06	6.43984E-06	0.0704705	0.032832174	0.831464665
MEDP0373	N-Acetylglycine	Amino acid and Its metabolomics	Amino acid derivatives	118	117.043	[M+H]+	C4H7NO3	0.000879776	0.000147236	0.000345288	0.000532309	0.00071039	0.000439795	0.000642312	0.00148288	0.00193904	0.001754275	0.001163975	0.001301692	1.81761	0.002388686	2.711860024
MEDP0383	��-Pseudouridine	Nucleotide And Its metabolomics	Nucleotide and Its metabolomics	245	244.07	[M+H]+	C9H12N2O6	5.29571E-05	2.65304E-05	3.4588E-05	4.04221E-05	4.68464E-05	3.70846E-05	2.94562E-05	1.97256E-05	2.40539E-05	2.23008E-05	2.60993E-05	2.33469E-05	0.242381	0.00317984	0.608075702
MEDP0387	L-Homoarginine	Amino acid and Its metabolomics	Amino acids	189	188.127	[M+H]+	C7H16N4O2	3.82296E-05	8.61771E-06	6.10961E-06	2.41837E-05	3.13824E-05	2.0444E-05	1.07286E-05	1.18412E-05	7.0329E-06	8.98047E-06	9.90851E-06	1.07431E-05	0.205459	0.04846485	0.459302702
MEDP0389	Pantetheine	CoEnzyme and vitamins	CoEnzyme and vitamins	279.13	278.13	[M+H]+	C11H22N2O4S	0.001133072	0.001267573	0.001227828	0.00119687	0.001164173	0.001213857	0.001119476	0.001597422	0.001130025	0.001319341	0.00121324	0.001379147	0.614792	0.253632458	1.077085863
MEDP0396	2'-Deoxycytidine-5'-Monophosphate	Nucleotide And Its metabolomics	Nucleotide and Its metabolomics	308	307.057	[M+H]+	C9H14N3O7P	6.25774E-06	5.21732E-06	4.67862E-06	5.76423E-06	6.01716E-06	5.63284E-06	9.59969E-06	1.09607E-05	1.22895E-05	1.17513E-05	1.06091E-05	1.07609E-05	0.148748	2.81694E-07	1.965304465
MEDP0408	11-Cis-Retinol	CoEnzyme and vitamins	CoEnzyme and vitamins	287.3	286.23	[M+H]+	C20H30O	1.358E-07	1.04537E-07	6.16981E-08	1.20971E-07	1.28571E-07	1.17023E-07	2.4644E-07	5.86705E-07	3.27537E-07	4.32511E-07	3.33733E-07	4.42978E-07	0.033365	0.000199634	3.544576172
MEDP0429	Punicic Acid	FA	FFA	279.3	278.2245802	[M+H]+	C18H30O2	7.04923E-06	8.55624E-06	9.00083E-06	7.76406E-06	7.3977E-06	7.95438E-06	8.78275E-06	3.74205E-05	7.55325E-06	1.96508E-05	1.38813E-05	2.40466E-05	0.196234	0.043009114	2.332975067
MEDP0430	2-Aminoadipic Acid	Organic acid And Its derivatives	Organicacid and Its derivatives	162.1	161.0688078	[M+H]+	C6H11NO4	0.00033248	0.000311901	0.000199647	0.000322719	0.000327722	0.00032012	8.38259E-05	0.000369932	0.000205431	0.000272061	0.000172134	0.000257552	0.530337	0.122573697	0.749996559
MEDP0174	Purine	Nucleotide And Its metabolomics	Nucleotide and Its metabolomics	121	120.044	[M+H]+	C5H4N4	0.001415927	0.003667833	0.001945062	0.00248408	0.001936638	0.002768476	0.000907813	0.000208863	0.000440534	0.000346697	0.000644573	0.000456413	2.70493	0.0002537	0.211344032
MEDP0457	5-Aminolevulinate	Organic acid And Its derivatives	Organicacid and Its derivatives	132.1	131.0582432	[M+H]+	C5H9NO3	3.31206E-06	7.27496E-06	3.10067E-06	5.19179E-06	4.22841E-06	5.69227E-06	6.01876E-06	2.51445E-05	5.13623E-06	1.32405E-05	9.40673E-06	1.6203E-05	0.167605	0.032868168	2.609351338
MEDP0495	Lysope 18:2 (2N Isomer)	GP	LPE	520.33	519.3325	[M+H]+	C26H50NO7P	0.009194457	0.009903188	0.007844459	0.009530631	0.009358338	0.009620138	0.004800706	0.001818441	0.003887715	0.00304957	0.003979183	0.003046077	4.87473	5.05985E-07	0.371167575
MEDP0498	Lysopc 18:3	GP	LPC	518.3	517.3168	[M+H]+	C26H48NO7P	1.47136E-05	1.26473E-05	3.24056E-06	1.37335E-05	1.42358E-05	1.34725E-05	5.46776E-06	1.45086E-05	6.44856E-06	9.71322E-06	7.45946E-06	1.05036E-05	0.108489	0.209550968	0.750954834
MEDP0504	Glucosamine	Carboxylic acids and derivatives	Carboxylic acids and derivatives	180	179.0793725	[M+H]+	C6H13NO5	6.89386E-05	5.03311E-05	5.66396E-05	6.01124E-05	6.4636E-05	5.77625E-05	6.14647E-05	3.22769E-05	4.71678E-05	4.11364E-05	5.19279E-05	4.34417E-05	0.222235	0.019260162	0.773995403
MEDP0514	Thiamine	CoEnzyme and vitamins	CoEnzyme and vitamins	265.1106	265.1123	[M]+	C12H17N4OS+	1.48269E-05	2.13877E-05	8.70768E-06	1.79389E-05	1.6344E-05	1.87675E-05	2.75195E-06	8.69976E-06	7.46998E-06	7.9681E-06	5.19904E-06	6.71081E-06	0.195497	0.00056262	0.396024669
MEDP0518	DL-Stachydrine	Organic acid And Its derivatives	Organicacid and Its derivatives	144.1025	179.071304	[M-Cl]+	C7H14ClNO2	9.52604E-05	6.1779E-05	5.55961E-05	7.93791E-05	8.75185E-05	7.51506E-05	6.35678E-05	4.1803E-05	6.02202E-05	5.27604E-05	5.84976E-05	5.12881E-05	0.278727	0.012357481	0.721682329
MEDP0575	5-amino-1-[3,4-dihydroxy-5-(hydroxymethyl)oxolan-2-yl]imidazole-4-carboxamide	Nucleotide And Its metabolomics	Nucleotide and Its metabolomics	259.096421	258.096421	[M+H]+	C9H14N4O5	0.000299959	6.87733E-06	6.28734E-06	0.000160941	0.00023219	0.000123927	1.45157E-05	2.39356E-05	1.40964E-06	1.05336E-05	1.26475E-05	1.75222E-05	0.674546	0.027675474	0.097044113
MEDP0576	N1-Acetylspermine	Organic acid And Its derivatives	Organicacid and Its derivatives	245.2263115	244.2263115	[M+H]+	C12H28N4O	1.55027E-09	1.71804E-09	1.71994E-09	1.62985E-09	1.58906E-09	1.65104E-09	2.05889E-06	4.0043E-06	6.59092E-06	5.54323E-06	3.69352E-06	3.82773E-06	0.130523	5.78365E-05	2608.853133
MEDP0592	3-keto-Sphinganine	SL	SM	300.2824294	299.2824294	[M+H]+	C18H37NO2	1.82432E-05	2.86551E-05	2.89007E-05	2.31819E-05	2.06507E-05	2.44968E-05	3.75912E-05	7.23627E-05	3.71845E-05	5.14332E-05	4.4085E-05	5.62966E-05	0.314613	0.001140381	2.07421313
MEDP0601	Spermidine	Alcohol and amines	Polyamines	146.1578976	145.1578976	[M+H]+	C7H19N3	2.49093E-05	1.71804E-09	1.16834E-05	1.30948E-05	1.91499E-05	9.94922E-06	1.07736E-05	7.05173E-05	6.17256E-05	6.52866E-05	3.63477E-05	5.11037E-05	0.368472	0.004150208	3.753782701
MEDP0618	2-Methylbutyroylcarnitine	FA	CAR	246.1627082	245.1627082	[M+H]+	C12H23NO4	0.000500736	0.000404561	0.000309704	0.000455117	0.000478497	0.000442971	0.000285997	7.58372E-05	0.000343609	0.00023515	0.000262143	0.000181687	0.876063	0.001624334	0.534198829
MEDP0631	Dimethyl fumarate	Aldehyde,Ketones,Esters	Esters	145.0422587	144.0422587	[M+H]+	C6H8O4	0.000596818	0.000425178	0.000440802	0.000515403	0.000557129	0.000493727	0.000445867	0.000226238	0.00037939	0.000317357	0.000385578	0.000316768	0.776373	0.003012974	0.683776174
MEDP0647	Anisic acid	Benzene and substituted derivatives	Phenolic acids	153.3	152.0473441	[M+H]+	C8H8O3	5.34222E-06	5.75488E-06	6.02839E-06	5.53795E-06	5.43764E-06	5.59007E-06	5.85816E-06	8.67706E-06	6.03257E-06	7.1037E-06	6.44249E-06	7.40748E-06	0.0692579	0.014120455	1.232414589
MEDP0672	Cyclohexylamine	Alcohol and amines	Amines	99.9	99.10479942	[M+H]+	C6H13N	2.6091E-05	2.28175E-05	2.13254E-05	2.45383E-05	2.53341E-05	2.41249E-05	1.72196E-05	3.70947E-05	1.64196E-05	2.47939E-05	2.0773E-05	2.78214E-05	0.104487	0.995647116	0.999245348
MEDP0689	TranexamicAcid	Organic acid And Its derivatives	Organicacid and Its derivatives	158.1	157.1102787	[M+H]+	C8H15NO2	1.55027E-09	1.71804E-09	1.71994E-09	1.62985E-09	1.58906E-09	1.65104E-09	0.001481393	0.006173369	2.59284E-06	0.002502025	0.001960209	0.003779642	3.12469	0.012135696	1612792.644
MEDP0739	Hexyl Acetate	Aldehyde,Ketones,Esters	Esters	167.1	144.115	[M+Na]+	C8H16O2	1.54024E-06	3.49107E-06	4.40936E-06	2.46558E-06	1.99133E-06	2.71195E-06	5.11158E-06	4.91979E-06	3.87481E-06	4.29807E-06	4.72993E-06	4.81192E-06	0.0838408	0.002520623	1.670492135
MEDP0789	2-Pentyl-3-phenyl-2-propenal	Aldehyde,Ketones,Esters	Aldehydes	203.4	202.1357652	[M+H]+	C14H18O	1.29633E-06	1.27622E-06	1.69057E-06	1.28679E-06	1.29168E-06	1.28425E-06	1.11408E-06	1.71381E-06	1.18255E-06	1.39773E-06	1.24715E-06	1.44868E-06	0.0193978	0.974649392	0.997311847
MEDP0831	1-Aminopropan-2-ol	Alcohol and amines	Alcohols	76	75.0684	[M+H]+	C3H9NO	4.79377E-06	1.71804E-09	1.71994E-09	2.52074E-06	3.6857E-06	1.91555E-06	1.45432E-05	2.40354E-09	2.85011E-05	1.69579E-05	1.5676E-05	8.90744E-06	0.209748	0.012431357	6.547469225
MEDP0858	Phosphoenolpyruvate	Organic acid And Its derivatives	Phosphoric acids	169.2	167.9823744	[M+H]+	C3H5O6P	0.000129967	0.000136447	9.86921E-05	0.000133041	0.000131466	0.000133859	9.59472E-05	8.21611E-05	0.000136458	0.000114466	0.000104635	9.49297E-05	0.285745	0.04187458	0.823338864
MEDP0859	Glycyl-DL-phenylalanine	Amino acid and Its metabolomics	Amino acid derivatives	223.2	222.100449	[M+H]+	C11H14N2O3	0.000485492	0.000362755	0.000164828	0.000427274	0.000457111	0.000411773	0.000179569	0.000157774	0.000115733	0.000132762	0.00015761	0.000157681	0.952826	0.000639051	0.390228087
MEDP0878	N-Methyl-L-Glutamate	Amino acid and Its metabolomics	Amino acid derivatives	162.3	161.0688	[M+H]+	C6H11NO4	0.000260238	0.000226705	0.000152406	0.000244332	0.000252484	0.000240098	5.22896E-05	0.000225135	0.000166921	0.0001905	0.000117129	0.000163771	0.528836	0.026403232	0.665385224
MEDP0881	Phosphocholine	Nucleotide And Its metabolomics	Nucleotide and Its metabolomics	185.1	184.0739	[M+H]+	C5H15NO4P	0.000903581	0.000649936	0.000723445	0.000783269	0.000844931	0.000751236	0.000611148	0.000356098	0.000559458	0.000477088	0.000548256	0.000465274	1.03179	0.000368694	0.647994967
MEDP0886	N-Amidino-L-Aspartate	Amino acid and Its metabolomics	Amino acid derivatives	176.4	175.0593	[M+H]+	C5H9N3O4	1.04267E-05	3.45709E-06	4.97789E-06	7.12081E-06	8.81514E-06	6.2406E-06	9.29704E-06	2.47399E-05	8.51959E-06	1.50895E-05	1.20145E-05	1.75099E-05	0.167887	0.016683555	2.124128235
MEDP0888	2'-Deoxycytidine 5'-Diphosphate	Nucleotide And Its metabolomics	Nucleotide and Its metabolomics	388.2	387.0233	[M+H]+	C9H15N3O10P2	1.34711E-05	1.6392E-05	1.80819E-05	1.48566E-05	1.41465E-05	1.52255E-05	1.55613E-05	6.44684E-05	1.37824E-05	3.43124E-05	2.43581E-05	4.16795E-05	0.248534	0.054400651	2.106479378
MEDP0889	Cortisol	Hormones and hormone related compunds	Hormones and hormone related compunds	363.5	362.2093241	[M+H]+	C21H30O5	1.14708E-05	1.80904E-06	5.06331E-07	6.88789E-06	9.23667E-06	5.6677E-06	1.96215E-06	3.13128E-06	1.37116E-06	2.08409E-06	2.01936E-06	2.49954E-06	0.116777	0.056395799	0.36728967
MEDP1001	Delta-Hexalactone	Aldehyde,Ketones,Esters	Esters	115.0747835	114.0681	[M+H]+	C6H10O2	1.86394E-05	2.43905E-05	1.08072E-05	2.13673E-05	1.99692E-05	2.20936E-05	1.56697E-05	6.14586E-06	1.97795E-05	1.42573E-05	1.50071E-05	1.11804E-05	0.146063	0.053928189	0.699596976
MEDP1006	Creatine	Organic acid And Its derivatives	Organicacid and Its derivatives	132.0671941	131.07	[M+H]+	C4H9N3O2	0.006841325	0.004723858	0.005218109	0.005836941	0.006351701	0.005569523	0.005792584	0.001357896	0.005419493	0.00377437	0.004845765	0.003339546	2.46181	0.047031633	0.710151054
MEDP1023	Tryptophan glutamic acid	Amino acid and Its metabolomics	Small Peptide	334.1303767	333.1325	[M+H]+	C16H19N3O5	3.01389E-05	1.60656E-05	5.98444E-06	2.34635E-05	2.68847E-05	2.16862E-05	1.57467E-05	1.48886E-05	4.13044E-06	8.48797E-06	1.23414E-05	1.34414E-05	0.182777	0.042740697	0.555745353
MEDP1054	Glycyrrhizinate	Organic acid And Its derivatives	Organicacid and Its derivatives	823.4036454	822.4038	[M+H]+	C42H62O16	3.63193E-05	5.54222E-05	1.71994E-09	4.53804E-05	4.07365E-05	4.7793E-05	1.72068E-09	2.40354E-09	1.63632E-09	1.94708E-09	1.82689E-09	2.07592E-09	0.380742	0.000820593	5.14526E-05
MEDP1080	Glycyl-tryptophan	Amino acid and Its metabolomics	Small Peptide	262.1094522	261.111328	[M+H]+	C13H15N3O3	2.51178E-05	1.75284E-05	4.75564E-06	2.15179E-05	2.33629E-05	2.05594E-05	9.09687E-06	3.01752E-06	3.85553E-06	3.5161E-06	6.47872E-06	4.98402E-06	0.228373	0.001460127	0.274266242
MEDP1086	Ethylazine	Alcohol and amines	Polyamines	368.097	345.0370693	[M+Na]+	C12H16N3O3PS2	1.8884E-06	9.76594E-07	4.55211E-07	1.4559E-06	1.67756E-06	1.34075E-06	3.39605E-06	2.06958E-06	2.23085E-06	2.16553E-06	2.81877E-06	2.49524E-06	0.0684204	0.001895329	1.947041403
MEDP1088	Glutathione	Amino acid and Its metabolomics	Small Peptide	613.2	612.15142	[M+H]+	C20H32N6O12S2	0.000146087	0.000182758	0.000108794	0.000163481	0.000154566	0.000168112	0.000318135	0.001159229	0.000355918	0.000681294	0.000488506	0.000778155	1.33709	0.004191515	4.093141822
MEDP1096	1,2-dodecanoyl PC	GP	PC	548.4	548.35347	[M-H2O+H]+	C28H56NO8P	1.17269E-05	1.02537E-05	7.67533E-06	1.10281E-05	1.13862E-05	1.0842E-05	8.00443E-06	6.92915E-07	3.41027E-06	2.30963E-06	5.33278E-06	3.32908E-06	0.16125	0.000245447	0.366845694
MEDP1098	5-Methoxyindoleacetate	Heterocyclic compounds	Indole and Its derivatives	206.0720614	205.07389	[M+H]+	C11H11NO3	2.65147E-06	1.43945E-06	1.13589E-06	2.07657E-06	2.37122E-06	1.9235E-06	4.04686E-06	1.7482E-05	8.45359E-06	1.21105E-05	7.82981E-06	1.19981E-05	0.179193	0.001291708	5.3388802
MEDP1109	Glycocholic Acid	Bile acids	Bile acids	466.3055321	465.30904	[M+H]+	C26H43NO6	2.53865E-05	1.03375E-05	1.69024E-05	1.82482E-05	2.19067E-05	1.63477E-05	3.97459E-06	1.30184E-05	1.74881E-07	5.37706E-06	4.63254E-06	8.25393E-06	0.216971	0.001204302	0.324674505
MEDP1118	Aldosterone	Aldehyde,Ketones,Esters	Ketones	361.1908937	360.1937	[M+H]+	C21H28O5	1.55027E-09	1.71804E-09	1.71994E-09	1.62985E-09	1.58906E-09	1.65104E-09	3.49394E-06	1.48787E-06	7.85088E-07	1.06975E-06	2.35666E-06	1.98148E-06	0.0846098	0.000938727	1133.553302
MEDP1124	(��)15-HETE [(��)15-hydroxy-5Z,8Z,11Z,13E-eicosatetraenoic acid]	Oxidized lipids	Oxidized lipids	303.2320033	320.2351	[M-H2O+H]+	C20H32O3	3.24677E-07	5.04418E-07	2.43467E-07	4.09934E-07	3.66239E-07	4.32634E-07	1.31103E-06	1.87471E-06	6.65837E-07	1.15548E-06	1.23806E-06	1.51299E-06	0.0597399	0.000283273	3.400635433
MEDP1139	Linoleylethanolamide	Alcohol and amines	Amines	324.28815	323.282429	[M+H]+	C20H37NO2	1.65331E-05	4.53411E-05	2.99728E-05	3.01977E-05	2.31944E-05	3.38359E-05	1.05382E-05	2.03513E-05	2.93719E-05	2.57182E-05	1.76597E-05	1.88221E-05	0.185639	0.078145064	0.683856464
MEDP1162	1-Methylguanine	Nucleotide And Its metabolomics	Nucleotide and Its metabolomics	166.07051	165.06506	[M+H]+	C6H7N5O	1.27861E-05	5.23087E-06	1.23062E-06	9.2024E-06	1.10391E-05	8.24824E-06	1.79307E-05	3.47526E-05	1.36458E-05	2.2195E-05	1.99312E-05	2.63317E-05	0.23503	0.001827365	2.823515825
MEDP1170	9-octadecenal	Aldehyde,Ketones,Esters	Aldehydes	313.3	266.2609657	[M+H]+	C18H34O	3.39215E-05	3.17685E-05	4.42655E-05	3.29003E-05	3.34237E-05	3.26284E-05	4.50265E-05	8.30905E-05	6.02984E-05	6.95302E-05	5.65221E-05	6.79955E-05	0.335374	0.000437585	1.830772637
MEDP1177	N-Methyl-��-aminoisobutyric acid	Amino acid and Its metabolomics	Amino acid derivatives	235.2	117.078979	[2M+H]+	C5H11NO2	5.52153E-06	9.09418E-07	1.84511E-07	3.33386E-06	4.45507E-06	2.75139E-06	3.10392E-06	3.74152E-05	4.05498E-05	3.92802E-05	2.00755E-05	2.75636E-05	0.309356	0.001841538	9.79193547
MEDP1183	N-Acetylcadaverine	Alcohol and amines	Polyamines	145.1	144.126263	[M+H]+	C7H16N2O	8.84703E-05	7.94786E-05	7.13852E-05	8.42052E-05	8.63911E-05	8.30697E-05	7.75435E-05	5.53857E-05	7.66962E-05	6.80645E-05	7.30966E-05	6.54482E-05	0.217059	0.012563324	0.844289092
MEDP1188	Testosterone	Hormones and hormone related compunds	Hormones and hormone related compunds	413.2954713	412.29773	[M+H]+	C27H40O3	1.30419E-07	2.35143E-07	1.71994E-09	1.80093E-07	1.54634E-07	1.93319E-07	2.35867E-07	8.16511E-07	5.20695E-07	6.40513E-07	4.25702E-07	5.94471E-07	0.0386514	0.001194018	3.611817483
MEDP1190	Adenylocuccinic Acid	Organic acid And Its derivatives	Organicacid and Its derivatives	464.0715027	463.07397	[M+H]+	C14H18N5O11P	0.001552712	0.000843197	0.000650959	0.001216166	0.00138865	0.00112656	0.000905576	5.04531E-05	9.60356E-05	7.75727E-05	0.000517129	0.000315597	1.74676	0.002012933	0.289509205
MEDP1196	Biotinamide	Alcohol and amines	Polyamines	244.1082639	243.10413	[M+H]+	C10H17N3O2S	7.93099E-05	0.000193891	0.000119952	0.000133659	0.000105805	0.00014813	8.62387E-05	3.29392E-05	0.00013766	9.52435E-05	9.04632E-05	6.56218E-05	0.406443	0.059232059	0.65087203
MEDP1201	8,8a-deoxy oleane	Others	Others	373.3	372.25116	[M+H]+	C20H36O6	4.41895E-06	5.14802E-05	9.42222E-07	2.67417E-05	1.5301E-05	3.26851E-05	1.59704E-06	1.9422E-06	9.08449E-07	1.32716E-06	1.47043E-06	1.67416E-06	0.273007	0.024892556	0.067792815
MEDP1218	3-Amino-2-menacarboxylic acid	Benzene and substituted derivatives	Phenolic acids	170.1	187.0633	[M-H2O+H]+	C11H9NO2	4.05636E-06	1.71804E-09	2.43353E-06	2.13311E-06	3.1188E-06	1.62104E-06	3.93979E-05	8.33629E-05	9.9381E-05	9.2893E-05	6.44944E-05	7.26427E-05	0.543014	9.31028E-06	33.83367341
MEDP1221	2-O-methyl PAF C-16	GP	LPC	496.3	495.3688554	[M+H]+	C25H54NO6P	0.010291529	0.009221316	0.003087867	0.009783892	0.010044062	0.009648733	0.004715436	0.008893113	0.006762548	0.007625519	0.006080664	0.007295206	2.63061	0.189983979	0.794442271
MEDP1225	Urobilinogen	Tryptamines,Cholines,Pigments	Pigments	593.3	592.32604	[M+H]+	C33H44N4O6	8.95227E-07	1.71804E-09	1.71994E-09	4.71407E-07	6.8862E-07	3.58564E-07	4.16252E-06	3.56846E-05	3.14155E-07	1.46407E-05	9.07824E-06	2.05681E-05	0.223215	0.026006393	34.93562105
MEDP1228	Heterodendrin	Others	Others	262.12757	261.12121	[M+H]+	C11H19NO6	0.000796837	0.000901171	0.00058048	0.000846326	0.000820962	0.000859503	0.000292573	0.000143532	0.000871831	0.000576838	0.000425933	0.000303979	1.16177	0.009990002	0.544127955
MEDP1241	5-Hydroxy-2-oxo-4-ureido-2,5-dihydro-1H-imidazole-5-carboxylic acid ester	Organic acid And Its derivatives	Organicacid and Its derivatives	203	202.03378	[M+H]+	C5H6N4O5	0.000817094	0.000580145	0.000882081	0.000704701	0.000762304	0.000674777	0.000654261	0.000417869	0.000666219	0.000565627	0.000612679	0.000528552	0.771583	0.018503961	0.779264202
MEDP1246	2,4-diacetamino-2,4,6-triphenoxy-D-mannopyranose	Carboxylic acids and derivatives	Sugar derivatives	247.1	246.12154	[M+H]+	C10H18N2O5	0.000381176	0.000328528	4.45885E-05	0.000356203	0.000369002	0.000349554	0.000230916	0.000111447	9.26012E-05	0.000100235	0.000169608	0.000144492	0.773772	0.016478843	0.464337769
MEDP1255	Urobilin	Tryptamines,Cholines,Pigments	Pigments	591.3	590.31039	[M+H]+	C33H42N4O6	5.40268E-06	1.72232E-06	1.03437E-05	3.65696E-06	4.55166E-06	3.19217E-06	4.82384E-05	0.00013231	3.30391E-06	5.55569E-05	5.16718E-05	8.64949E-05	0.46434	0.008159921	13.07869388
MEDP1276	Guanine	Nucleotide And Its metabolomics	Nucleotide and Its metabolomics	152.1	151.0494	[M+H]+	C5H5N5O	0.003509975	0.00271031	0.0006531	0.003130668	0.003325068	0.003029677	0.001088982	0.002186264	0.001580776	0.001826025	0.001434756	0.001759291	1.98122	0.039123657	0.603717607
MEDP1272	20,26-dihydroxyecdysone	Hormones and hormone related compunds	Hormones and hormone related compunds	497.3	496.30358	[M+H]+	C27H44O8	9.97975E-06	1.14112E-05	1.01885E-05	1.06588E-05	1.03108E-05	1.08395E-05	2.60722E-05	0.000482178	5.22295E-05	0.000226377	0.000120043	0.000276429	0.825414	0.022754618	18.66783301
MEDP1292	3'-Dephosphocoenzyme A	CoEnzyme and vitamins	CoEnzyme and vitamins	688.1470118	687.14879	[M+H]+	C21H35N7O13P2S	5.74529E-06	1.05562E-05	5.52063E-06	8.02728E-06	6.85773E-06	8.63486E-06	2.3191E-06	2.40354E-09	4.11898E-06	2.45159E-06	2.38125E-06	1.35396E-06	0.146299	0.000201981	0.278489765
MEDP1298	Pregnanetriol	Alcohol and amines	Alcohols	337.2734234	336.26643	[M+H]+	C21H36O3	9.39754E-06	7.12225E-06	1.53526E-06	8.3183E-06	8.87142E-06	8.03095E-06	1.5268E-06	1.52652E-06	1.86631E-06	1.72868E-06	1.62151E-06	1.58049E-06	0.146551	0.000813333	0.227617577
MEDP1318	LysoPC 22:4 (2n isomer1)	GP	LPC	572.3625327	572.3625327	[M+H]+	C30H55NO7P	0.000443359	0.000342139	5.2248E-05	0.000395347	0.000419954	0.000382564	6.10135E-05	7.78935E-05	2.26249E-05	4.50111E-05	5.35062E-05	6.40377E-05	1.04941	0.00073824	0.159208683
MEDP1319	LysoPC 22:4	GP	LPC	572.3625327	572.3625327	[M+H]+	C30H55NO7P	0.000443359	0.000342139	5.2248E-05	0.000395347	0.000419954	0.000382564	6.10135E-05	7.78935E-05	2.26249E-05	4.50111E-05	5.35062E-05	6.40377E-05	1.04941	0.00073824	0.159208683
MEDP1320	LysoPC 22:5 (2n isomer3)	GP	LPC	570.3456486	570.35652	[M+H]+	C30H53NO7P	0.000250489	0.000181985	7.45059E-05	0.000217995	0.000234648	0.000209344	8.30421E-05	2.5152E-05	4.89496E-05	3.93106E-05	6.2526E-05	4.63862E-05	0.749272	0.000343852	0.261227822
MEDP1321	LysoPC 22:5 (2n isomer2)	GP	LPC	570.3456486	570.35652	[M+H]+	C30H53NO7P	0.000250489	0.000181985	7.45059E-05	0.000217995	0.000234648	0.000209344	8.30421E-05	2.5152E-05	4.89496E-05	3.93106E-05	6.2526E-05	4.63862E-05	0.749272	0.000343852	0.261227822
MEDP1322	LysoPC 22:5 (2n isomer1)	GP	LPC	570.3469171	570.35652	[M+H]+	C30H53NO7P	0.000261013	0.00019181	7.52474E-05	0.000228188	0.000245011	0.000219448	8.70455E-05	2.30211E-05	4.3697E-05	3.53224E-05	6.27803E-05	4.56105E-05	0.774859	0.000333667	0.243690112
MEDP1325	LysoPC 22:6	GP	LPC	568.3304157	568.3304157	[M+H]+	C30H51NO7P	0.001445641	0.001340227	0.000609509	0.00139564	0.001421266	0.001382327	0.000479382	0.000192796	0.000536713	0.000397412	0.000440927	0.000333773	1.85323	0.000107051	0.313512322
MEDP1331	LysoPC 20:3(2n isomer)	GP	LPC	546.3468047	546.35542	[M+H]+	C28H53NO7P	0.001226743	0.001020251	0.000304219	0.001128797	0.001178996	0.001102719	0.000275348	0.00017525	0.000422407	0.000322298	0.000297374	0.000244635	1.65001	0.000658808	0.291410935
MEDP1332	LysoPC 20:3	GP	LPC	546.3468047	546.35542	[M+H]+	C28H53NO7P	0.001226743	0.001020251	0.000304219	0.001128797	0.001178996	0.001102719	0.000275348	0.00017525	0.000422407	0.000322298	0.000297374	0.000244635	1.65001	0.000658808	0.291410935
MEDP1333	LysoPC 20:4(2n isomer)	GP	LPC	544.3314584	544.3314584	[M+H]+	C28H51NO7P	0.006413624	0.007305124	0.003599263	0.006836491	0.006619766	0.00694908	0.003644598	0.000802704	0.002899378	0.002050134	0.002896576	0.001992347	3.91677	0.000193974	0.378697456
MEDP1334	LysoPC 20:4	GP	LPC	544.3314584	544.3307816	[M+H]+	C28H51NO7P	0.006413624	0.007305124	0.003599263	0.006836491	0.006619766	0.00694908	0.003644598	0.000802704	0.002899378	0.002050134	0.002896576	0.001992347	3.91677	0.000193974	0.378697456
MEDP1335	LysoPC 20:5	GP	LPC	542.315965	542.315965	[M+H]+	C28H49NO7P	0.000195506	0.000105536	7.95931E-05	0.00015283	0.000174702	0.000141468	4.49863E-05	1.63307E-05	6.90182E-05	4.76775E-05	4.62488E-05	3.33289E-05	0.619787	0.000399747	0.303178047
MEDP1336	LysoPC 20:5(2n isomer)	GP	LPC	542.3157118	542.3157118	[M+H]+	C28H49NO7P	0.000193146	0.000104348	8.09003E-05	0.000151026	0.000172613	0.000139812	4.612E-05	1.6147E-05	6.82564E-05	4.71498E-05	4.66031E-05	3.34508E-05	0.615971	0.000366229	0.306145342
MEDP1341	LysoPC 18:2(2n isomer1)	GP	LPC	520.3302244	520.33977	[M+H]+	C26H51NO7P	0.007432666	0.008683377	0.008390063	0.008025919	0.007721869	0.008183873	0.005373311	0.002130021	0.004168071	0.003342572	0.004420616	0.003431434	4.15201	5.43699E-06	0.472070193
MEDP1343	LysoPC 18:3(2n isomer3)	GP	LPC	519.3324645	518.32412	[M+H]+	C26H49NO7P	9.77874E-05	7.90491E-05	2.96518E-05	8.88992E-05	9.34545E-05	8.65327E-05	1.37723E-05	3.92499E-06	7.75707E-06	6.20491E-06	1.02222E-05	7.50277E-06	0.531959	4.38245E-05	0.103884926
MEDP1345	LysoPC 18:3(2n isomer2)	GP	LPC	518.316194	518.32412	[M+H]+	C26H49NO7P	0.000334444	9.03329E-05	3.59563E-05	0.000218654	0.000277998	0.000187825	6.33211E-05	2.1895E-05	8.88886E-05	6.17532E-05	6.25856E-05	4.50135E-05	0.699793	0.017013626	0.299907311
MEDP1346	LysoPC 16:0(2n isomer)	GP	LPC	496.331013	496.33977	[M+H]+	C24H51NO7P	0.009979236	0.009515865	0.00320597	0.009759444	0.00987209	0.009700924	0.004739908	0.008874151	0.006802729	0.007641745	0.006101267	0.007298724	2.60961	0.184637201	0.79676557
MEDP1348	LysoPC 16:1(2n isomer)	GP	LPC	494.3146631	494.32412	[M+H]+	C24H49NO7P	0.000269212	0.000119444	6.08687E-05	0.000198172	0.000234581	0.000179258	8.06809E-05	9.53139E-05	5.0935E-05	6.89104E-05	7.51589E-05	8.38627E-05	0.611537	0.009711922	0.428493678
MEDP1373	Carnitine C22:2	FA	CAR	480.4047	480.4047	[M+H]+	C29H53NO4	2.11508E-05	1.49056E-05	2.38193E-06	1.81885E-05	1.97067E-05	1.73998E-05	3.93616E-06	6.54485E-06	4.83733E-06	5.52895E-06	4.68339E-06	5.48726E-06	0.198181	0.003972625	0.330917141
MEDP1380	Carnitine C20:1	FA	CAR	454.3891	454.3891	[M+H]+	C27H51NO4	1.50064E-05	5.65847E-06	1.50554E-06	1.05724E-05	1.28449E-05	9.39181E-06	1.47254E-06	5.55593E-06	3.66463E-06	4.43069E-06	2.86032E-06	4.0244E-06	0.141548	0.024917263	0.400303946
MEDP1415	Carnitine C9:DC	FA	CAR	332.2	332.2	[M+H]+	C16H29NO6	8.24759E-07	3.93814E-05	2.36435E-05	1.91134E-05	9.74026E-06	2.39828E-05	5.26357E-07	7.08057E-06	1.08439E-05	9.31959E-06	4.65159E-06	5.70053E-06	0.218084	0.041699641	0.326710179
MEDP1446	Octadecadienamide	Alcohol and amines	Amines	280.2642542	279.25567	[M+H]+	C18H33NO	1.55027E-09	1.71804E-09	1.71994E-09	1.62985E-09	1.58906E-09	1.65104E-09	3.13795E-06	1.5294E-05	8.31505E-06	1.11418E-05	6.89287E-06	1.05209E-05	0.189842	0.000277473	5609.806694
MEDP1447	Octadecyl monoenamide	Alcohol and amines	Amines	282.2797847	281.27132	[M+H]+	C18H35NO	1.55027E-09	1.71804E-09	2.61374E-06	1.62985E-09	1.58906E-09	1.65104E-09	9.93656E-06	4.75982E-05	2.27176E-05	3.27953E-05	2.06604E-05	3.22934E-05	0.325425	0.000431275	63.31401905
MEDP1449	MG(22:6)isomer	GL	MG	403.2844528	402.27646	[M+H]+	C25H38O4	2.25788E-05	3.47083E-05	8.387E-06	2.83322E-05	2.53835E-05	2.98641E-05	6.70741E-06	4.04196E-06	2.65866E-05	1.7455E-05	1.17495E-05	8.42105E-06	0.212185	0.033318713	0.502241857
MEDP1450	MG(22:6)	GL	MG	403.2844528	402.27646	[M+H]+	C25H38O4	2.25788E-05	3.47083E-05	8.387E-06	2.83322E-05	2.53835E-05	2.98641E-05	6.70741E-06	4.04196E-06	2.65866E-05	1.7455E-05	1.17495E-05	8.42105E-06	0.212185	0.033318713	0.502241857
MEDP1451	MG(22:5) isomer	GL	MG	405.3005471	404.29211	[M+H]+	C25H40O4	3.30706E-06	4.19623E-06	1.75732E-06	3.72882E-06	3.51267E-06	3.84112E-06	1.89346E-06	9.53352E-07	3.09865E-06	2.22971E-06	2.05121E-06	1.5771E-06	0.0724965	0.010664159	0.580216766
MEDP1452	MG(22:5)	GL	MG	405.3005471	404.29211	[M+H]+	C25H40O4	3.30706E-06	4.19623E-06	1.75732E-06	3.72882E-06	3.51267E-06	3.84112E-06	1.89346E-06	9.53352E-07	3.09865E-06	2.22971E-06	2.05121E-06	1.5771E-06	0.0724965	0.010664159	0.580216766
MEDP1457	Tetracosaenoic acid	FA	FFA	367.22593	366.21895	[M+H]+	C24H30O3	2.34624E-06	5.87151E-06	1.01312E-06	4.01839E-06	3.16139E-06	4.4636E-06	2.89075E-06	1.66355E-06	1.28402E-06	1.43774E-06	2.20909E-06	1.9735E-06	0.0755348	0.058346687	0.548936659
MEDP1466	N-Carbamoyl-L-aspartate	Amino acid and Its metabolomics	Amino acid derivatives	177	176.13	[M+H]+	C5H8N2O5	1.05978E-05	4.88001E-06	5.6867E-06	7.88566E-06	9.27566E-06	7.16355E-06	3.0739E-06	3.53054E-06	3.10992E-06	3.28029E-06	3.17073E-06	3.32611E-06	0.129519	0.000604644	0.428484328
MEDP1479	Theophylline	Heterocyclic compounds	Heterocyclic compounds	181	180.0647255	[M+H]+	C7H8N4O2	2.55966E-05	3.20682E-06	2.96804E-06	1.49764E-05	2.04194E-05	1.21488E-05	1.80146E-06	3.15158E-06	9.88683E-07	1.86475E-06	1.83115E-06	2.40137E-06	0.20312	0.013190107	0.151785093
MEDP1488	SDMA	Organic acid And Its derivatives	Organicacid and Its derivatives	203	202.25	[M+H]+	C8H18N4O2	9.35E-05	2.71203E-05	4.29947E-05	6.20139E-05	7.81509E-05	5.36307E-05	5.44099E-05	0.000598456	4.54188E-05	0.000269423	0.00015528	0.000346663	0.820882	0.057026207	4.111940336
MEDP1496	L-2-Aminobutyric acid	Organic acid And Its derivatives	Organicacid and Its derivatives	104	103.0633285	[M+H]+	C4H9NO2	0.000221516	0.000395723	0.000440458	0.000304148	0.000261798	0.000326149	0.000439004	0.001023643	0.000285974	0.000584762	0.000507384	0.000730328	0.991173	0.03390369	1.831526929
MEDP1498	8-Azaguanine	Nucleotide And Its metabolomics	Nucleotide and Its metabolomics	153	152.11	[M+H]+	C4H4N6O	1.51723E-05	1.08298E-05	3.48345E-06	1.31125E-05	1.41682E-05	1.25641E-05	1.18932E-05	0.000105598	1.05846E-05	4.90693E-05	2.93339E-05	6.22683E-05	0.347453	0.048961374	3.876340446
MEDP1501	Isocytosine	Nucleotide And Its metabolomics	Nucleotide and Its metabolomics	112	111.1	[M+H]+	C4H5N3O	0.000117918	8.51005E-05	8.8405E-05	0.000102352	0.00011033	9.82072E-05	0.000139113	9.6099E-06	2.29594E-05	1.75523E-05	8.20846E-05	5.07867E-05	0.411869	0.049413229	0.53478251
MEDP1509	Glu-Met	Amino acid and Its metabolomics	Small Peptide	279	278.0936427	[M+H]+	C10H18N2O5S	3.70772E-06	1.62594E-06	1.71994E-09	2.72026E-06	3.22635E-06	2.45735E-06	1.72068E-09	7.84063E-05	8.10288E-07	3.224E-05	1.51259E-05	4.24532E-05	0.306802	0.059866055	12.30317051
MEDP1512	Phe-Val	Amino acid and Its metabolomics	Small Peptide	265	264.1473925	[M+H]+	C14H20N2O3	3.88342E-05	1.31417E-05	5.37826E-06	2.66474E-05	3.28933E-05	2.34027E-05	1.30481E-05	2.05439E-05	7.1569E-06	1.25792E-05	1.28281E-05	1.61602E-05	0.188707	0.102463599	0.586727947
MEDP1513	Carnitine C9:1	FA	CAR	300.2169	299.2096584	[M+H]+	C16H29NO4	9.4661E-07	4.4839E-06	3.96504E-07	2.62446E-06	1.76454E-06	3.07119E-06	1.00901E-06	5.66595E-07	6.64237E-07	6.24688E-07	8.28709E-07	7.15517E-07	0.0733309	0.036597533	0.331804222
MEDP1518	Carnitine C10:0 Isomer1	FA	CAR	316.2482	315.2409585	[M+H]+	C17H33NO4	8.56057E-06	1.29762E-05	2.46716E-05	1.0655E-05	9.5816E-06	1.12127E-05	1.68652E-05	4.84261E-05	0.000129866	9.68791E-05	5.44027E-05	5.18217E-05	0.444771	0.009190961	5.128407124
MEDP1523	Carnitine C15	FA	CAR	386.3265	385.3192089	[M+H]+	C22H43NO4	4.01157E-06	6.60664E-05	1.60897E-05	3.34462E-05	1.83606E-05	4.12832E-05	4.78159E-06	9.67587E-06	1.21291E-05	1.11355E-05	7.76242E-06	8.58873E-06	0.275277	0.04460126	0.301650632
MEDP1530	Carnitine C19	FA	CAR	442.3891	441.3818091	[M+H]+	C26H51NO4	9.90534E-05	8.94376E-05	0.000317539	9.44923E-05	9.68299E-05	9.32779E-05	0.000271161	0.000298627	0.000875395	0.000641779	0.000445031	0.000381807	1.14894	0.005975066	3.685413849
LIPID-N-0034	(��)12-HETE	FA	Eicosanoid	319.22732	320.2351449	[M-H]-	C20H32O3	1.41014E-06	8.17789E-07	1.36183E-06	1.12917E-06	1.27317E-06	1.05436E-06	2.71619E-06	7.41066E-06	1.95813E-06	4.16664E-06	3.39665E-06	5.13008E-06	0.10533	0.00418929	3.516428695
LIPID-N-0053	LipoxinA4	FA	Eicosanoid	351.217151	352.46	[M-H]-	C20H32O5	3.78609E-07	3.31907E-07	8.41873E-07	3.56457E-07	3.6781E-07	3.50559E-07	8.52637E-07	9.01756E-07	6.46674E-07	7.49993E-07	8.04483E-07	8.4649E-07	0.0370835	0.002265281	1.82780308
LIPID-N-0058	5-iso PGF2VI	FA	Eicosanoid	353.2328	354.2406	[M-H]-	C20H34O5	8.29651E-07	2.0628E-06	1.88232E-06	1.41457E-06	1.11479E-06	1.57031E-06	3.72623E-06	1.77002E-05	4.21916E-06	9.67958E-06	6.51917E-06	1.13477E-05	0.165874	0.006483111	5.993842426
LIPID-N-0086	FFA(20:1)	FA	FFA	309.279355	310.28718	[M-H]-	C20H38O2	0.000343952	0.000352161	0.000284383	0.000347846	0.00034585	0.000348883	0.000251927	0.000252674	0.000313246	0.000288712	0.000269184	0.000262054	0.496004	0.001231949	0.809558512
LIPID-N-0091	FFA(20:2)	FA	FFA	307.263705	308.27153	[M-H]-	C20H36O2	0.00031715	0.000413018	0.000301563	0.000362623	0.000339318	0.000374731	0.000252749	0.000248823	0.000258193	0.000254398	0.000253523	0.000251493	0.62188	0.000151573	0.720535549
LIPID-N-0092	FFA(22:2)	FA	FFA	335.295005	336.30283	[M-H]-	C22H40O2	8.85822E-05	9.84477E-05	4.70824E-05	9.32618E-05	9.08634E-05	9.45077E-05	3.98682E-05	9.5824E-05	2.93374E-05	5.62673E-05	4.75617E-05	6.84035E-05	0.325954	0.039911757	0.657757576
LIPID-N-0095	FFA(20:3)	FA	FFA	305.248055	306.25588	[M-H]-	C20H34O2	0.00025998	0.000383849	0.0002724	0.000318735	0.000288622	0.000334379	0.000199293	0.000200159	0.000341155	0.000284045	0.000239054	0.000222257	0.474883	0.060933164	0.799779907
LIPID-N-0096	FFA(22:3)	FA	FFA	333.279355	334.28718	[M-H]-	C22H38O2	4.03517E-05	5.76442E-05	4.17678E-05	4.85541E-05	4.43503E-05	5.0738E-05	2.73952E-05	5.61815E-05	3.54372E-05	4.38396E-05	3.51099E-05	4.42095E-05	0.163073	0.186721898	0.85450849
LIPID-N-0099	FFA(22:4)	FA	FFA	331.263705	332.27153	[M-H]-	C22H36O2	0.000699411	0.001032869	0.00066705	0.000857581	0.000776517	0.000899694	0.000546049	0.000604625	0.000433298	0.000502693	0.000525709	0.000559788	1.06522	0.000667707	0.643033165
LIPID-N-0100	FFA(24:4)	FA	FFA	359.295005	360.30283	[M-H]-	C24H40O2	0.000141269	0.000248162	0.000168969	0.000191972	0.000165986	0.000205471	0.000111122	0.000263215	0.000114444	0.000174703	0.00014095	0.000193749	0.333629	0.478988233	0.889781824
LIPID-N-0102	FFA(22:5)	FA	FFA	329.248055	330.25588	[M-H]-	C22H34O2	0.000527848	0.000711862	0.000547018	0.000615132	0.000570398	0.000638371	0.000501789	0.000206868	0.000370499	0.000304221	0.000409103	0.000321769	0.983829	0.00050473	0.585562484
LIPID-N-0103	FFA(24:5)	FA	FFA	357.279355	358.28718	[M-H]-	C24H38O2	0.000246596	0.000192936	0.000176187	0.000221143	0.000234188	0.000214367	0.000110462	0.000303194	0.000133844	0.000202438	0.000153611	0.000218208	0.360127	0.392155264	0.872679123
LIPID-N-0127	LPC(18:2/0:0)	GP	LPC	564.330146	519.332492	[M+COOH]-	C26H50NO7P	0.005288647	0.004167593	0.0025329	0.004756895	0.005029425	0.004615315	0.001654628	0.00076179	0.002519388	0.001807484	0.001726339	0.001309803	3.30218	0.000149481	0.370562505
LIPID-N-0142	LPE(0:0/18:0)	GP	LPE	480.309014	481.316839	[M-H]-	C23H48NO7P	0.001920435	0.000862095	0.000607005	0.00141843	0.001675714	0.001284771	0.000614207	0.000689603	0.00121455	0.001001924	0.000796099	0.00075011	1.28085	0.068671406	0.652188304
LIPID-N-0154	LPE(18:2/0:0)	GP	LPE	476.277714	477.285539	[M-H]-	C23H44NO7P	0.000961527	0.000602556	0.000441471	0.000791255	0.000878522	0.00074592	0.000401474	0.000347125	0.000689073	0.000550569	0.00047142	0.000417744	0.970235	0.019151108	0.65081218
LIPID-N-0161	LPE(20:4/0:0)	GP	LPE	500.277714	501.285539	[M-H]-	C25H44NO7P	0.00234917	0.001758265	0.000935227	0.002068885	0.002212535	0.001994259	0.00114066	0.00029601	0.002208669	0.001433959	0.001278257	0.000854079	1.57864	0.066158057	0.637163461
LIPID-N-0162	LPE(22:4/0:0)	GP	LPE	528.309014	529.316839	[M-H]-	C27H48NO7P	5.31397E-05	3.62507E-05	2.5652E-05	4.51287E-05	4.92344E-05	4.29958E-05	3.74841E-05	2.81482E-05	2.2943E-05	2.50513E-05	3.16514E-05	3.01386E-05	0.216745	0.018119691	0.694991225
LIPID-N-0164	LPE(22:5/0:0)	GP	LPE	526.293364	527.301189	[M-H]-	C27H46NO7P	0.000101127	6.70973E-05	6.46755E-05	8.49857E-05	9.32585E-05	8.0688E-05	9.12631E-05	2.15814E-05	4.07353E-05	3.29771E-05	6.3919E-05	4.56357E-05	0.345431	0.019350884	0.602058155
LIPID-N-0167	LPG(18:0/0:0)	GP	LPG	511.303597	512.311422	[M-H]-	C24H49O9P	0.000119357	6.0605E-05	2.69037E-05	9.14888E-05	0.000105771	8.4069E-05	3.76218E-05	4.22757E-05	7.47471E-05	6.15948E-05	4.88684E-05	4.60214E-05	0.328059	0.072833167	0.637305307
LIPID-N-0169	LPG(16:1/0:0)	GP	LPG	481.25803	482.264472	[M-H]-	C22H43O9P	2.56259E-05	5.32975E-06	1.27365E-05	1.59988E-05	2.09328E-05	1.34355E-05	1.83478E-05	6.90244E-05	2.77556E-05	4.44713E-05	3.06033E-05	4.71953E-05	0.296572	0.012723266	2.523915606
LIPID-N-0170	LPG(18:1/0:0)	GP	LPG	509.287948	510.295772	[M-H]-	C24H47O9P	0.000313464	0.000262384	0.000301888	0.000289235	0.000301652	0.000282784	0.000341116	0.001040761	0.000283792	0.000590398	0.000458063	0.000709698	1.00661	0.034570554	1.954902799
LIPID-N-0172	LPG(20:4/0:0)	GP	LPG	531.26959	532.280122	[M-H]-	C26H45O9P	1.60826E-05	2.90979E-05	1.96245E-05	2.22562E-05	1.90922E-05	2.38999E-05	3.27102E-05	4.49035E-05	2.3483E-05	3.21593E-05	3.24517E-05	3.7829E-05	0.214033	0.005140338	1.565023624
LIPID-N-0176	LPI(18:0/0:0)	GP	LPI	599.319643	600.327467	[M-H]-	C27H53O12P	0.000425049	0.000297565	0.000324113	0.000364579	0.00039557	0.000348479	0.000258561	0.000373057	0.000268175	0.000310656	0.000283001	0.000321891	0.453734	0.051643579	0.84224685
LIPID-N-0187	LPS(18:0/0:0)	GP	LPS	524.298846	525.306671	[M-H]-	C24H48NO9P	0.000127623	8.01926E-05	4.129E-05	0.000105125	0.000116656	9.91352E-05	5.06646E-05	3.85395E-05	8.40687E-05	6.56274E-05	5.76842E-05	4.94166E-05	0.368978	0.024731619	0.606995948
LIPID-N-0188	LPS(20:0/0:0)	GP	LPS	552.330146	553.337971	[M-H]-	C26H52NO9P	1.43801E-05	1.6158E-05	5.02452E-06	1.52234E-05	1.47912E-05	1.5448E-05	4.82499E-06	8.49706E-06	9.86538E-06	9.31115E-06	6.92961E-06	7.60651E-06	0.144427	0.012648218	0.580494471
LIPID-N-0192	LPS(18:1/0:0)	GP	LPS	522.283196	523.291021	[M-H]-	C24H46NO9P	2.11474E-05	1.0931E-05	2.69782E-05	1.63014E-05	1.8785E-05	1.50111E-05	2.47817E-05	0.000194532	2.38975E-05	9.3012E-05	5.6791E-05	0.000116274	0.49254	0.031446889	4.665773855
LIPID-N-0193	LPS(20:1/0:0)	GP	LPS	550.314496	551.322321	[M-H]-	C26H50NO9P	1.72682E-05	1.2566E-05	7.28376E-06	1.50378E-05	1.61809E-05	1.44439E-05	9.46605E-06	6.10206E-06	1.30764E-05	1.02515E-05	9.83452E-06	8.22268E-06	0.12512	0.032460758	0.688001209
LIPID-N-0200	LPS(22:5/0:0)	GP	LPS	570.283196	571.291021	[M-H]-	C28H46NO9P	1.58148E-05	1.43405E-05	1.5516E-05	1.51155E-05	1.54739E-05	1.49293E-05	1.72271E-05	1.0946E-05	1.28608E-05	1.20852E-05	1.48148E-05	1.31441E-05	0.0787762	0.100637875	0.889111119
LIPID-N-0208	PC(16:0_18:0)	GP	PC	806.591111	761.593456	[M+COOH]-	C42H84NO8P	0.000888923	0.000765255	0.000730956	0.000830263	0.000860327	0.000814645	0.00108034	0.001551381	0.000883286	0.001153893	0.001114847	0.001303362	1.17485	0.003287784	1.449197324
LIPID-N-0212	PC(16:0_24:0)	GP	PC	890.685011	845.687356	[M+COOH]-	C48H96NO8P	1.36854E-06	2.68549E-06	3.64111E-06	1.99321E-06	1.67306E-06	2.15953E-06	1.42583E-06	1.39592E-05	3.03992E-06	7.46272E-06	4.25796E-06	8.44742E-06	0.123207	0.05078072	2.854316821
LIPID-N-0216	PC(16:0_16:1)	GP	PC	776.544161	731.546506	[M+COOH]-	C40H78NO8P	0.001121463	0.000832068	0.001008535	0.000984193	0.001054546	0.000947645	0.001351539	0.002004689	0.001144733	0.001493053	0.001417928	0.001671318	1.4086	0.002134954	1.526996413
LIPID-N-0220	PC(18:0_18:1)	GP	PC	832.606761	787.609106	[M+COOH]-	C44H86NO8P	0.00110348	0.001330091	0.001597596	0.001210969	0.001155879	0.001239588	0.001897435	0.00207279	0.00193104	0.001988455	0.001940136	0.001997422	1.68249	3.62567E-06	1.548559116
LIPID-N-0221	PC(16:0_20:1)	GP	PC	832.606761	787.609106	[M+COOH]-	C44H86NO8P	0.000152891	0.000108557	0.000119603	0.000131862	0.000142639	0.000126263	9.41845E-05	0.000492646	0.000191759	0.000313631	0.000197135	0.00032475	0.710044	0.035690584	2.064560866
LIPID-N-0228	PC(16:1_16:1)	GP	PC	774.528511	729.530856	[M+COOH]-	C40H76NO8P	4.91176E-05	7.33815E-06	2.68101E-05	2.93002E-05	3.94569E-05	2.40239E-05	4.24837E-05	0.000239916	0.000111559	0.000163549	9.928E-05	0.000160013	0.634084	0.003551882	4.639683039
LIPID-N-0231	PC(16:1_18:1)	GP	PC	802.559811	757.562156	[M+COOH]-	C42H80NO8P	0.000165412	0.00012078	0.000180319	0.000144242	0.000155092	0.000138605	0.000235848	0.00055618	0.000342409	0.000428996	0.000326461	0.000425664	0.956378	0.000431593	2.560186488
LIPID-N-0232	PC(16:0_18:2)	GP	PC	802.559811	757.562156	[M+COOH]-	C42H80NO8P	0.001411569	0.001585621	0.001834814	0.001494128	0.001451815	0.001516109	0.001141998	0.00089978	0.00119675	0.001076464	0.001111254	0.00101993	1.37102	8.8085E-05	0.693580557
LIPID-N-0234	PC(17:0_18:2)	GP	PC	816.575461	771.577806	[M+COOH]-	C43H82NO8P	0.000201638	0.000213018	0.00025822	0.000207036	0.000204269	0.000208473	0.00018704	0.000231176	0.000165823	0.000192294	0.000189505	0.0002075	0.273474	0.142644452	0.907694837
LIPID-N-0235	PC(18:1_18:1)	GP	PC	830.591111	785.593456	[M+COOH]-	C44H84NO8P	0.001216081	0.001053085	0.001502923	0.001138766	0.001178391	0.001118181	0.001490284	0.004222493	0.002363574	0.003116517	0.00225321	0.003103635	2.4285	0.002498698	2.296202646
LIPID-N-0236	PC(18:0_18:2)	GP	PC	830.591111	785.593456	[M+COOH]-	C44H84NO8P	0.002490417	0.002703438	0.002897145	0.00259146	0.002539674	0.002618362	0.002154295	0.002547036	0.002192669	0.002336203	0.002239635	0.002372384	1.12292	0.002562003	0.873850344
LIPID-N-0239	PC(18:1_20:1)	GP	PC	858.622411	813.624756	[M+COOH]-	C46H88NO8P	4.34109E-05	2.27965E-05	4.4577E-05	3.36328E-05	3.86442E-05	3.10294E-05	2.82345E-05	0.000265271	6.49001E-05	0.000146059	8.35104E-05	0.000162003	0.570261	0.028388471	3.503081342
LIPID-N-0244	PC(24:0_18:2)	GP	PC	914.685011	869.687356	[M+COOH]-	C50H96NO8P	7.76201E-07	1.22046E-06	2.54628E-06	9.86928E-07	8.78928E-07	1.04303E-06	3.98873E-07	1.13835E-05	1.90595E-06	5.74475E-06	2.90682E-06	6.56741E-06	0.113993	0.054395344	3.879217081
LIPID-N-0252	PC(17:1_18:2)	GP	PC	814.559811	769.562156	[M+COOH]-	C43H80NO8P	0.001331283	0.002069861	0.001236924	0.001681615	0.001502065	0.001774891	0.00097253	0.000978456	0.001004846	0.000994157	0.000982676	0.000980854	1.54115	0.000630445	0.616207328
LIPID-N-0254	PC(18:1_18:2)	GP	PC	828.575461	783.577806	[M+COOH]-	C44H82NO8P	0.001243589	0.001292236	0.001651468	0.001266664	0.001254838	0.001272808	0.001489997	0.00281909	0.001959766	0.00230783	0.001873672	0.002281946	1.73234	0.00240348	1.595205957
LIPID-N-0258	PC(18:0_20:3)	GP	PC	856.606761	811.609106	[M+COOH]-	C46H86NO8P	0.000157498	0.000146595	0.000216904	0.000152327	0.000154977	0.00015095	0.000208317	0.000333078	0.000326519	0.000329175	0.000265016	0.000294408	0.713155	0.000199663	1.793732995
LIPID-N-0260	PC(20:2_18:1)	GP	PC	856.606761	811.609106	[M+COOH]-	C46H86NO8P	2.07133E-05	1.40108E-05	2.09756E-05	1.75341E-05	1.91635E-05	1.66876E-05	1.78794E-05	8.45246E-05	3.22864E-05	5.34452E-05	3.45646E-05	5.61396E-05	0.322335	0.014887874	2.556171795
LIPID-N-0266	PC(16:1_18:3)	GP	PC	798.528511	753.530856	[M+COOH]-	C42H76NO8P	5.36495E-06	3.19098E-06	1.36894E-06	4.33377E-06	4.86226E-06	4.05921E-06	1.02134E-05	1.68237E-05	2.07213E-05	1.91426E-05	1.44024E-05	1.54481E-05	0.221779	1.96378E-05	4.173899146
LIPID-N-0269	PC(15:0_20:4)	GP	PC	812.544161	767.546506	[M+COOH]-	C43H78NO8P	1.66027E-05	3.39791E-05	3.65679E-05	2.48449E-05	2.06206E-05	2.70394E-05	6.21855E-05	3.91137E-05	5.36768E-05	4.77781E-05	5.54264E-05	4.83818E-05	0.309449	0.000276639	1.920160791
LIPID-N-0271	PC(18:3_18:1)	GP	PC	826.559811	781.562156	[M+COOH]-	C44H80NO8P	5.26367E-05	3.23756E-05	5.4782E-05	4.30262E-05	4.79517E-05	4.04674E-05	9.48077E-05	0.000223615	0.000213413	0.000217545	0.000152388	0.000183147	0.733984	6.35027E-05	3.999842911
LIPID-N-0274	PC(20:3_18:1)	GP	PC	854.591111	809.593456	[M+COOH]-	C46H84NO8P	5.70326E-05	5.55577E-05	6.9069E-05	5.6333E-05	5.66915E-05	5.61467E-05	6.47646E-05	0.0002759	0.000221212	0.000243363	0.000148552	0.000203547	0.716593	0.00148276	3.298853478
LIPID-N-0276	PC(22:4_16:0)	GP	PC	854.591111	809.593456	[M+COOH]-	C46H84NO8P	0.000138058	0.000186377	0.000144894	0.000160977	0.000149231	0.00016708	0.000139371	0.000235213	9.23357E-05	0.000150207	0.000144455	0.000183649	0.265047	0.991390125	0.998536603
LIPID-N-0286	PC(20:4_16:1)	GP	PC	824.544161	779.546506	[M+COOH]-	C44H78NO8P	6.09651E-05	4.17084E-05	7.64036E-05	5.1831E-05	5.65123E-05	4.9399E-05	7.00528E-05	0.000149922	0.000149329	0.000149569	0.000107357	0.000125739	0.517742	0.000575548	2.232557336
LIPID-N-0287	PC(18:2_18:3)	GP	PC	824.544161	779.546506	[M+COOH]-	C44H78NO8P	1.72067E-05	6.08073E-06	3.60175E-06	1.19293E-05	1.46341E-05	1.05242E-05	5.59528E-06	4.54323E-05	4.10135E-05	4.28033E-05	2.30509E-05	3.27162E-05	0.279545	0.009137468	2.979384617
LIPID-N-0290	PC(18:1_20:4)	GP	PC	852.575461	807.577806	[M+COOH]-	C46H82NO8P	0.000170419	0.000243771	0.000278592	0.000205212	0.00018738	0.000214476	0.000338191	0.000583287	0.000506714	0.000537729	0.000431802	0.00049722	1.02932	4.42639E-05	2.227132343
LIPID-N-0291	PC(16:0_22:5)	GP	PC	852.575461	807.577806	[M+COOH]-	C46H82NO8P	0.000182828	0.00016971	0.000176326	0.000176606	0.000179795	0.000174949	0.000203021	7.62324E-05	5.73639E-05	6.50065E-05	0.000138274	0.000111481	0.500672	0.013343857	0.614384219
LIPID-N-0294	PC(18:2_20:3)	GP	PC	852.575461	807.577806	[M+COOH]-	C46H82NO8P	1.24118E-05	1.01872E-05	2.36549E-05	1.13566E-05	1.18974E-05	1.10757E-05	1.41645E-05	0.000104303	3.93553E-05	6.5662E-05	3.83239E-05	6.68167E-05	0.391113	0.009468955	4.078069013
LIPID-N-0320	PC(18:2_22:6)	GP	PC	874.559811	829.562156	[M+COOH]-	C48H80NO8P	0.000104836	8.41173E-05	0.000189977	9.50084E-05	0.000100045	9.23918E-05	5.6513E-05	8.57077E-05	5.45276E-05	6.71569E-05	6.15064E-05	7.19576E-05	0.404504	0.023034005	0.596314302
LIPID-N-0332	PE(14:0_18:1)	GP	PE	688.491732	689.499556	[M-H]-	C37H72NO8P	4.76776E-05	2.11243E-05	4.40553E-05	3.50825E-05	4.15376E-05	3.1729E-05	5.5666E-05	0.000103887	0.00011475	0.00011035	8.13201E-05	9.10653E-05	0.468783	0.000198693	2.518178925
LIPID-N-0334	PE(16:0_18:1)	GP	PE	716.523033	717.530856	[M-H]-	C39H76NO8P	0.000486319	0.000508827	0.00068446	0.000496995	0.000491523	0.000499838	0.000631739	0.001756457	0.000886704	0.001238991	0.000916624	0.001279301	1.48663	0.004880687	2.118022637
LIPID-N-0335	PE(16:1_18:0)	GP	PE	716.523033	717.530856	[M-H]-	C39H76NO8P	1.32999E-05	9.32001E-06	1.08842E-05	1.14121E-05	1.23796E-05	1.09095E-05	2.10669E-05	6.84129E-05	1.35569E-05	3.5776E-05	2.79675E-05	4.54336E-05	0.297091	0.013659285	3.111395977
LIPID-N-0338	PE(18:1_18:0)	GP	PE	744.554333	745.562156	[M-H]-	C41H80NO8P	0.001019145	0.000906898	0.001188556	0.000965903	0.00099319	0.000951727	0.001099268	0.004939283	0.001388363	0.00282664	0.001909642	0.003217978	2.38551	0.023023561	2.552714496
LIPID-N-0340	PE(20:0_18:1)	GP	PE	772.585633	773.593456	[M-H]-	C43H84NO8P	2.637E-05	1.74055E-05	3.99619E-05	2.21179E-05	2.42972E-05	2.09857E-05	3.12897E-05	0.000126883	2.93919E-05	6.88801E-05	4.89247E-05	8.25907E-05	0.3791	0.028308724	2.566924375
LIPID-N-0344	PE(22:1_18:0)	GP	PE	800.616933	801.624756	[M-H]-	C45H88NO8P	2.45355E-07	2.03779E-07	1.41242E-07	2.25634E-07	2.35742E-07	2.20384E-07	1.72068E-09	1.78022E-06	6.14475E-07	1.08665E-06	5.10703E-07	1.05894E-06	0.0478862	0.02990595	3.971837216
LIPID-N-0345	PE(24:0_18:1)	GP	PE	828.648233	829.656056	[M-H]-	C47H92NO8P	9.11384E-06	1.53563E-05	2.07635E-05	1.20748E-05	1.05573E-05	1.28632E-05	1.01086E-05	8.96896E-05	2.73393E-05	5.25939E-05	3.004E-05	5.57994E-05	0.33525	0.023680468	3.289661032
LIPID-N-0350	PE(18:2_16:0)	GP	PE	714.507383	715.515206	[M-H]-	C39H74NO8P	0.001911134	0.001779531	0.002141709	0.00184871	0.001880703	0.00183209	0.001238414	0.00206168	0.001632666	0.001806435	0.001504894	0.001745339	0.926784	0.091924835	0.876736477
LIPID-N-0351	PE(17:1_18:1)	GP	PE	728.52051	729.530856	[M-H]-	C40H76NO8P	0.000112865	8.75E-05	0.000103466	0.000100833	0.000106999	9.763E-05	4.66764E-05	0.000101341	7.14308E-05	8.35459E-05	6.39733E-05	8.01105E-05	0.31642	0.009032758	0.733765513
LIPID-N-0352	PE(18:1_18:1)	GP	PE	742.538683	743.546506	[M-H]-	C41H78NO8P	0.000555013	0.000414698	0.000542871	0.000488457	0.000522567	0.000470736	0.000524541	0.002995884	0.000725126	0.001644882	0.001050134	0.001890397	1.88279	0.02613757	2.94921772
LIPID-N-0353	PE(18:0_18:2)	GP	PE	742.538683	743.546506	[M-H]-	C41H78NO8P	0.002812011	0.00313104	0.003226609	0.002963337	0.00288578	0.003003627	0.00254011	0.003909765	0.002441754	0.003036362	0.00277292	0.003263861	0.880766	0.967554112	0.996802203
LIPID-N-0358	PE(20:1_18:1)	GP	PE	770.569983	771.577806	[M-H]-	C43H82NO8P	2.79013E-05	2.24033E-05	2.00641E-05	2.52934E-05	2.663E-05	2.45991E-05	2.32961E-05	0.00010449	3.98208E-05	6.60146E-05	4.3337E-05	6.97456E-05	0.349226	0.017848265	2.360277934
LIPID-N-0362	PE(18:1_22:1)	GP	PE	798.601283	799.609106	[M-H]-	C45H86NO8P	2.54829E-05	1.80364E-05	1.60509E-05	2.19508E-05	2.37611E-05	2.10104E-05	1.87354E-05	0.000167928	7.04581E-05	0.000109937	6.15217E-05	0.000107473	0.503187	0.008467861	4.244535765
LIPID-N-0363	PE(18:1_24:1)	GP	PE	826.632583	827.640406	[M-H]-	C47H90NO8P	4.34574E-06	2.47551E-06	3.71756E-06	3.45863E-06	3.91329E-06	3.22244E-06	1.85149E-06	0.000111351	1.27989E-05	5.27167E-05	2.57143E-05	6.2696E-05	0.3862	0.031263187	12.64024376
LIPID-N-0365	PE(18:3_16:0)	GP	PE	712.491732	713.499556	[M-H]-	C39H72NO8P	5.08401E-05	1.19595E-05	4.1978E-05	3.23978E-05	4.18497E-05	2.74875E-05	4.23613E-05	6.27565E-05	0.000120015	9.68228E-05	6.79112E-05	6.56852E-05	0.392388	0.008213389	2.205928827
LIPID-N-0369	PE(16:0_20:3)	GP	PE	740.523033	741.530856	[M-H]-	C41H76NO8P	7.17429E-05	5.09839E-05	9.44993E-05	6.18962E-05	6.69428E-05	5.92745E-05	5.54825E-05	0.000147377	0.000148616	0.000148114	9.89395E-05	0.000119857	0.439236	0.009844999	1.772308377
LIPID-N-0372	PE(20:3_18:0)	GP	PE	768.554333	769.562156	[M-H]-	C43H80NO8P	0.000126069	0.000162445	0.000261316	0.000143323	0.000134481	0.000147917	0.000159165	0.00044559	0.00039348	0.000414587	0.000278993	0.000350937	0.817521	0.003972971	2.093946353
LIPID-N-0373	PE(20:1_18:2)	GP	PE	768.554333	769.562156	[M-H]-	C43H80NO8P	2.11663E-05	2.06089E-05	1.84307E-05	2.09019E-05	2.10374E-05	2.08315E-05	1.72391E-05	0.000108093	2.52611E-05	5.88115E-05	3.67423E-05	6.75546E-05	0.33979	0.042228922	2.550901026
LIPID-N-0375	PE(18:2_22:1)	GP	PE	796.585633	797.593456	[M-H]-	C45H84NO8P	5.09331E-06	3.85758E-06	3.49874E-06	4.50717E-06	4.80757E-06	4.3511E-06	4.96436E-06	4.39742E-05	9.41611E-06	2.34136E-05	1.36196E-05	2.67281E-05	0.241845	0.020285377	4.675998262
LIPID-N-0384	PE(18:3_18:1)	GP	PE	738.507383	739.515206	[M-H]-	C41H74NO8P	6.12441E-05	1.10762E-05	4.73309E-05	3.74479E-05	4.96437E-05	3.11121E-05	7.8228E-05	0.000125943	0.000172188	0.000153457	0.000113521	0.000118885	0.586085	0.000180828	3.204566621
LIPID-N-0386	PE(17:0_20:4)	GP	PE	752.52448	753.530856	[M-H]-	C42H76NO8P	0.000438622	0.000576824	0.000456109	0.000504176	0.000470579	0.000521629	0.000510565	0.00046538	0.000443043	0.00045209	0.000483132	0.000475466	0.320074	0.337184684	0.95341445
LIPID-N-0387	PE(20:4_18:0)	GP	PE	766.538683	767.546506	[M-H]-	C43H78NO8P	0.005018729	0.006422813	0.005045924	0.005684731	0.005343397	0.005862055	0.005244642	0.003215141	0.005808755	0.004758229	0.005016447	0.004238562	1.76056	0.075457323	0.847326794
LIPID-N-0388	PE(18:1_20:3)	GP	PE	766.538683	767.546506	[M-H]-	C43H78NO8P	6.60517E-05	4.36498E-05	6.22542E-05	5.54257E-05	6.08717E-05	5.25966E-05	7.02689E-05	0.000465967	0.000227649	0.000324178	0.000189387	0.000308827	0.883723	0.003689218	4.653888373
LIPID-N-0393	PE(20:4_20:0)	GP	PE	794.569983	795.577806	[M-H]-	C45H82NO8P	6.22725E-05	0.000183275	0.000246506	0.000119668	9.02521E-05	0.00013495	8.24934E-05	3.6865E-05	9.72156E-05	7.2771E-05	7.79322E-05	6.01976E-05	0.497956	0.03752844	0.510769478
LIPID-N-0399	PE(18:1_20:4)	GP	PE	764.523033	765.530856	[M-H]-	C43H76NO8P	7.74771E-05	7.67183E-05	6.05572E-05	7.71172E-05	7.73017E-05	7.70214E-05	0.000104099	0.000122415	0.000120664	0.000121373	0.000112203	0.000116613	0.413179	1.01611E-06	1.562930463
LIPID-N-0400	PE(18:0_20:5)	GP	PE	764.523033	765.530856	[M-H]-	C43H76NO8P	0.000350102	0.000296382	0.000355359	0.000324621	0.00033768	0.000317836	0.000201607	0.000189239	0.000358354	0.000289855	0.000243007	0.000219788	0.541883	0.015652047	0.757752706
LIPID-N-0414	PE(17:0_22:6)	GP	PE	776.52045	777.530856	[M-H]-	C44H76NO8P	4.7011E-05	5.14841E-05	3.15628E-05	4.91327E-05	4.80453E-05	4.96976E-05	3.32914E-05	1.56385E-05	3.2381E-05	2.55995E-05	2.96829E-05	2.36179E-05	0.274205	0.000681897	0.578518719
LIPID-N-0437	PG(18:1_14:0)	GP	PG	719.494139	720.494137	[M-H]-	C38H73O10P	2.05496E-05	5.31391E-06	1.48217E-05	1.33228E-05	1.70267E-05	1.13987E-05	1.92086E-05	2.29819E-05	6.45965E-05	4.77408E-05	3.25941E-05	2.84431E-05	0.285819	0.012716484	2.615017134
LIPID-N-0438	PG(16:0_18:1)	GP	PG	747.525439	748.525437	[M-H]-	C40H77O10P	0.001637081	0.001510065	0.001755123	0.001576833	0.001607711	0.001560792	0.001587846	0.001654279	0.001561468	0.00159906	0.001593107	0.001619524	0.352439	0.886002293	0.996649763
LIPID-N-0446	PG(18:1_18:1)	GP	PG	773.541089	774.541087	[M-H]-	C42H79O10P	0.000310501	0.000214126	0.000334433	0.000264787	0.000288216	0.000252616	0.000443554	0.001001236	0.000388281	0.000636554	0.000534097	0.000735829	1.13977	0.00403036	2.246410878
LIPID-N-0449	PG(20:1_18:1)	GP	PG	801.572389	802.572387	[M-H]-	C44H83O10P	3.74682E-05	2.91132E-05	5.86481E-05	3.35052E-05	3.55363E-05	3.245E-05	3.99657E-05	0.000188502	7.98361E-05	0.00012385	7.93192E-05	0.000126469	0.503494	0.009682184	2.813778855
LIPID-N-0450	PG(18:2_16:1)	GP	PG	743.494139	744.494137	[M-H]-	C40H73O10P	8.27549E-06	1.77623E-06	1.7792E-05	5.19268E-06	6.77266E-06	4.37188E-06	1.5988E-05	3.41437E-05	9.62393E-06	1.95555E-05	1.76616E-05	2.47793E-05	0.218543	0.010401875	2.755758859
LIPID-N-0451	PG(18:2_18:1)	GP	PG	771.525439	772.525437	[M-H]-	C42H77O10P	6.38072E-05	4.52781E-05	9.05109E-05	5.50183E-05	5.95227E-05	5.26782E-05	0.000125906	0.000219684	0.000104388	0.000151088	0.00013772	0.000173116	0.594286	0.000444915	2.48599603
LIPID-N-0453	PG(18:2_18:2)	GP	PG	769.509789	770.509787	[M-H]-	C42H75O10P	0.000117352	0.000100382	0.000466429	0.000109302	0.000113428	0.000107159	0.000355856	0.000545631	0.00019514	0.000337104	0.000347059	0.000432811	0.853727	0.025203762	2.182930537
LIPID-N-0454	PG(16:0_20:4)	GP	PG	769.509789	770.509787	[M-H]-	C42H75O10P	6.00177E-06	9.89383E-06	4.74876E-06	7.8479E-06	6.90174E-06	8.33944E-06	2.43668E-05	2.65736E-05	1.5447E-06	1.16825E-05	1.84161E-05	2.19389E-05	0.192137	0.026404145	2.38999141
LIPID-N-0461	PG(16:0_22:6)	GP	PG	793.509789	794.509787	[M-H]-	C44H75O10P	3.30207E-06	8.444E-06	4.86724E-06	5.74105E-06	4.49104E-06	6.39043E-06	1.16723E-05	1.52008E-05	6.24383E-06	9.8718E-06	1.08276E-05	1.27162E-05	0.144776	0.002951115	2.001834004
LIPID-N-0462	PG(18:0_22:6)	GP	PG	821.541089	822.541087	[M-H]-	C46H79O10P	1.00144E-06	1.27832E-06	4.55956E-07	1.13277E-06	1.06546E-06	1.16774E-06	5.00164E-06	2.14321E-05	1.47563E-05	1.74603E-05	1.08465E-05	1.54178E-05	0.227046	0.000206578	13.91660032
LIPID-N-0463	PG(18:1_22:5)	GP	PG	821.541089	822.541087	[M-H]-	C46H79O10P	5.94648E-05	6.60607E-05	9.66664E-05	6.25934E-05	6.099E-05	6.34264E-05	0.000130474	0.000338579	0.000108479	0.00020168	0.000163879	0.000239322	0.695751	0.004047238	2.889559606
LIPID-N-0465	PG(18:1_22:6)	GP	PG	819.525439	820.525437	[M-H]-	C46H77O10P	7.10229E-06	1.82365E-05	1.23039E-05	1.23836E-05	9.67686E-06	1.37897E-05	9.99851E-06	7.19381E-05	1.42473E-05	3.76145E-05	2.29542E-05	4.41077E-05	0.277685	0.049634838	2.733059163
LIPID-N-0479	PI(18:0_17:1)	GP	PI	849.549308	850.557132	[M-H]-	C44H83O13P	2.09114E-05	1.18251E-05	2.40505E-05	1.66015E-05	1.88103E-05	1.54539E-05	1.1928E-05	9.768E-06	1.45747E-05	1.26278E-05	1.22563E-05	1.11817E-05	0.14746	0.010403633	0.671942659
LIPID-N-0480	PI(17:0_18:1)	GP	PI	849.549308	850.557132	[M-H]-	C44H83O13P	7.74668E-05	6.52838E-05	5.18734E-05	7.1688E-05	7.46497E-05	7.01494E-05	9.98551E-05	0.000109204	0.000126037	0.000119219	0.000108939	0.000109053	0.418957	9.22752E-06	1.63534055
LIPID-N-0491	PI(16:1_18:1)	GP	PI	833.525834	834.525832	[M-H]-	C43H79O13P	1.05701E-05	7.63499E-06	1.89052E-05	9.17786E-06	9.89138E-06	8.80719E-06	8.27763E-06	5.90364E-05	3.69881E-05	4.59186E-05	2.59364E-05	4.02305E-05	0.306718	0.00618177	3.329722719
LIPID-N-0495	PI(18:0_18:2)	GP	PI	861.557134	862.557132	[M-H]-	C45H83O13P	0.001168901	0.001618264	0.001689517	0.001382048	0.001272808	0.001438799	0.001283649	0.00115314	0.00123164	0.001199844	0.001244333	0.001204952	0.871566	0.031015146	0.853823867
LIPID-N-0496	PI(18:1_18:1)	GP	PI	861.557134	862.557132	[M-H]-	C45H83O13P	0.000109221	0.00020166	0.00029025	0.000153068	0.000130596	0.000164742	0.000151671	0.000879857	0.000268775	0.00051629	0.000322727	0.000563321	1.00121	0.030813857	2.575076257
LIPID-N-0499	PI(18:0_19:2)	GP	PI	875.564957	876.572782	[M-H]-	C46H85O13P	0.000224496	0.000206051	0.000223631	0.000215747	0.000220231	0.000213417	0.000201435	0.000120775	0.000241521	0.000192614	0.000197296	0.000164251	0.337195	0.09521029	0.85756097
LIPID-N-0502	PI(18:0_20:2)	GP	PI	889.588434	890.588432	[M-H]-	C47H87O13P	3.48293E-05	2.50873E-05	2.57819E-05	3.02083E-05	3.25766E-05	2.8978E-05	1.29506E-05	1.71442E-05	2.2434E-05	2.02914E-05	1.63944E-05	1.67182E-05	0.216524	0.000171923	0.596934243
LIPID-N-0508	PI(18:1_18:2)	GP	PI	859.541484	860.541482	[M-H]-	C45H81O13P	5.0301E-05	0.000104138	0.000171163	7.58378E-05	6.27498E-05	8.2637E-05	0.000112032	0.000313662	0.000181959	0.000235305	0.000169864	0.000231962	0.658979	0.005746151	2.27637712
LIPID-N-0522	PI(16:0_20:4)	GP	PI	857.525834	858.525832	[M-H]-	C45H79O13P	4.41895E-05	4.02366E-05	4.4579E-05	4.23145E-05	4.32754E-05	4.18153E-05	4.5795E-05	8.57691E-05	5.29568E-05	6.62472E-05	5.53899E-05	6.8509E-05	0.270739	0.00710546	1.461201548
LIPID-N-0538	PI(20:4_18:1)	GP	PI	883.541484	884.541482	[M-H]-	C47H81O13P	3.71237E-05	2.20272E-05	9.11626E-05	2.9963E-05	3.36329E-05	2.80564E-05	9.05863E-05	0.00027112	0.000161214	0.000205731	0.000144605	0.00019924	0.733316	0.000468622	4.432422801
LIPID-N-0543	PI(20:4_20:1)	GP	PI	911.572784	912.572782	[M-H]-	C49H85O13P	3.012E-06	8.64195E-07	3.43549E-06	1.99322E-06	2.51536E-06	1.72197E-06	3.61802E-06	3.51799E-05	6.01093E-06	1.78256E-05	1.02833E-05	2.10348E-05	0.221464	0.018707853	6.937745338
LIPID-N-0549	PI(18:1_20:5)	GP	PI	881.525834	882.525832	[M-H]-	C47H79O13P	8.29547E-07	4.72558E-07	5.11587E-07	6.60216E-07	7.47E-07	6.15131E-07	2.25907E-07	2.27832E-06	1.95904E-06	2.08836E-06	1.09965E-06	1.60865E-06	0.0575446	0.017551414	2.413931399
LIPID-N-0557	PI(20:4_20:4)	GP	PI	905.525834	906.525832	[M-H]-	C49H79O13P	9.12676E-07	5.78905E-07	3.48498E-06	7.54357E-07	8.35498E-07	7.12205E-07	4.60053E-06	1.02319E-05	5.16732E-07	4.45179E-06	4.53075E-06	6.99276E-06	0.121225	0.016383846	4.303623555
LIPID-N-0560	PS(16:0_16:0)	GP	PS	734.497211	735.505036	[M-H]-	C38H74NO10P	1.79331E-05	1.17068E-05	1.22903E-05	1.49798E-05	1.64934E-05	1.41934E-05	5.54557E-06	0.000111463	2.52484E-05	6.01691E-05	3.11715E-05	6.5845E-05	0.3581	0.044676845	3.418419364
LIPID-N-0561	PS(18:0_16:0)	GP	PS	762.528511	763.536336	[M-H]-	C40H78NO10P	2.15694E-05	1.25501E-05	1.82247E-05	1.72912E-05	1.94838E-05	1.61522E-05	2.75978E-05	0.000178701	2.09031E-05	8.4818E-05	5.44419E-05	0.000108103	0.473353	0.028905056	4.508004881
LIPID-N-0568	PS(18:0_16:1)	GP	PS	760.512861	761.520686	[M-H]-	C40H76NO10P	0.000226012	0.00016331	0.000156845	0.00019627	0.000211513	0.000188351	0.000262003	0.000427858	0.000227539	0.000308677	0.000283899	0.000346067	0.669842	0.003193598	1.62482857
LIPID-N-0570	PS(18:0_18:1)	GP	PS	788.544161	789.551986	[M-H]-	C42H80NO10P	0.000259394	0.000253812	0.000319546	0.000256746	0.000258103	0.000256042	0.000313375	0.001702644	0.000326446	0.000883866	0.000581013	0.001065384	1.40802	0.03044647	3.038534874
LIPID-N-0579	PS(18:1_20:1)	GP	PS	814.559811	815.567636	[M-H]-	C44H82NO10P	0.000325298	0.000622715	0.000506159	0.000466372	0.00039407	0.000503933	0.000865733	0.000512222	0.000950484	0.000772969	0.000822214	0.000688345	1.06352	0.002644269	1.636292412
LIPID-N-0581	PS(18:2_18:1)	GP	PS	784.512861	785.520686	[M-H]-	C42H76NO10P	0.00014927	0.000150455	0.000201462	0.000149832	0.000149544	0.000149982	8.45907E-05	8.52724E-05	7.67125E-05	8.01796E-05	8.25213E-05	8.37093E-05	0.555438	5.29087E-06	0.518635086
LIPID-N-0584	PS(18:0_20:3)	GP	PS	812.544161	813.551986	[M-H]-	C44H80NO10P	9.29092E-05	5.21159E-05	0.000177836	7.35596E-05	8.34765E-05	6.84078E-05	9.90349E-05	0.000437819	0.000192904	0.000292105	0.000189611	0.000296799	0.768521	0.010859704	2.750790824
LIPID-N-0595	PS(18:0_22:5)	GP	PS	836.544161	837.551986	[M-H]-	C46H80NO10P	6.28547E-05	6.40983E-05	8.36216E-05	6.34446E-05	6.31423E-05	6.36016E-05	0.000140549	0.000259145	4.42788E-05	0.000131309	0.000136214	0.000189301	0.552611	0.017169736	2.247704662
LIPID-N-0598	PS(18:0_22:6)	GP	PS	834.528511	835.536336	[M-H]-	C46H78NO10P	0.000685511	0.000738893	0.000794326	0.000710831	0.000697854	0.000717573	0.000858487	0.001027088	0.000980301	0.000999252	0.000924525	0.000968816	0.974045	1.10522E-05	1.325313098
LIPID-N-0602	CerP(d18:1/16:0)	SL	CerP	616.470602	617.478426	[M-H]-	C34H68NO6P	8.67925E-06	8.76622E-06	1.36177E-05	8.72051E-06	8.69936E-06	8.73149E-06	2.08451E-05	7.03037E-05	4.29516E-05	5.40304E-05	3.64135E-05	5.10488E-05	0.376629	0.000366324	4.816835047
LIPID-N-0606	CerP(d18:1/24:0)	SL	CerP	728.595802	729.603626	[M-H]-	C42H84NO6P	4.59017E-06	7.46089E-06	7.51633E-06	5.95185E-06	5.25397E-06	6.31439E-06	5.12324E-06	2.51825E-05	9.00522E-06	1.55577E-05	1.00184E-05	1.65669E-05	0.164025	0.030682762	2.196259717
LIPID-N-0609	CerP(d18:1/18:1)	SL	CerP	642.486275	643.494076	[M-H]-	C36H70NO6P	0.0001655	0.000161662	0.000115702	0.000163679	0.000164612	0.000163195	0.000212256	0.000989966	0.000231921	0.000538962	0.000365526	0.000635187	1.11564	0.018015419	3.182766174
LIPID-N-0618	LPA(0:0/18:2)	GP	LPA	433.235517	434.243343	[M-H]-	C21H39O7P	1.46945E-05	1.37959E-05	1.57984E-05	1.42682E-05	1.44867E-05	1.41548E-05	1.23813E-05	1.04405E-05	9.85301E-06	1.0091E-05	1.13068E-05	1.09327E-05	0.121952	1.40931E-05	0.745485364
LIPID-N-0623	PA(16:0_16:0)	GP	PA	647.465182	648.473007	[M-H]-	C35H69O8P	1.0372E-05	2.91247E-06	1.54789E-05	6.83368E-06	8.6471E-06	5.89161E-06	1.82188E-05	9.40961E-05	1.33395E-05	4.60494E-05	3.12752E-05	5.84041E-05	0.359168	0.017262516	5.213506202
LIPID-N-0624	PA(16:0_18:0)	GP	PA	675.496482	676.504307	[M-H]-	C37H73O8P	0.000175473	0.000140049	0.000172004	0.00015867	0.000167282	0.000154197	0.000231432	0.000290989	0.00020754	0.00024134	0.00023608	0.000259792	0.574968	6.62149E-05	1.516185492
LIPID-N-0635	PA(18:1_18:1)	GP	PA	699.496482	700.504307	[M-H]-	C39H73O8P	2.63838E-05	5.32212E-05	5.15524E-05	3.91137E-05	3.25894E-05	4.2503E-05	7.85033E-05	0.000131052	7.85525E-05	9.9817E-05	8.85023E-05	0.000106877	0.471589	0.000118	2.377306789
LIPID-N-0636	PA(16:0_22:2)	GP	PA	727.527782	728.535607	[M-H]-	C41H77O8P	5.74804E-06	9.0184E-06	9.17034E-06	7.29928E-06	6.50425E-06	7.7123E-06	1.32768E-05	1.73221E-05	8.75559E-06	1.22254E-05	1.27835E-05	1.47435E-05	0.146446	0.001402803	1.740425174
LIPID-N-0639	PA(18:2_18:2)	GP	PA	695.465182	696.473007	[M-H]-	C39H69O8P	3.34134E-06	1.85348E-06	4.69506E-06	2.6356E-06	2.9973E-06	2.4477E-06	6.18452E-06	3.13582E-05	2.46812E-06	1.41699E-05	9.93074E-06	1.91841E-05	0.1991	0.028473363	4.63513369
LIPID-N-0650	PA(18:1_22:6)	GP	PA	745.480832	746.488657	[M-H]-	C43H71O8P	3.13068E-05	1.84644E-05	3.63443E-05	2.52152E-05	2.83372E-05	2.35933E-05	5.57482E-05	6.50372E-05	3.25391E-05	4.57023E-05	5.10353E-05	5.7082E-05	0.303591	0.001001253	1.881305411
LIPID-P-0001	DL-Carnitine	FA	CAR	162.1134315	161.105194	[M+H]+	C7H15NO3	0.00218467	0.00173637	0.001735038	0.001972026	0.002081009	0.00191541	0.001130087	0.000795226	0.002232668	0.001650442	0.001374205	0.001124176	1.41856	0.029949339	0.714593042
LIPID-P-0002	Carnitine C2:0	FA	CAR	204.1240515	203.115759	[M+H]+	C9H17NO4	0.002251159	0.005545656	0.005116442	0.003813846	0.003012949	0.004229913	0.005647473	0.008963083	0.004903688	0.006547919	0.006069906	0.00731931	3.0962	0.007511804	1.645867197
LIPID-P-0006	Carnitine C4-OH	FA	CAR	248.1503765	247.141974	[M+H]+	C11H21NO5	0.002443909	0.006028426	0.003951851	0.004144162	0.003272761	0.004596856	0.000892977	0.001545879	0.004093346	0.003061512	0.001910317	0.001752936	2.60873	0.021837218	0.542474299
LIPID-P-0007	Carnitine C6:0	FA	CAR	260.1868715	259.178359	[M+H]+	C13H25NO4	5.9575E-05	6.47684E-05	9.47554E-05	6.20384E-05	6.07759E-05	6.26943E-05	3.79544E-05	0.000223343	0.000143225	0.000175676	0.000102565	0.000154722	0.513319	0.021714254	2.069873263
LIPID-P-0008	Carnitine C5-OH	FA	CAR	262.1660815	261.157624	[M+H]+	C12H23NO5	0.000173733	0.000173248	0.000119782	0.000173503	0.000173621	0.000173442	0.000106267	3.38873E-05	0.000157756	0.000107584	0.000106885	7.53613E-05	0.498656	0.005690359	0.595283736
LIPID-P-0010	Carnitine C8:0	FA	CAR	288.2182815	287.209659	[M+H]+	C15H29NO4	3.5818E-06	5.69245E-06	1.06323E-05	4.58295E-06	4.06985E-06	4.84951E-06	3.47654E-06	9.09661E-05	1.47936E-05	4.56468E-05	2.32602E-05	5.24987E-05	0.345885	0.029735852	6.903613147
LIPID-P-0013	Carnitine C10:0	FA	CAR	316.2496915	315.240959	[M+H]+	C17H33NO4	2.26046E-06	2.64541E-06	9.07938E-06	2.44305E-06	2.34947E-06	2.49167E-06	2.84142E-06	2.41083E-05	9.46739E-06	1.53976E-05	8.73199E-06	1.53722E-05	0.182701	0.017027027	3.569392029
LIPID-P-0014	Carnitine C12:0	FA	CAR	344.2811015	343.272259	[M+H]+	C19H37NO4	5.61541E-06	6.86435E-06	2.15165E-05	6.20782E-06	5.9042E-06	6.36555E-06	4.11109E-06	4.0668E-05	4.09589E-05	4.08411E-05	2.13425E-05	2.96881E-05	0.277702	0.009859865	3.384729775
LIPID-P-0018	Carnitine C15:0	FA	CAR	386.32504	385.319209	[M+H]+	C22H43NO4	1.97866E-06	5.0081E-05	1.62477E-05	2.47952E-05	1.31014E-05	3.08701E-05	3.6316E-06	8.80739E-06	1.03117E-05	9.7024E-06	6.47964E-06	7.48486E-06	0.234296	0.052369433	0.338631803
LIPID-P-0021	Carnitine C16:0	FA	CAR	400.3439215	399.334859	[M+H]+	C23H45NO4	0.000560232	0.000218497	0.001048858	0.000398136	0.000481212	0.000354978	0.000252902	0.001757685	0.00280938	0.002383398	0.001252397	0.001470603	2.0507	0.014040153	3.241883885
LIPID-P-0022	Carnitine C16-OH	FA	CAR	416.3388365	415.329774	[M+H]+	C23H45NO5	4.15678E-05	4.88268E-05	0.000159985	4.5011E-05	4.32463E-05	4.59277E-05	5.558E-05	0.000199136	0.00042428	0.000333087	0.000185769	0.000191541	0.78479	0.01361656	3.612897312
LIPID-P-0026	Carnitine C3:1-2OH	FA	CAR	248.1134123	247.105589	[M+H]+	C10H17NO6	0.002190009	0.005226099	0.003689655	0.003630126	0.002892048	0.004013558	0.000790654	0.001424634	0.00371572	0.002787731	0.001727556	0.001596741	2.41554	0.024185211	0.556478877
LIPID-P-0027	Carnitine C4:1-2OH	FA	CAR	262.1290623	261.121239	[M+H]+	C11H19NO6	0.000195781	0.000190573	0.000132766	0.000193311	0.000194577	0.000192653	0.000111428	3.99255E-05	0.000190159	0.000129308	0.000119816	8.53156E-05	0.510511	0.011028603	0.614689799
LIPID-P-0028	Carnitine C5:1	FA	CAR	244.1554615	243.147059	[M+H]+	C12H21NO4	2.12714E-05	5.08293E-05	3.31509E-05	3.52917E-05	2.81061E-05	3.90246E-05	2.42597E-05	8.25831E-06	3.49627E-05	2.41463E-05	2.42065E-05	1.73193E-05	0.212391	0.046610727	0.641163207
LIPID-P-0031	Carnitine C8:1	FA	CAR	286.2025765	285.194009	[M+H]+	C15H27NO4	1.03537E-06	4.56847E-06	6.29135E-06	2.71124E-06	1.85233E-06	3.15744E-06	6.79861E-06	2.68983E-05	1.98467E-05	2.27029E-05	1.42599E-05	1.97178E-05	0.242197	0.000473295	5.619045115
LIPID-P-0033	Carnitine C10:1	FA	CAR	314.2339865	313.225309	[M+H]+	C17H31NO4	3.16168E-06	3.28681E-06	6.43697E-06	3.22103E-06	3.19062E-06	3.23684E-06	6.35659E-06	1.07967E-05	1.03665E-05	1.05407E-05	8.31952E-06	9.38929E-06	0.148102	8.89919E-05	2.474900967
LIPID-P-0035	Carnitine C12:1	FA	CAR	342.2653965	341.256609	[M+H]+	C19H35NO4	5.73185E-06	8.1273E-06	1.79503E-05	6.86809E-06	6.28575E-06	7.17062E-06	9.01963E-06	3.12541E-05	2.68938E-05	2.86599E-05	1.82336E-05	2.38564E-05	0.231818	0.003901861	2.645449374
LIPID-P-0038	Carnitine C14:1-OH	FA	CAR	386.2917215	385.282824	[M+H]+	C21H39NO5	6.87061E-06	1.47181E-05	4.7543E-05	1.05929E-05	8.68519E-06	1.1584E-05	2.65004E-05	4.44308E-05	9.81138E-05	7.63699E-05	4.9896E-05	4.75359E-05	0.387652	0.00781707	3.428680117
LIPID-P-0046	Carnitine C10:2	FA	CAR	312.2182815	311.209659	[M+H]+	C17H29NO4	1.17717E-06	5.40592E-07	1.13763E-06	8.7522E-07	1.02997E-06	7.94826E-07	1.79142E-06	2.70372E-06	3.38227E-06	3.10743E-06	2.40881E-06	2.53617E-06	0.0830632	3.82892E-05	2.867445727
LIPID-P-0052	Cholesterol	SL	Cho	369.4	386.354865	(M-H2O+H)+	C27H46O	0.000713519	0.000808263	0.000853091	0.000758459	0.000735427	0.000770425	0.000982548	0.001792082	0.000953593	0.001293218	0.001128295	0.001414948	1.35398	0.003831886	1.630606881
LIPID-P-0066	CE(18:1)	SL	CE	668.64394	650.60018	[M+NH4]+	C45H78O2	1.44623E-06	4.3289E-07	7.36612E-07	9.65568E-07	1.21191E-06	8.37592E-07	2.73321E-06	1.9234E-05	2.74411E-06	9.42321E-06	5.87174E-06	1.16421E-05	0.167908	0.014001306	9.172477227
LIPID-P-0073	CE(18:2)	SL	CE	666.62824	648.58453	[M+NH4]+	C45H76O2	1.31335E-05	5.49011E-06	4.08161E-06	9.50799E-06	1.13661E-05	8.5427E-06	1.47204E-05	4.17255E-05	1.3798E-05	2.51099E-05	1.95945E-05	2.91517E-05	0.238864	0.006795818	2.764665512
LIPID-P-0083	CE(20:4)	SL	CE	690.58484	672.58453	[M+NH4]+	C47H76O2	4.38949E-06	3.65409E-06	8.37516E-07	4.04067E-06	4.21944E-06	3.94779E-06	1.12969E-05	1.27893E-05	3.45536E-06	7.236E-06	9.39176E-06	1.0859E-05	0.145994	0.003382292	2.609330933
LIPID-P-0102	Cer(d18:0/16:0)	SL	Cer	540.535569	539.527744	[M+H]+	C34H69NO3	7.15103E-06	7.71096E-06	5.78015E-06	7.41663E-06	7.28051E-06	7.48734E-06	4.97163E-06	2.94407E-05	1.13008E-05	1.86483E-05	1.13878E-05	1.91839E-05	0.177727	0.032001491	2.216685758
LIPID-P-0113	Cer(d18:1/20:0)	SL	Cer	594.58252	593.574694	[M+H]+	C38H75NO3	1.07406E-05	5.99063E-06	1.58695E-05	8.48753E-06	9.64225E-06	7.88765E-06	1.00738E-05	1.9947E-05	2.10631E-05	2.0611E-05	1.50172E-05	1.71461E-05	0.167537	0.006728715	1.771776827
LIPID-P-0120	Cer(d18:1/16:1)	SL	Cer	536.504225	535.496444	[M+H]+	C34H65NO3	1.9132E-05	1.80486E-05	2.18337E-05	1.86181E-05	1.88815E-05	1.84813E-05	2.21471E-05	3.45469E-05	2.30885E-05	2.77297E-05	2.47661E-05	2.89899E-05	0.170782	0.002734506	1.402389671
LIPID-P-0128	Cer(d16:1/20:0)	SL	Cer	566.6	565.543394	[M+H]+	C36H71NO3	2.9853E-07	9.57981E-07	5.44132E-07	6.11329E-07	4.51015E-07	6.94612E-07	1.54934E-06	3.21087E-06	1.94286E-06	2.45646E-06	1.9749E-06	2.50865E-06	0.0817347	6.04636E-05	3.834909815
LIPID-P-0137	Cer(d18:2/20:0)	SL	Cer	592.6	591.559044	[M+H]+	C38H73NO3	3.50326E-06	4.99569E-06	9.13747E-06	4.21117E-06	3.84835E-06	4.39965E-06	8.72845E-06	9.37916E-06	6.55874E-06	7.70113E-06	8.2465E-06	8.73563E-06	0.109308	0.006655689	1.639762188
LIPID-P-0141	Cer(d18:2/24:0)	SL	Cer	648.6	647.621644	[M+H]+	C42H81NO3	4.04568E-05	3.49679E-05	3.23311E-05	3.78532E-05	3.91876E-05	3.716E-05	2.50378E-05	4.22276E-05	8.80159E-06	2.23406E-05	2.37725E-05	3.17422E-05	0.20301	0.035545454	0.693479032
LIPID-P-0152	CerP(d18:1/16:1)	SL	CerP	616.470625	615.462776	[M+H]+	C34H66NO6P	4.92744E-06	2.80518E-06	2.59405E-06	3.92078E-06	4.4367E-06	3.65276E-06	5.92947E-06	3.11633E-05	4.61897E-06	1.53706E-05	1.03586E-05	1.9343E-05	0.197918	0.02446579	3.885224878
LIPID-P-0161	Coenzyme Q10	PR	CoQ	863.69147	862.68391	[M+H]+	C59H90O4	0.00111943	0.001640484	0.001899636	0.001366583	0.001239914	0.001432388	0.001192797	0.000801983	0.001271566	0.001081365	0.00114052	0.000994324	1.16199	0.020103944	0.745255176
LIPID-P-0174	DG(16:0_18:0)	GL	DG	614.581716	596.537975	[M+NH4]+	C37H72O5	0.000308279	0.000482809	0.000187303	0.000391064	0.000348636	0.000413106	0.000222542	0.000108461	0.000241666	0.000187712	0.000206202	0.000163993	0.790787	0.00446984	0.530489257
LIPID-P-0188	DG(14:0_16:1)	GL	DG	556.503466	538.459725	[M+NH4]+	C33H62O5	1.8083E-05	9.26465E-06	1.74161E-05	1.39002E-05	1.60439E-05	1.27865E-05	1.81077E-05	2.94167E-05	1.89359E-05	2.31811E-05	2.04878E-05	2.43437E-05	0.171217	0.004866465	1.536932037
LIPID-P-0201	DG(18:0_18:1)	GL	DG	640.597366	622.553625	[M+NH4]+	C39H74O5	0.000170541	0.000239686	0.000198156	0.000203339	0.00018653	0.000212071	9.79145E-05	4.80682E-05	0.000230376	0.000156533	0.000125415	9.2013E-05	0.529635	0.019023089	0.619932653
LIPID-P-0211	DG(16:1_16:1)	GL	DG	582.519116	564.475375	[M+NH4]+	C35H64O5	3.98005E-06	8.66944E-07	2.87937E-06	2.5034E-06	3.2602E-06	2.11024E-06	4.84621E-06	1.21384E-05	1.86831E-05	1.60323E-05	1.0094E-05	1.09769E-05	0.191652	0.000819112	4.664736712
LIPID-P-0217	DG(18:0_18:2)	GL	DG	638.581716	620.537975	[M+NH4]+	C39H72O5	0.000168424	0.000256561	0.000164296	0.000210231	0.000188804	0.000221362	0.00012492	7.74368E-05	0.00020294	0.000152106	0.000137674	0.000111661	0.497063	0.013302341	0.666901881
LIPID-P-0220	DG(18:0_20:2)	GL	DG	666.60974	648.569275	[M+NH4]+	C41H76O5	2.53779E-06	8.59614E-07	1.92519E-06	1.74177E-06	2.14974E-06	1.52984E-06	5.35381E-07	1.86064E-07	2.11249E-06	1.3322E-06	9.092E-07	5.96917E-07	0.0554082	0.043607535	0.527949378
LIPID-P-0232	DG(18:2_20:1)	GL	DG	664.597366	646.553625	[M+NH4]+	C41H74O5	8.27188E-06	1.16111E-05	1.52037E-05	9.85579E-06	9.04401E-06	1.02775E-05	7.46643E-06	4.64231E-06	1.09308E-05	8.38369E-06	7.89675E-06	6.49134E-06	0.105691	0.042304648	0.712861264
LIPID-P-0234	DG(18:0_20:3)	GL	DG	664.58539	646.553625	[M+NH4]+	C41H74O5	2.02844E-06	5.75488E-06	5.27238E-06	3.79601E-06	2.89011E-06	4.26663E-06	4.65942E-06	1.01603E-05	7.24908E-06	8.42826E-06	6.42752E-06	8.03951E-06	0.114444	0.004449293	1.872845892
LIPID-P-0238	DG(16:1_18:3)	GL	DG	606.519116	588.475375	[M+NH4]+	C37H64O5	1.55027E-09	1.71804E-09	1.71994E-09	1.62985E-09	1.58906E-09	1.65104E-09	2.00192E-06	3.65072E-06	6.33892E-06	5.25008E-06	3.52575E-06	3.57972E-06	0.126923	6.52945E-05	2469.732101
LIPID-P-0243	DG(18:0_20:4)	GL	DG	662.581716	644.537975	[M+NH4]+	C41H72O5	3.49654E-05	0.000108794	7.37434E-05	6.99848E-05	5.20369E-05	7.93087E-05	8.50094E-05	0.000188969	0.000141744	0.000160872	0.000120599	0.000150125	0.52017	0.002453977	2.023043092
LIPID-P-0247	DG(18:2_18:3)	GL	DG	632.534766	614.491025	[M+NH4]+	C39H66O5	4.9798E-06	2.93786E-06	4.84737E-06	4.01124E-06	4.50764E-06	3.75336E-06	6.49175E-06	6.15174E-06	1.87813E-05	1.36658E-05	9.85736E-06	8.25711E-06	0.153318	0.010245237	2.524440585
LIPID-P-0248	DG(16:1_20:4)	GL	DG	632.534766	614.491025	[M+NH4]+	C39H66O5	1.55027E-09	1.60385E-06	1.33928E-06	7.61574E-07	3.72052E-07	9.63931E-07	4.17266E-06	4.48368E-06	1.15395E-05	8.68159E-06	6.28797E-06	5.50879E-06	0.151783	0.00052128	8.066694505
LIPID-P-0256	DG(18:0_22:5)	GL	DG	688.58801	670.553625	[M+NH4]+	C43H74O5	3.68533E-06	9.11212E-06	5.42565E-06	6.25943E-06	4.94017E-06	6.94479E-06	4.77279E-06	1.91763E-06	2.33885E-06	2.16823E-06	3.5509E-06	2.84558E-06	0.108175	0.005182717	0.483783007
LIPID-P-0257	DG(18:1_22:4)	GL	DG	688.597366	670.553625	[M+NH4]+	C43H74O5	7.22286E-06	2.35353E-05	1.44401E-05	1.49604E-05	1.09948E-05	1.70205E-05	7.82375E-06	5.62937E-06	1.00977E-05	8.28785E-06	8.04148E-06	6.99982E-06	0.158992	0.014728563	0.531676667
LIPID-P-0264	DG(18:2_22:4)	GL	DG	686.581716	668.537975	[M+NH4]+	C43H72O5	1.6946E-06	1.75723E-05	8.25342E-06	9.22593E-06	5.36603E-06	1.12312E-05	3.60407E-06	1.55111E-06	4.3957E-06	3.24352E-06	3.43492E-06	2.62141E-06	0.144688	0.027951417	0.353383982
LIPID-P-0313	HexCer(d18:2/24:1)	SL	HexCer	808.7	807.658819	[M+H]+	C48H89NO8	6.01968E-06	8.39627E-06	5.69415E-06	7.14698E-06	6.56923E-06	7.44712E-06	4.06731E-06	9.6294E-06	5.21586E-06	7.00354E-06	5.4448E-06	7.2519E-06	0.0572021	0.632181316	0.935536771
LIPID-P-0325	Hex3Cer(d18:1/16:0)	SL	HexCer	1024.67334	1023.670569	[M+H]+	C52H97NO18	4.4515E-06	1.61971E-06	8.45389E-07	3.10829E-06	3.79671E-06	2.75066E-06	7.44998E-07	1.91514E-06	1.10688E-06	1.43426E-06	1.06836E-06	1.43404E-06	0.0733745	0.027345323	0.464853594
LIPID-P-0357	LPC(0:0/18:0)	GP	LPC	524.371617	523.363791	[M+H]+	C26H54NO7P	5.84244E-06	2.81339E-06	2.44136E-06	4.40566E-06	5.14203E-06	4.02312E-06	5.16931E-06	1.8624E-05	5.83057E-06	1.10125E-05	7.91055E-06	1.25371E-05	0.149139	0.017032912	2.47624437
LIPID-P-0359	LPC(0:0/19:0)	GP	LPC	538.387627	537.379441	[M+H]+	C27H56NO7P	2.19604E-06	1.07697E-06	1.15742E-06	1.66523E-06	1.93727E-06	1.5239E-06	1.40434E-06	5.32225E-06	3.40027E-06	4.17876E-06	2.70592E-06	3.83577E-06	0.0835423	0.008280865	2.181406413
LIPID-P-0361	LPC(0:0/20:0)	GP	LPC	552.402917	551.395091	[M+H]+	C28H58NO7P	1.13473E-06	6.90921E-07	8.40191E-07	9.24215E-07	1.0321E-06	8.68166E-07	7.5018E-07	2.10855E-06	1.75059E-06	1.89558E-06	1.28753E-06	1.64208E-06	0.0492829	0.010317638	1.718388515
LIPID-P-0363	LPC(22:0/0:0)	GP	LPC	580.434217	579.426391	[M+H]+	C30H62NO7P	3.91304E-07	8.65971E-07	7.71795E-07	6.16454E-07	5.01062E-07	6.764E-07	6.41834E-07	2.14404E-06	1.24871E-06	1.61136E-06	1.09667E-06	1.54897E-06	0.0526329	0.00704458	2.168879309
LIPID-P-0369	LPC(17:1/0:0)	GP	LPC	508.33932	507.332491	[M+H]+	C25H50NO7P	9.01893E-05	5.81863E-05	3.66978E-05	7.50093E-05	8.27892E-05	7.09676E-05	5.22877E-05	1.93256E-05	7.13836E-05	5.02978E-05	5.13542E-05	3.75228E-05	0.282617	0.064474478	0.681838322
LIPID-P-0372	LPC(19:1/0:0)	GP	LPC	536.37085	535.363791	[M+H]+	C27H54NO7P	5.937E-05	3.6371E-05	2.25675E-05	4.84608E-05	5.40519E-05	4.55563E-05	3.07792E-05	9.13908E-06	4.81933E-05	3.23746E-05	3.15277E-05	2.18593E-05	0.23699	0.068475067	0.652731727
LIPID-P-0373	LPC(0:0/20:1)	GP	LPC	550.387267	549.379441	[M+H]+	C28H56NO7P	0.000177764	8.54002E-05	6.13331E-05	0.000133953	0.000156406	0.000122288	3.91876E-05	2.78384E-05	0.000111199	7.74343E-05	5.71305E-05	4.44809E-05	0.482092	0.015270537	0.484668285
LIPID-P-0378	LPC(0:0/18:2)	GP	LPC	520.340317	519.332491	[M+H]+	C26H50NO7P	0.003807454	0.002731117	0.001496597	0.003296912	0.003558571	0.00316098	0.000865427	0.000221313	0.001504124	0.00098453	0.000921303	0.000619015	2.90921	0.000201575	0.283393298
LIPID-P-0380	LPC(0:0/20:2)	GP	LPC	548.371617	547.363791	[M+H]+	C28H54NO7P	0.000664013	0.000352657	0.000191053	0.000516327	0.000592018	0.000477005	0.000163323	8.51576E-05	0.000370445	0.000254891	0.000206281	0.000153975	0.980877	0.009098836	0.441833034
LIPID-P-0381	LPC(20:2/0:0)	GP	LPC	548.371617	547.363791	[M+H]+	C28H54NO7P	0.00068055	0.000392134	0.000187309	0.000543745	0.000613859	0.00050732	0.000162343	7.80564E-05	0.000360845	0.000246303	0.000201732	0.000148323	1.03671	0.005727261	0.409448297
LIPID-P-0387	LPC(0:0/22:4)	GP	LPC	572.371617	571.363791	[M+H]+	C30H54NO7P	0.000856264	0.000598318	0.000243639	0.000733912	0.000796619	0.000701336	0.000244643	0.00014676	0.000178939	0.000165905	0.000207704	0.000181386	1.34832	0.000432162	0.286339018
LIPID-P-0388	LPC(22:4/0:0)	GP	LPC	572.371617	571.363791	[M+H]+	C30H54NO7P	0.000903133	0.000647054	0.000244939	0.000781666	0.00084392	0.000749326	0.000308786	0.000197724	0.000210631	0.000205403	0.000260285	0.000233268	1.32946	0.000880329	0.339588455
LIPID-P-0391	LPC(22:5/0:0)	GP	LPC	570.363792	569.348141	[M+H]+	C30H52NO7P	0.002007939	0.001806504	0.000824884	0.001912392	0.001961361	0.001886953	0.000981076	0.000122185	0.000559603	0.00038243	0.000700229	0.000450604	2.16727	0.00027016	0.307319021
LIPID-P-0393	LPC(O-14:0)	GP	LPC-O	454.329725	453.321926	[M+H]+	C22H48NO6P	3.45847E-06	2.16054E-06	2.13884E-06	2.84282E-06	3.15835E-06	2.6789E-06	1.17463E-06	3.84247E-06	1.47307E-06	2.43278E-06	1.76488E-06	2.66207E-06	0.0464508	0.281552555	0.812140386
LIPID-P-0399	LPC(O-16:1)	GP	LPC-O	480.345402	479.337576	[M+H]+	C24H50NO6P	0.007989211	0.004135141	0.002600168	0.0061611	0.00709803	0.005674364	0.00280414	0.0019892	0.004852599	0.003692798	0.003221042	0.002689077	2.96011	0.023502706	0.571895149
LIPID-P-0403	LPC(O-18:2)	GP	LPC-O	506.361025	505.353226	[M+H]+	C26H52NO6P	2.41738E-05	1.52469E-05	1.08419E-05	1.99395E-05	2.21096E-05	1.88121E-05	1.29397E-05	2.354E-05	7.01381E-06	1.37077E-05	1.33E-05	1.77221E-05	0.123647	0.231281117	0.793919168
LIPID-P-0411	LPE(18:0/0:0)	GP	LPE	482.324664	481.316841	[M+H]+	C23H48NO7P	0.007776136	0.002812056	0.00180481	0.005421511	0.006628286	0.00479459	0.001828245	0.001970879	0.004313159	0.003364434	0.002548928	0.0022993	2.79692	0.05684318	0.558358506
LIPID-P-0412	LPE(20:0/0:0)	GP	LPE	510.355965	509.348141	[M+H]+	C25H52NO7P	9.91189E-06	9.10372E-06	8.0155E-06	9.52855E-06	9.72501E-06	9.42648E-06	2.9114E-06	5.77892E-06	6.36656E-06	6.12854E-06	4.42068E-06	5.00723E-06	0.129215	3.68765E-05	0.549500721
LIPID-P-0413	LPE(22:0/0:0)	GP	LPE	538.387265	537.379441	[M+H]+	C27H56NO7P	4.6396E-06	7.13771E-06	3.30114E-06	5.82454E-06	5.21724E-06	6.14003E-06	1.95775E-06	5.51667E-06	4.83751E-06	5.1126E-06	3.43781E-06	4.33555E-06	0.0667348	0.152830374	0.781081496
LIPID-P-0417	LPE(0:0/18:1)	GP	LPE	480.309014	479.301191	[M+H]+	C23H46NO7P	0.000105673	5.15318E-05	6.12815E-05	7.99921E-05	9.31539E-05	7.31545E-05	5.56316E-05	0.000212845	0.000200522	0.000205513	0.000125947	0.000163473	0.554622	0.009868386	2.073920404
LIPID-P-0421	LPE(22:1/0:0)	GP	LPE	536.371617	535.363791	[M+H]+	C27H54NO7P	1.91406E-06	5.97078E-07	1.9357E-07	1.28937E-06	1.60953E-06	1.12305E-06	5.66736E-07	4.68264E-06	4.27898E-06	4.44248E-06	2.38499E-06	3.37722E-06	0.0894489	0.010948556	2.933553429
LIPID-P-0423	LPE(0:0/18:2)	GP	LPE	478.293364	477.285541	[M+H]+	C23H44NO7P	0.000787759	0.000466468	0.000307717	0.00063536	0.000713467	0.000594784	0.000190504	0.000133562	0.000463024	0.000329578	0.000255749	0.000202983	1.09984	0.003811066	0.449401248
LIPID-P-0431	LPE(22:3/0:0)	GP	LPE	532.340316	531.332491	[M+H]+	C27H50NO7P	1.03821E-05	9.02641E-06	8.14239E-06	9.73907E-06	1.00686E-05	9.56786E-06	7.08807E-06	8.94626E-06	1.03174E-05	9.76201E-06	8.34251E-06	8.60324E-06	0.0519976	0.282210212	0.932069066
LIPID-P-0435	LPE(0:0/22:5)	GP	LPE	528.309014	527.301191	[M+H]+	C27H46NO7P	0.00019337	0.000160253	0.000104943	0.000177662	0.000185712	0.000173479	0.000135393	3.03968E-05	9.9601E-05	7.15703E-05	0.000105451	7.30394E-05	0.55097	0.002232559	0.517823543
LIPID-P-0466	LPS(20:3/0:0)	GP	LPS	548.298846	547.291021	[M+H]+	C26H46NO9P	4.09029E-06	1.61838E-06	3.30267E-06	2.91778E-06	3.51871E-06	2.6056E-06	1.76739E-06	8.45113E-06	7.84634E-06	8.0913E-06	4.73417E-06	6.33932E-06	0.108265	0.016217058	2.062192736
LIPID-P-0471	PC(14:0_14:0)	GP	PC	678.507381	677.499556	[M+H]+	C36H72NO8P	0.000255604	4.40926E-05	7.89128E-05	0.000155278	0.000206696	0.000128565	0.00038312	0.00027793	0.001354128	0.000918221	0.000634155	0.000480321	1.39964	0.009854404	4.657284519
LIPID-P-0472	PC(16:0_14:0)	GP	PC	706.538681	705.530856	[M+H]+	C38H76NO8P	0.000181157	8.55071E-05	0.000121443	0.000135787	0.00015904	0.000123707	0.000289209	0.000279238	0.00044017	0.000374986	0.00032945	0.000307766	0.89934	3.1356E-05	2.505224298
LIPID-P-0473	PC(15:0_16:0)	GP	PC	720.554331	719.546506	[M+H]+	C39H78NO8P	0.001255836	0.000877081	0.00105547	0.00107618	0.001168256	0.001028347	0.002736268	0.004144778	0.00131262	0.002459767	0.002606551	0.003270827	2.53252	0.001449309	2.558485717
LIPID-P-0474	PC(16:0_16:0)	GP	PC	734.569981	733.562156	[M+H]+	C40H80NO8P	0.001819496	0.001519228	0.001598953	0.001677069	0.001750065	0.001639148	0.002553876	0.003032738	0.001925404	0.002373922	0.002469453	0.002712705	1.81574	0.000305807	1.506213609
LIPID-P-0479	PC(14:0_16:1)	GP	PC	704.523031	703.515206	[M+H]+	C38H74NO8P	0.000239396	9.25988E-05	0.000156327	0.000169765	0.000205452	0.000151226	0.000523719	0.000655313	0.001240367	0.001003395	0.000748752	0.000708401	1.59304	0.000146837	4.808946921
LIPID-P-0480	PC(15:0_16:1)	GP	PC	718.538681	717.530856	[M+H]+	C39H76NO8P	4.15334E-05	1.20486E-05	2.68578E-05	2.75478E-05	3.47156E-05	2.38241E-05	8.64758E-05	0.000176802	6.66619E-05	0.000111273	9.81093E-05	0.000132092	0.572076	0.000430533	4.031859175
LIPID-P-0482	PC(16:0_18:1)	GP	PC	760.585631	759.577806	[M+H]+	C42H82NO8P	0.004075478	0.005382632	0.006205929	0.004695504	0.004377733	0.004860586	0.008825766	0.005445629	0.009322299	0.007752079	0.00832206	0.007079887	3.30736	0.00132547	1.579428979
LIPID-P-0483	PC(17:0_18:1)	GP	PC	774.601281	773.593456	[M+H]+	C43H84NO8P	0.00024818	0.000443141	0.00042731	0.000340657	0.000293261	0.000365278	0.001306419	0.000714867	0.000953375	0.000856769	0.001095472	0.000931109	1.57747	3.64888E-05	2.766047744
LIPID-P-0487	PC(18:1_22:0)	GP	PC	844.679531	843.671706	[M+H]+	C48H94NO8P	2.63528E-05	2.18993E-05	2.98391E-05	2.42404E-05	2.5323E-05	2.36779E-05	1.9698E-05	0.000126004	5.46567E-05	8.35557E-05	4.9656E-05	8.26267E-05	0.402738	0.014404453	2.750218252
LIPID-P-0493	PC(19:0_18:2)	GP	PC	800.616931	799.609106	[M+H]+	C45H86NO8P	7.03649E-05	5.78809E-05	6.72803E-05	6.44433E-05	6.74782E-05	6.28667E-05	8.29293E-05	0.00029147	0.000157879	0.000211989	0.000143476	0.000207386	0.667255	0.002403459	2.805765993
LIPID-P-0494	PC(18:0_20:2)	GP	PC	814.632581	813.624756	[M+H]+	C46H88NO8P	0.000256173	0.000175523	0.000263476	0.000217918	0.000237524	0.000207733	0.000211357	0.001982496	0.00070789	0.001224161	0.000686501	0.00124617	1.70062	0.010802198	4.460258406
LIPID-P-0496	PC(18:1_24:1)	GP	PC	870.695181	869.687356	[M+H]+	C50H96NO8P	1.10636E-05	7.86578E-06	4.27329E-06	9.54675E-06	1.03241E-05	9.1429E-06	4.09848E-06	6.95185E-05	1.88613E-05	3.93797E-05	2.06502E-05	4.17537E-05	0.293486	0.030835033	3.720322957
LIPID-P-0497	PC(14:0_18:3)	GP	PC	728.523031	727.515206	[M+H]+	C40H74NO8P	5.95096E-05	5.43818E-05	8.58136E-05	5.70773E-05	5.83239E-05	5.64297E-05	0.000118526	8.86293E-05	0.000392171	0.000269224	0.000189224	0.000145783	0.714147	0.013567796	3.239412102
LIPID-P-0500	PC(16:0_20:3)	GP	PC	784.585631	783.577806	[M+H]+	C44H82NO8P	0.000500581	0.000514764	0.000732542	0.000507309	0.000503861	0.0005091	0.000567806	0.002023837	0.001064045	0.001452802	0.000982991	0.001432475	1.62545	0.006496027	2.302202388
LIPID-P-0501	PC(17:0_20:3)	GP	PC	798.601281	797.593456	[M+H]+	C45H84NO8P	0.000121176	8.66142E-05	0.00012607	0.000104782	0.000113184	0.000100417	0.000135618	0.000378932	0.000164616	0.000251423	0.000189947	0.000271559	0.67717	0.007128382	2.134319631
LIPID-P-0504	PC(18:0_24:3)	GP	PC	868.679531	867.671706	[M+H]+	C50H94NO8P	1.74026E-05	1.08756E-05	9.55618E-06	1.43066E-05	1.58934E-05	1.34823E-05	5.45246E-06	8.23641E-05	2.91447E-05	5.07009E-05	2.66802E-05	5.0727E-05	0.314907	0.031186828	3.006369079
LIPID-P-0505	PC(14:0_20:4)	GP	PC	754.538681	753.530856	[M+H]+	C42H76NO8P	0.000522629	0.000517628	0.00075836	0.000520257	0.000521473	0.000519625	0.001266767	0.00049043	0.003506271	0.002284724	0.001744328	0.001202838	2.08533	0.019851027	3.123645079
LIPID-P-0508	PC(20:4_17:0)	GP	PC	796.569981	793.562156	[M+H]+	C45H80NO8P	0.000172131	0.0002285	0.000229536	0.000198869	0.000185165	0.000205988	0.000558935	0.000436056	0.000305537	0.000358403	0.000464858	0.00045242	0.944539	0.000121019	2.111321755
LIPID-P-0516	PC(17:1_20:4)	GP	PC	794.569981	793.562156	[M+H]+	C45H80NO8P	1.61334E-05	2.37052E-05	2.12011E-05	1.9725E-05	1.78843E-05	2.06812E-05	3.25439E-05	8.22306E-05	2.98047E-05	5.10394E-05	4.12208E-05	5.89307E-05	0.332097	0.004421578	2.478584005
LIPID-P-0519	PC(24:1_20:4)	GP	PC	892.679531	891.671706	[M+H]+	C52H94NO8P	7.06164E-06	5.72853E-06	7.20005E-06	6.4293E-06	6.75338E-06	6.26094E-06	3.98568E-06	1.99791E-05	2.46703E-05	2.27701E-05	1.27982E-05	1.58992E-05	0.193572	0.008699719	2.538490873
LIPID-P-0520	PC(14:0_22:6)	GP	PC	778.538681	777.530856	[M+H]+	C44H76NO8P	6.95415E-05	5.70849E-05	0.000101073	6.36329E-05	6.66611E-05	6.20598E-05	0.000148619	7.30651E-05	0.000529913	0.00034487	0.000240688	0.000168301	0.812491	0.023190532	3.583962266
LIPID-P-0521	PC(15:1_22:5)	GP	PC	792.554331	791.546506	[M+H]+	C45H78NO8P	2.98082E-05	2.07158E-05	5.66606E-05	2.54954E-05	2.77057E-05	2.43471E-05	6.37934E-05	4.94062E-05	7.37344E-05	6.38804E-05	6.38342E-05	5.76035E-05	0.348094	0.000544827	2.015084933
LIPID-P-0523	PC(22:6_17:0)	GP	PC	820.585631	819.577806	[M+H]+	C47H82NO8P	0.000100392	0.000109203	0.00014728	0.000104571	0.000102429	0.000105684	0.000189002	0.000149759	0.000202449	0.000181108	0.000185298	0.000169951	0.519803	6.21408E-05	1.6093686
LIPID-P-0526	PC(16:1_22:6)	GP	PC	804.554331	803.546506	[M+H]+	C46H78NO8P	0.000112732	6.67785E-05	0.000138904	9.09347E-05	0.000102106	8.51312E-05	0.000118775	0.00031425	0.000353482	0.000337591	0.00022143	0.000261514	0.803807	0.001127638	2.693726046
LIPID-P-0527	PC(18:1_22:6)	GP	PC	832.585631	831.577806	[M+H]+	C48H82NO8P	0.00123148	0.001001372	0.001709831	0.001122332	0.001178272	0.001093271	0.001448853	0.003395674	0.004104255	0.003817249	0.002559955	0.002920856	2.64018	0.001189331	2.487112161
LIPID-P-0528	PC(20:1_22:6)	GP	PC	860.616931	859.609106	[M+H]+	C50H86NO8P	6.5423E-05	3.62374E-05	5.12523E-05	5.15793E-05	5.86743E-05	4.78934E-05	4.17132E-05	0.000138455	0.000156772	0.000149353	9.22109E-05	0.000112181	0.485936	0.005829783	2.220426596
LIPID-P-0530	PC(20:2_22:6)	GP	PC	858.601281	857.593456	[M+H]+	C50H84NO8P	8.12081E-05	7.15642E-05	8.9714E-05	7.66337E-05	7.89781E-05	7.54157E-05	7.35038E-05	0.000259823	0.000147171	0.0001928	0.00012947	0.000185762	0.564369	0.008061059	2.087646467
LIPID-P-0531	PC(O-16:0_14:0)	GP	PC-O	692.559419	691.551591	[M+H]+	C38H78NO7P	0.00016622	8.05686E-05	9.40483E-05	0.000125593	0.000146414	0.000114776	0.000199504	0.000496919	0.000225194	0.000335255	0.000263189	0.000364125	0.855989	0.002019574	2.589522551
LIPID-P-0535	PC(O-16:0_22:0)	GP	PC-O	804.684619	803.676791	[M+H]+	C46H94NO7P	2.75241E-05	2.65419E-05	1.91315E-05	2.70582E-05	2.7297E-05	2.69342E-05	4.08643E-05	6.18432E-05	6.37219E-05	6.2961E-05	5.12307E-05	5.58136E-05	0.349206	1.38207E-05	2.177756783
LIPID-P-0536	PC(O-16:0_14:1)	GP	PC-O	690.543769	689.535941	[M+H]+	C38H76NO7P	0.000103516	0.000103064	8.05295E-05	0.000103302	0.000103412	0.000103244	0.000109936	0.000608417	0.000185468	0.000356781	0.00022574	0.000390997	0.884956	0.015448653	3.144267394
LIPID-P-0537	PC(O-16:0_16:1)	GP	PC-O	718.575066	717.567241	[M+H]+	C40H80NO7P	0.000512363	0.000375011	0.000318055	0.000447212	0.000480603	0.000429866	0.000696112	0.001937951	0.000655219	0.001174781	0.000920673	0.00135998	1.61301	0.005735	2.63145728
LIPID-P-0538	PC(O-18:1_16:0)	GP	PC-O	746.606325	745.598541	[M+H]+	C42H84NO7P	0.005560116	0.007135801	0.005960742	0.006307515	0.005924464	0.00650651	0.008901476	0.01309878	0.009801741	0.011137185	0.00995033	0.011309973	4.22131	4.00519E-05	1.716786492
LIPID-P-0541	PC(O-18:1_22:0)	GP	PC-O	830.700225	829.692441	[M+H]+	C48H96NO7P	4.22379E-05	3.45193E-05	2.06737E-05	3.85767E-05	4.04531E-05	3.76019E-05	4.71372E-05	0.000187882	6.2542E-05	0.00011331	7.81814E-05	0.000125555	0.496618	0.010377871	2.871161905
LIPID-P-0544	PC(O-16:0_18:2)	GP	PC-O	744.590719	743.582891	[M+H]+	C42H82NO7P	0.021607267	0.022237218	0.018544211	0.021906073	0.021752931	0.02198563	0.014341128	0.008311188	0.012287675	0.010677025	0.012622162	0.010760489	6.32401	2.1247E-06	0.538919563
LIPID-P-0545	PC(O-18:0_18:2)	GP	PC-O	772.622019	771.614191	[M+H]+	C44H86NO7P	0.000202275	0.000348668	0.000338159	0.000271714	0.000236126	0.000290202	0.00093674	0.000201567	0.001120825	0.000748485	0.000848423	0.000569081	1.30387	0.006434381	2.622846985
LIPID-P-0546	PC(O-18:1_20:1)	GP	PC-O	800.653325	799.645491	[M+H]+	C46H90NO7P	5.81746E-05	3.92268E-05	2.05036E-05	4.9187E-05	5.37933E-05	4.67941E-05	0.000104187	0.000189191	0.000105944	0.000139663	0.00012083	0.000150351	0.598518	8.41123E-05	3.026634048
LIPID-P-0547	PC(O-18:1_22:1)	GP	PC-O	828.684625	827.676791	[M+H]+	C48H94NO7P	1.59612E-05	4.1422E-06	3.84311E-06	1.03551E-05	1.32283E-05	8.86243E-06	2.60206E-05	5.6777E-05	4.88987E-05	5.20898E-05	3.82506E-05	4.62512E-05	0.375747	3.04303E-05	4.757527504
LIPID-P-0549	PC(O-16:1_18:2)	GP	PC-O	742.575025	741.567241	[M+H]+	C42H80NO7P	0.1309975	0.138617527	0.131233398	0.134611927	0.132759488	0.135574271	0.105546696	0.049040309	0.100071897	0.079401889	0.093281199	0.074175987	14.0853	0.000151749	0.623938357
LIPID-P-0550	PC(O-18:1_18:2)	GP	PC-O	770.606325	769.598541	[M+H]+	C44H84NO7P	0.004951034	0.006300068	0.004888836	0.005590925	0.005262973	0.005761296	0.005203728	0.003525732	0.004290068	0.003980479	0.004629856	0.004153046	2.08662	0.004667676	0.787141076
LIPID-P-0553	PC(O-14:0_20:4)	GP	PC-O	740.559419	739.551591	[M+H]+	C42H78NO7P	0.000431939	0.000390779	0.000642264	0.000412415	0.000422421	0.000407217	0.000303184	6.148E-05	0.00029041	0.000197684	0.00025369	0.000170685	0.955669	0.001211335	0.471783279
LIPID-P-0560	PC(O-18:1_20:4)	GP	PC-O	794.606325	793.598541	[M+H]+	C46H84NO7P	0.000174853	0.00022451	0.000268177	0.000198407	0.000186335	0.000204678	0.000440839	0.000626818	0.000196577	0.000370843	0.000408001	0.000502496	0.896499	0.005006972	2.02518189
LIPID-P-0563	PC(O-24:1_20:4)	GP	PC-O	878.700225	877.692441	[M+H]+	C52H96NO7P	2.86851E-05	2.55492E-05	3.40319E-05	2.71976E-05	2.796E-05	2.68016E-05	2.90375E-05	0.000206251	3.81663E-05	0.000106248	6.52597E-05	0.000126146	0.492898	0.033205678	3.355009254
LIPID-P-0573	PE(18:0_18:0)	GP	PE	748.585631	747.577806	[M+H]+	C41H82NO8P	4.07117E-05	4.70038E-05	3.86375E-05	4.36962E-05	4.21666E-05	4.44909E-05	3.83139E-05	5.87239E-05	4.06626E-05	4.79782E-05	4.28478E-05	4.97038E-05	0.123614	0.297519613	1.083844106
LIPID-P-0574	PE(20:0_18:0)	GP	PE	776.616931	775.609106	[M+H]+	C43H86NO8P	1.75352E-05	1.43938E-05	1.88679E-05	1.60451E-05	1.68088E-05	1.56484E-05	1.73401E-05	4.98896E-05	1.75199E-05	3.0631E-05	2.35754E-05	3.4939E-05	0.212578	0.035291723	1.751219893
LIPID-P-0577	PE(16:1_16:0)	GP	PE	690.507381	689.499556	[M+H]+	C37H72NO8P	0.000225512	7.23869E-05	0.000151611	0.00015288	0.000190105	0.000133541	0.0001608	0.000878148	0.000396771	0.00059175	0.000362974	0.00058545	1.12643	0.007674605	3.213582892
LIPID-P-0578	PE(15:0_18:1)	GP	PE	704.523031	703.515206	[M+H]+	C38H74NO8P	1.20597E-05	8.21492E-06	1.67299E-05	1.0236E-05	1.11707E-05	9.75043E-06	1.99293E-05	0.000116673	2.32757E-05	6.11058E-05	3.92468E-05	7.26831E-05	0.402663	0.014358947	4.884190467
LIPID-P-0580	PE(17:0_18:1)	GP	PE	732.554331	731.546506	[M+H]+	C40H78NO8P	4.40121E-05	4.7042E-05	7.37415E-05	4.54492E-05	4.47127E-05	4.58319E-05	8.48889E-05	0.000557489	9.62956E-05	0.000283099	0.000177877	0.00034181	0.870169	0.017957148	5.12471247
LIPID-P-0581	PE(20:1_16:0)	GP	PE	746.569981	745.562156	[M+H]+	C41H80NO8P	0.002970999	0.002281563	0.003497786	0.002643977	0.00281158	0.002556907	0.002787698	0.020579678	0.004511335	0.011019711	0.00664964	0.012665258	5.01658	0.027044089	3.472765755
LIPID-P-0582	PE(20:1_18:0)	GP	PE	774.601281	773.593456	[M+H]+	C43H84NO8P	0.000145925	0.000122115	0.000163077	0.000134631	0.000140419	0.000131624	0.000129432	0.00046375	0.000170641	0.000289363	0.000204461	0.000316434	0.667964	0.033656282	1.878847948
LIPID-P-0587	PE(18:1_16:1)	GP	PE	716.523031	715.515206	[M+H]+	C39H74NO8P	0.008288068	0.004499939	0.00743454	0.006491235	0.007412134	0.006012827	0.003492987	0.00537833	0.005229862	0.005289998	0.004336031	0.004786143	2.67428	0.01093318	0.710369768
LIPID-P-0590	PE(19:0_18:2)	GP	PE	758.569981	757.562156	[M+H]+	C42H80NO8P	1.81967E-05	1.57453E-05	1.71283E-05	1.70339E-05	1.76298E-05	1.67243E-05	1.78813E-05	0.00010837	2.53339E-05	5.89673E-05	3.71563E-05	6.79098E-05	0.359805	0.026226156	3.08046068
LIPID-P-0592	PE(22:2_18:0)	GP	PE	800.616931	799.609106	[M+H]+	C45H86NO8P	9.73326E-05	6.0708E-05	5.62975E-05	7.99604E-05	8.88639E-05	7.5335E-05	6.20784E-05	0.000529234	0.000206195	0.000337039	0.000191073	0.000337106	0.859772	0.012443038	3.626464986
LIPID-P-0595	PE(16:1_18:2)	GP	PE	714.507381	713.499556	[M+H]+	C39H72NO8P	3.13274E-05	1.19053E-05	2.49812E-05	2.21149E-05	2.68364E-05	1.9662E-05	2.972E-05	0.000136222	7.18781E-05	9.79402E-05	6.17247E-05	9.3896E-05	0.472571	0.002850097	3.591253377
LIPID-P-0597	PE(18:1_18:2)	GP	PE	742.538681	741.530856	[M+H]+	C41H76NO8P	0.003408347	0.003278219	0.004575425	0.003346623	0.003378257	0.003330189	0.003840373	0.00955569	0.006549463	0.007767115	0.005682553	0.007355148	3.49991	0.002731066	1.911630601
LIPID-P-0602	PE(18:0_24:3)	GP	PE	826.632581	825.624756	[M+H]+	C47H88NO8P	2.76275E-05	7.17875E-05	3.58073E-05	4.8574E-05	3.78387E-05	5.41511E-05	3.90863E-05	0.000144229	7.90288E-05	0.000105438	7.02141E-05	0.000102177	0.401343	0.020321609	1.958665266
LIPID-P-0611	PE(17:0_20:5)	GP	PE	752.523031	751.515206	[M+H]+	C42H74NO8P	1.04342E-05	5.69016E-06	9.01536E-06	8.18392E-06	9.33719E-06	7.5848E-06	9.09419E-06	2.00247E-05	1.77046E-05	1.86444E-05	1.35745E-05	1.636E-05	0.169429	0.001636195	1.898722987
LIPID-P-0613	PE(17:0_22:5)	GP	PE	780.554331	779.546506	[M+H]+	C44H78NO8P	7.27006E-05	8.07061E-05	7.52971E-05	7.64979E-05	7.45517E-05	7.75089E-05	9.96792E-05	0.000104228	9.30375E-05	9.75703E-05	9.86898E-05	0.000101082	0.305885	2.80143E-07	1.299662958
LIPID-P-0615	PE(18:0_24:5)	GP	PE	822.601281	821.593456	[M+H]+	C47H84NO8P	5.57596E-05	4.35486E-05	2.28867E-05	4.99675E-05	5.29361E-05	4.84254E-05	7.28308E-05	0.000186403	0.000190759	0.000188994	0.000127327	0.000152839	0.648749	0.000274674	3.360411052
LIPID-P-0616	PE(24:1_20:4)	GP	PE	850.632581	849.624756	[M+H]+	C49H88NO8P	2.04962E-05	2.25197E-05	1.32267E-05	2.14561E-05	2.09641E-05	2.17116E-05	5.17581E-05	5.40076E-05	0.000161621	0.000118033	8.28501E-05	7.03946E-05	0.51375	0.002566836	4.474907349
LIPID-P-0630	PE(P-18:0_16:0)	GP	PE-P	704.559416	703.551591	[M+H]+	C39H78NO7P	0.000174887	0.000147668	0.000137511	0.000161976	0.000168593	0.000158539	0.000186782	0.000315265	0.000166948	0.000227023	0.000205661	0.000252993	0.498727	0.013011694	1.427210287
LIPID-P-0632	PE(P-18:0_20:0)	GP	PE-P	760.622016	759.614191	[M+H]+	C43H86NO7P	1.00319E-05	8.09046E-06	7.14177E-06	9.11104E-06	9.58301E-06	8.86584E-06	7.73198E-06	4.2038E-05	1.06692E-05	2.33749E-05	1.50707E-05	2.67164E-05	0.209902	0.041157651	2.377724268
LIPID-P-0636	PE(P-16:0_18:1)	GP	PE-P	702.543766	701.535941	[M+H]+	C39H76NO7P	7.23423E-05	6.94109E-05	8.33866E-05	7.09518E-05	7.16645E-05	7.05816E-05	0.000127984	0.000416427	0.000154214	0.000260422	0.000190116	0.000287847	0.792193	0.003264278	3.27831858
LIPID-P-0637	PE(P-18:0_18:1)	GP	PE-P	730.575066	729.567241	[M+H]+	C41H80NO7P	1.32789E-05	1.81004E-05	1.6642E-05	1.55659E-05	1.43938E-05	1.61748E-05	1.84415E-05	5.26243E-05	2.35448E-05	3.53233E-05	2.63614E-05	3.77029E-05	0.248448	0.008220269	2.060398493
LIPID-P-0640	PE(P-16:0_18:2)	GP	PE-P	700.528116	699.520291	[M+H]+	C39H74NO7P	0.000245269	0.000153381	0.000190245	0.000201684	0.000224022	0.000190079	0.000148478	0.000143649	0.000128082	0.000134387	0.000141867	0.000142637	0.484003	0.000978862	0.696533997
LIPID-P-0642	PE(P-18:1_18:1)	GP	PE-P	728.559416	727.551591	[M+H]+	C41H78NO7P	0.000149346	0.00019874	0.00015739	0.000172775	0.000160767	0.000179013	0.000105279	0.000110806	0.000120702	0.000116694	0.000110634	0.000110708	0.47898	1.99551E-05	0.662872166
LIPID-P-0648	PE(P-17:0_20:3)	GP	PE-P	740.559416	739.551591	[M+H]+	C42H78NO7P	6.35885E-05	7.09609E-05	7.26943E-05	6.70855E-05	6.52932E-05	6.80166E-05	9.95243E-05	0.000188563	0.000114217	0.00014433	0.000120545	0.000149918	0.515513	0.000390063	2.004464554
LIPID-P-0661	PE(P-16:0_22:6)	GP	PE-P	748.528116	747.520291	[M+H]+	C43H74NO7P	0.000637435	0.000400304	0.000498401	0.000524956	0.000582603	0.000495009	0.000693569	0.000873581	0.001013428	0.000956784	0.000817053	0.000841464	1.16338	0.000121101	1.655419953
LIPID-P-0697	PS(16:0_18:1)	GP	PS	762.528511	761.520686	[M+H]+	C40H76NO10P	8.61138E-05	2.83535E-05	5.49922E-05	5.87162E-05	7.27578E-05	5.14216E-05	3.89199E-05	0.001164918	0.000131657	0.000550172	0.000278767	0.000661447	1.22408	0.035564899	8.019977357
LIPID-P-0708	PS(18:1_22:1)	GP	PS	844.622411	843.598936	[M+H]+	C46H86NO10P	3.12396E-05	2.71126E-05	3.36994E-05	2.9282E-05	3.02853E-05	2.87608E-05	2.98691E-05	0.000260939	7.68725E-05	0.000151428	8.68967E-05	0.000162056	0.599764	0.014833735	4.258024129
LIPID-P-0714	PS(16:0_20:4)	GP	PS	784.512861	783.505036	[M+H]+	C42H74NO10P	1.10505E-05	5.02356E-06	1.04162E-05	8.19171E-06	9.65686E-06	7.43056E-06	5.90481E-06	2.85675E-05	1.39484E-05	1.98697E-05	1.24563E-05	1.94138E-05	0.171232	0.034258903	1.934744904
LIPID-P-0715	PS(17:0_20:4)	GP	PS	798.528511	797.520686	[M+H]+	C43H76NO10P	2.07615E-06	3.16807E-07	2.48474E-06	1.24164E-06	1.66934E-06	1.01945E-06	1.79505E-06	1.27348E-05	1.3558E-06	5.96478E-06	3.75123E-06	7.63073E-06	0.121592	0.044343313	3.772924394
LIPID-P-0717	PS(19:0_20:4)	GP	PS	826.559811	825.551986	[M+H]+	C45H80NO10P	2.91622E-06	2.85329E-06	1.29519E-06	2.88637E-06	2.90167E-06	2.87842E-06	2.02199E-06	2.13969E-05	2.78484E-06	1.03235E-05	5.91655E-06	1.26017E-05	0.154295	0.052826284	3.499131568
LIPID-P-0727	SM(d18:0/12:0)	SL	SM	649.528451	648.520625	[M+H]+	C35H73N2O6P	1.907E-06	4.8216E-07	5.66682E-07	1.23115E-06	1.57753E-06	1.05121E-06	2.16366E-06	3.83499E-06	8.78904E-06	6.78243E-06	4.3305E-06	4.11652E-06	0.120823	0.0030344	4.404096396
LIPID-P-0729	SM(d18:0/14:0)	SL	SM	677.559751	676.551925	[M+H]+	C37H77N2O6P	3.58577E-05	1.7106E-05	1.37811E-05	2.69631E-05	3.15217E-05	2.4595E-05	3.09379E-05	0.000134238	0.00010441	0.000116492	7.10743E-05	9.83512E-05	0.508627	0.001342379	3.707689051
LIPID-P-0730	SM(d18:0/16:0)	SL	SM	705.591051	704.583225	[M+H]+	C39H81N2O6P	6.59776E-05	4.89375E-05	4.81182E-05	5.78949E-05	6.20374E-05	5.57429E-05	6.53936E-05	0.000293927	9.12321E-05	0.000173332	0.000116032	0.000192855	0.602715	0.015792835	2.753903868
LIPID-P-0731	SM(d18:0/17:0)	SL	SM	719.606701	718.598875	[M+H]+	C40H83N2O6P	4.47441E-05	3.38321E-05	3.38255E-05	3.95682E-05	4.22209E-05	3.81901E-05	6.76496E-05	0.000147057	6.24238E-05	9.67039E-05	8.128E-05	0.000109685	0.459771	0.001602691	2.430489576
LIPID-P-0732	SM(d18:0/18:0)	SL	SM	733.622351	732.614525	[M+H]+	C41H85N2O6P	0.001546718	0.00092719	0.00075429	0.001252856	0.001403464	0.001174615	0.001554733	0.001949621	0.002095399	0.002036353	0.001780678	0.001853636	1.64732	0.000665812	1.596573088
LIPID-P-0733	SM(d18:0/20:0)	SL	SM	761.653651	760.645825	[M+H]+	C43H89N2O6P	0.000285972	0.000364531	0.000354671	0.000323235	0.000304138	0.000333156	0.000578054	0.000480629	0.000711854	0.000618198	0.000596887	0.000546681	1.02424	1.56148E-05	1.79696598
LIPID-P-0735	SM(d18:1/12:0)	SL	SM	647.512801	646.504975	[M+H]+	C35H71N2O6P	2.48525E-05	7.23526E-06	7.20063E-06	1.64961E-05	2.07788E-05	1.42712E-05	2.18622E-05	7.38369E-05	0.000110946	9.59153E-05	5.66033E-05	6.40455E-05	0.459423	0.001746633	4.65912885
LIPID-P-0736	SM(d18:1/14:0)	SL	SM	675.544101	674.536275	[M+H]+	C37H75N2O6P	2.01207E-05	1.28496E-05	1.22951E-05	1.66718E-05	1.84394E-05	1.57535E-05	1.87002E-05	0.00012812	5.75294E-05	8.61215E-05	5.033E-05	8.39231E-05	0.452656	0.005072582	4.418211171
LIPID-P-0737	SM(d18:1/15:0)	SL	SM	689.559751	688.551925	[M+H]+	C38H77N2O6P	0.000394681	0.000303025	0.000306952	0.000351205	0.000373487	0.00033963	0.000432178	0.002539665	0.000700236	0.001445284	0.000907464	0.001612322	1.84701	0.013989809	3.691263633
LIPID-P-0738	SM(d18:1/16:0)	SL	SM	703.575401	702.567575	[M+H]+	C39H79N2O6P	0.000856746	0.000689508	0.000666706	0.00077742	0.000818075	0.000756299	0.001004095	0.003786116	0.001317638	0.002317479	0.001620252	0.00255557	2.22708	0.009064799	2.760531144
LIPID-P-0739	SM(d18:1/17:0)	SL	SM	717.591051	716.583225	[M+H]+	C40H81N2O6P	0.001462711	0.000990949	0.00084172	0.001238939	0.001353625	0.001179359	0.001878355	0.003611458	0.001643902	0.002440848	0.002142241	0.002776715	2.16689	0.00227489	2.050785414
LIPID-P-0740	SM(d18:1/18:0)	SL	SM	731.606701	730.598875	[M+H]+	C41H83N2O6P	0.000530673	0.000312512	0.000262119	0.000427192	0.000480228	0.000399641	0.000575243	0.000621556	0.000766343	0.000707698	0.000637383	0.000630548	0.994277	0.000459245	1.632743206
LIPID-P-0742	SM(d18:1/20:0)	SL	SM	759.638001	758.630175	[M+H]+	C43H87N2O6P	8.89129E-05	7.91885E-05	9.86214E-05	8.43003E-05	8.66643E-05	8.30722E-05	0.000141899	0.000109476	0.000194377	0.000159988	0.000150385	0.000132719	0.488398	0.000439172	1.706822346
LIPID-P-0745	SM(d18:1/23:0)	SL	SM	801.684951	800.677125	[M+H]+	C46H93N2O6P	0.001820529	0.001627904	0.001108177	0.001729161	0.001775988	0.001704834	0.002690001	0.00287811	0.004295523	0.003721409	0.003173873	0.003046149	2.57322	9.40904E-05	2.027837543
LIPID-P-0747	SM(d18:1/25:0)	SL	SM	829.716251	828.708425	[M+H]+	C48H97N2O6P	6.49803E-05	4.63471E-05	3.48097E-05	5.6142E-05	6.06717E-05	5.37887E-05	7.80769E-05	0.000133685	0.000108753	0.000118852	9.7206E-05	0.000112959	0.468341	0.000101619	2.050684509
LIPID-P-0749	SM(d18:2/14:0)	SL	SM	673.528451	672.520625	[M+H]+	C37H73N2O6P	4.37709E-05	1.83134E-05	2.52774E-05	3.16956E-05	3.78843E-05	2.84805E-05	4.69441E-05	0.000177689	7.03109E-05	0.000113804	7.83103E-05	0.000121226	0.514009	0.00453265	3.280535073
LIPID-P-0750	SM(d18:1/16:1)	SL	SM	701.559751	700.551925	[M+H]+	C39H77N2O6P	4.25204E-05	3.66134E-05	3.7896E-05	3.97185E-05	4.11545E-05	3.89725E-05	4.00499E-05	0.00024932	3.78335E-05	0.000123495	7.91969E-05	0.000152664	0.519414	0.047346857	2.881507248
LIPID-P-0751	SM(d18:1/17:1)	SL	SM	715.575401	714.567575	[M+H]+	C40H79N2O6P	2.18346E-05	2.21437E-05	2.49105E-05	2.19812E-05	2.19061E-05	2.20203E-05	2.92115E-05	0.000100588	2.70847E-05	5.68569E-05	4.21809E-05	6.74039E-05	0.338997	0.01958975	2.398626925
LIPID-P-0755	SM(d18:1/21:1)	SL	SM	771.638001	770.630175	[M+H]+	C44H87N2O6P	0.000489884	0.001399671	0.000820909	0.000921426	0.000700255	0.001036324	0.002183547	0.000741253	0.002835016	0.001986951	0.002091316	0.001508298	1.91896	0.01011415	2.113522383
LIPID-P-0756	SM(d18:1/22:1)	SL	SM	785.653651	784.645825	[M+H]+	C45H89N2O6P	0.000262408	0.000193681	0.000101673	0.000229809	0.000246516	0.000221129	0.000309436	0.001091342	0.000569185	0.000780681	0.000530515	0.000772705	1.33202	0.001934971	3.22961382
LIPID-P-0757	SM(d18:1/23:1)	SL	SM	799.669301	798.661475	[M+H]+	C46H91N2O6P	0.000128135	9.05218E-05	5.09274E-05	0.000110294	0.000119437	0.000105544	0.000236154	0.000454964	0.000265248	0.000342091	0.000285853	0.000358883	0.941079	6.72913E-05	3.212640042
LIPID-P-0759	SM(d18:1/25:1)	SL	SM	827.700601	826.692775	[M+H]+	C48H95N2O6P	1.06806E-05	6.47474E-06	3.82802E-06	8.68565E-06	9.70811E-06	8.15448E-06	1.17974E-05	5.38447E-05	5.1795E-06	2.4891E-05	1.79401E-05	3.34453E-05	0.245502	0.043566477	3.094741078
LIPID-P-0760	SM(d18:1/26:1)	SL	SM	841.716252	840.708425	[M+H]+	C49H97N2O6P	3.15376E-05	1.72921E-05	1.20042E-05	2.47805E-05	2.82436E-05	2.29814E-05	2.23134E-05	0.000166977	6.12875E-05	0.000104096	6.06808E-05	0.000106584	0.486606	0.011267087	3.814244816
LIPID-P-0761	SM(d18:2/18:1)	SL	SM	727.575401	726.567575	[M+H]+	C41H79N2O6P	4.35022E-05	1.37631E-05	1.5656E-05	2.9396E-05	3.66256E-05	2.56402E-05	5.49644E-05	7.26778E-05	3.24064E-05	4.87181E-05	5.2034E-05	6.09489E-05	0.313272	0.004688148	1.95493841
LIPID-P-0763	SM(d18:2/22:1)	SL	SM	783.638001	782.630175	[M+H]+	C45H87N2O6P	0.000275224	0.000185761	8.95516E-05	0.000232789	0.000254537	0.00022149	0.000222274	0.000559572	0.000274338	0.00038987	0.0003009	0.000412606	0.73982	0.023802075	1.714817847
LIPID-P-0765	SM(d18:2/24:1)	SL	SM	811.669301	810.661475	[M+H]+	C47H91N2O6P	7.10642E-05	5.96314E-05	3.02939E-05	6.56413E-05	6.84206E-05	6.41974E-05	9.3781E-05	0.000178987	7.59834E-05	0.000117704	0.000105004	0.000136953	0.466979	0.004638815	1.971928193
LIPID-P-0767	SM(d18:2/26:1)	SL	SM	839.700601	838.692775	[M+H]+	C49H95N2O6P	3.32704E-05	1.84909E-05	1.7556E-05	2.626E-05	2.9853E-05	2.43935E-05	3.08251E-05	0.000122661	6.23456E-05	8.67759E-05	5.70737E-05	8.53972E-05	0.43025	0.003723028	2.970677188
LIPID-P-0769	TG(10:0_12:0_14:0)	GL	TG	656.57776	638.54854	[M+NH4]+	C39H74O6	3.09571E-06	3.16712E-06	2.90766E-06	3.12958E-06	3.11222E-06	3.1386E-06	2.8636E-06	4.97373E-05	2.86629E-06	2.18511E-05	1.17713E-05	2.81668E-05	0.244445	0.048432304	6.320798925
LIPID-P-0770	TG(8:0_14:0_16:0)	GL	TG	684.61102	666.57984	[M+NH4]+	C41H78O6	1.42056E-06	7.12931E-07	3.38847E-06	1.08491E-06	1.25693E-06	9.95541E-07	4.50953E-06	0.000450104	1.98867E-06	0.000183495	8.84781E-05	0.000244644	0.764039	0.044024718	109.8521741
LIPID-P-0772	TG(8:0_16:0_16:0)	GL	TG	712.64215	694.61114	[M+NH4]+	C43H82O6	1.76937E-05	3.49412E-06	6.2044E-06	1.09584E-05	1.44103E-05	9.16509E-06	3.24196E-05	0.000868187	2.18721E-05	0.000364666	0.000188289	0.000481899	1.07141	0.036990944	31.60760477
LIPID-P-0773	TG(10:0_14:0_16:0)	GL	TG	712.64349	694.61114	[M+NH4]+	C43H82O6	1.90803E-05	7.84039E-06	4.87622E-06	1.37489E-05	1.64813E-05	1.23294E-05	1.61498E-05	0.000132636	8.62123E-06	5.88524E-05	3.61832E-05	7.78357E-05	0.393601	0.047645113	4.441816437
LIPID-P-0775	TG(8:0_14:0_18:0)	GL	TG	712.64423	694.61114	[M+NH4]+	C43H82O6	3.64278E-06	1.71804E-09	1.40534E-06	1.91571E-06	2.80085E-06	1.45587E-06	9.00395E-06	0.000503916	7.24163E-06	0.000208416	0.000102556	0.000275881	0.814517	0.040056831	98.64447598
LIPID-P-0777	TG(12:0_14:0_16:0)	GL	TG	740.676814	722.64244	[M+NH4]+	C45H86O6	3.03318E-05	4.27488E-06	1.1682E-05	1.79722E-05	2.43066E-05	1.46814E-05	1.30185E-05	0.00037319	1.35509E-05	0.00015922	8.16072E-05	0.000207526	0.671585	0.052154318	8.21425821
LIPID-P-0778	TG(12:0_12:0_18:0)	GL	TG	740.676814	722.64244	[M+NH4]+	C45H86O6	6.18505E-06	5.70734E-07	2.89581E-06	3.52199E-06	4.88684E-06	2.81296E-06	5.45361E-06	5.51587E-05	5.68639E-06	2.57248E-05	1.49636E-05	3.23216E-05	0.268035	0.029616373	6.673988438
LIPID-P-0782	TG(14:0_14:0_16:0)	GL	TG	768.708116	750.67374	[M+NH4]+	C47H90O6	0.000106607	1.74194E-05	5.41992E-05	6.43022E-05	8.59838E-05	5.30387E-05	8.68735E-05	0.000319378	7.78107E-05	0.000175656	0.000128525	0.000210943	0.612638	0.024919679	2.618754121
LIPID-P-0785	TG(14:0_15:0_16:0)	GL	TG	782.7171	764.68939	[M+NH4]+	C48H92O6	6.10581E-06	6.35753E-06	5.04134E-06	6.22521E-06	6.16401E-06	6.257E-06	1.78886E-05	2.11477E-05	1.11486E-05	1.51987E-05	1.66267E-05	1.85791E-05	0.207657	1.71933E-05	2.782485434
LIPID-P-0786	TG(14:0_16:0_16:0)	GL	TG	796.739416	778.70504	[M+NH4]+	C49H94O6	0.000405309	9.80736E-05	0.000409174	0.000259577	0.000334266	0.000220776	0.000387708	0.00183548	0.000272775	0.000905738	0.000630735	0.001150998	1.44676	0.037422904	3.001105009
LIPID-P-0787	TG(15:0_16:0_16:0)	GL	TG	810.75201	792.72069	[M+NH4]+	C50H96O6	3.7091E-05	2.84241E-05	2.76242E-05	3.298E-05	3.50869E-05	3.18854E-05	3.11252E-05	0.000105809	3.6599E-05	6.46322E-05	4.68446E-05	7.23082E-05	0.315373	0.037136124	1.85051402
LIPID-P-0791	TG(16:0_16:0_17:0)	GL	TG	838.786364	820.75199	[M+NH4]+	C52H100O6	9.3407E-06	4.83839E-06	1.93016E-05	7.20511E-06	8.29963E-06	6.63651E-06	1.34213E-05	2.56947E-05	1.11253E-05	1.70266E-05	1.51127E-05	1.96825E-05	0.167934	0.026539361	1.834943937
LIPID-P-0802	TG(17:0_18:0_18:0)	GL	TG	894.84998	876.81459	[M+NH4]+	C56H108O6	3.61625E-06	2.40641E-06	3.48594E-06	3.04238E-06	3.3365E-06	2.88959E-06	2.60378E-06	3.78184E-06	2.57539E-06	3.06405E-06	2.81971E-06	3.2352E-06	0.0305867	0.664977462	0.96287466
LIPID-P-0809	TG(16:0_18:0_22:0)	GL	TG	936.895916	918.86154	[M+NH4]+	C59H114O6	1.08686E-06	6.87542E-07	1.84609E-06	8.97449E-07	9.94523E-07	8.47019E-07	4.98654E-07	1.06424E-06	5.46258E-07	7.56062E-07	6.19413E-07	8.11508E-07	0.0355511	0.095998149	0.67554757
LIPID-P-0817	TG(10:0_14:0_14:1)	GL	TG	682.59875	664.56419	[M+NH4]+	C41H76O6	1.55027E-09	1.71804E-09	1.71994E-09	1.62985E-09	1.58906E-09	1.65104E-09	3.00106E-06	0.000115055	1.63632E-09	4.66032E-05	2.34565E-05	6.30128E-05	0.389924	0.03989286	25474.2454
LIPID-P-0819	TG(8:0_16:0_16:1)	GL	TG	710.62518	692.59549	[M+NH4]+	C43H80O6	1.04057E-05	1.20051E-06	1.60763E-05	6.0394E-06	8.2772E-06	4.87686E-06	5.26491E-05	0.001109129	3.65827E-06	0.000451422	0.000239728	0.000615174	1.21181	0.037658067	52.72978699
LIPID-P-0820	TG(8:0_14:0_18:1)	GL	TG	710.62683	692.59549	[M+NH4]+	C43H80O6	2.37087E-06	1.71804E-09	3.09551E-06	1.24711E-06	1.82305E-06	9.47902E-07	8.69499E-06	0.000260109	2.59411E-06	0.000106899	5.4766E-05	0.000143442	0.585951	0.038702692	60.77326448
LIPID-P-0821	TG(10:0_12:0_18:1)	GL	TG	710.62885	692.59549	[M+NH4]+	C43H80O6	2.46475E-06	1.71804E-09	1.37559E-06	1.29645E-06	1.89522E-06	9.85394E-07	3.09016E-06	0.000108779	1.9494E-07	4.41762E-05	2.23651E-05	5.96826E-05	0.373346	0.044704162	29.71496269
LIPID-P-0822	TG(8:0_16:0_18:1)	GL	TG	738.65857	720.62679	[M+NH4]+	C45H84O6	2.93379E-05	2.52839E-06	5.48069E-06	1.66213E-05	2.31387E-05	1.32355E-05	4.15966E-05	0.001800174	3.89953E-05	0.000752349	0.000375037	0.000990476	1.53831	0.039316062	44.26076626
LIPID-P-0823	TG(12:0_14:0_16:1)	GL	TG	738.65991	720.62679	[M+NH4]+	C45H84O6	1.03744E-05	1.71804E-09	6.60629E-06	5.45429E-06	7.9759E-06	4.14431E-06	1.40054E-05	0.000177993	6.76546E-06	7.61201E-05	4.31457E-05	0.000101379	0.482885	0.034397879	12.13675905
LIPID-P-0824	TG(10:0_16:0_16:1)	GL	TG	738.66101	720.62679	[M+NH4]+	C45H84O6	6.20089E-06	5.11729E-07	5.13785E-06	3.50234E-06	4.88538E-06	2.78384E-06	1.4232E-05	0.000516789	1.66821E-06	0.000210314	0.000106221	0.000283523	0.819626	0.042187536	49.20276684
LIPID-P-0826	TG(12:0_15:0_16:1)	GL	TG	752.67365	734.64244	[M+NH4]+	C46H86O6	1.77936E-06	9.25625E-07	9.32915E-07	1.37441E-06	1.58195E-06	1.26659E-06	1.07004E-06	6.89203E-06	2.44884E-06	4.24853E-06	2.56118E-06	4.43144E-06	0.0916326	0.021374672	2.754418542
LIPID-P-0827	TG(12:0_16:0_16:1)	GL	TG	766.692466	748.65809	[M+NH4]+	C47H88O6	2.32092E-05	3.94177E-06	1.53805E-05	1.407E-05	1.8754E-05	1.16367E-05	1.90204E-05	0.000185773	1.77861E-05	8.58279E-05	5.03623E-05	0.000108839	0.480139	0.036409369	5.375286098
LIPID-P-0828	TG(10:0_16:0_18:1)	GL	TG	766.692466	748.65809	[M+NH4]+	C47H88O6	1.94266E-05	1.56668E-06	2.0947E-05	1.0955E-05	1.52968E-05	8.69949E-06	2.84295E-05	0.001059108	4.18571E-06	0.000431475	0.000217513	0.000580952	1.16568	0.044433279	30.19400728
LIPID-P-0829	TG(12:0_14:0_18:1)	GL	TG	766.692466	748.65809	[M+NH4]+	C47H88O6	3.51445E-05	1.04199E-05	2.15986E-05	2.34169E-05	2.94274E-05	2.02943E-05	2.64163E-05	0.000219505	1.89631E-05	0.000100191	6.10269E-05	0.000129465	0.501395	0.049123142	3.959804372
LIPID-P-0831	TG(12:0_15:0_18:1)	GL	TG	780.70343	762.67374	[M+NH4]+	C48H90O6	4.02449E-06	1.90317E-06	4.44586E-06	3.01828E-06	3.53398E-06	2.75038E-06	7.43526E-06	2.57075E-05	1.9814E-06	1.15915E-05	9.38511E-06	1.64339E-05	0.179191	0.025725316	3.686423612
LIPID-P-0832	TG(14:0_15:0_16:1)	GL	TG	780.70343	762.67374	[M+NH4]+	C48H90O6	9.31176E-06	1.71636E-05	1.42214E-05	1.30362E-05	1.11274E-05	1.40278E-05	1.66996E-05	3.41837E-05	1.36753E-05	2.19821E-05	1.91778E-05	2.56581E-05	0.178812	0.020541772	1.66535267
LIPID-P-0834	TG(14:0_16:0_16:1)	GL	TG	794.723766	776.68939	[M+NH4]+	C49H92O6	9.03995E-05	1.25516E-05	0.000116667	5.34737E-05	7.23986E-05	4.36422E-05	8.32944E-05	0.000946516	3.42264E-05	0.000403743	0.000233629	0.000541485	1.05942	0.051026247	5.763822075
LIPID-P-0839	TG(14:0_16:0_18:1)	GL	TG	822.755064	804.72069	[M+NH4]+	C51H96O6	0.000446339	6.52819E-05	0.000549789	0.000265591	0.000358227	0.000217467	0.000606407	0.003181491	0.000206867	0.001411719	0.000984209	0.001933094	1.97222	0.03561693	4.374737649
LIPID-P-0858	TG(16:0_18:1_22:0)	GL	TG	934.880266	916.84589	[M+NH4]+	C59H112O6	5.16153E-06	3.06843E-06	1.37249E-05	4.1687E-06	4.67754E-06	3.90436E-06	3.11558E-06	2.86022E-06	1.1243E-06	1.82742E-06	2.51126E-06	2.66195E-06	0.111784	0.063042131	0.406296912
LIPID-P-0875	TG(8:0_14:0_18:2)	GL	TG	708.61188	690.57984	[M+NH4]+	C43H78O6	5.5441E-07	2.23575E-07	6.16217E-07	3.97484E-07	4.7791E-07	3.55702E-07	2.65884E-06	6.29809E-05	5.60622E-07	2.58435E-05	1.35356E-05	3.48883E-05	0.288925	0.037452461	53.50547662
LIPID-P-0876	TG(8:0_16:1_16:1)	GL	TG	708.61066	690.57984	[M+NH4]+	C43H78O6	1.55027E-09	1.71804E-09	1.71994E-09	1.62985E-09	1.58906E-09	1.65104E-09	1.46635E-06	0.000161214	2.52266E-06	6.67994E-05	3.21165E-05	8.78665E-05	0.461628	0.040072514	35704.8104
LIPID-P-0879	TG(8:0_16:1_18:1)	GL	TG	736.64581	718.61114	[M+NH4]+	C45H82O6	3.2311E-06	1.71804E-09	2.02265E-06	1.6993E-06	2.48437E-06	1.29146E-06	1.05805E-05	0.000391965	5.54876E-06	0.000162064	8.1647E-05	0.000215656	0.72026	0.038486333	80.84002054
LIPID-P-0880	TG(8:0_16:0_18:2)	GL	TG	736.64233	718.61114	[M+NH4]+	C45H82O6	1.30441E-05	1.0914E-06	1.2384E-05	7.37455E-06	1.02803E-05	5.86502E-06	2.01607E-05	0.000591352	1.17302E-05	0.000246502	0.000126346	0.000327156	0.877989	0.03986199	26.44415456
LIPID-P-0884	TG(14:0_14:1_16:1)	GL	TG	764.67267	746.64244	[M+NH4]+	C47H86O6	1.63786E-05	1.17419E-05	1.10543E-05	1.41792E-05	1.53064E-05	1.35937E-05	9.78457E-06	0.000183962	1.02046E-05	8.05839E-05	4.29991E-05	0.000103873	0.45996	0.058002549	5.244819417
LIPID-P-0888	TG(10:0_16:0_18:2)	GL	TG	764.672	746.64244	[M+NH4]+	C47H86O6	1.78918E-05	2.16836E-06	2.0538E-05	1.04337E-05	1.4256E-05	8.44792E-06	2.09579E-05	0.00047446	7.58616E-06	0.00019669	0.0001034	0.00026364	0.775301	0.044104856	14.46698681
LIPID-P-0890	TG(15:0_14:1_16:1)	GL	TG	778.69275	760.65809	[M+NH4]+	C48H88O6	1.97693E-06	1.39385E-06	8.81393E-07	1.70036E-06	1.84211E-06	1.62672E-06	2.43037E-06	1.09959E-05	2.09376E-06	5.69953E-06	3.96406E-06	7.00074E-06	0.117776	0.020005252	3.416110793
LIPID-P-0894	TG(14:0_14:1_18:1)	GL	TG	792.708116	774.67374	[M+NH4]+	C49H90O6	7.72412E-05	8.10955E-06	5.71479E-05	4.44498E-05	6.12558E-05	3.57191E-05	8.32256E-05	0.000635417	3.72045E-05	0.000279506	0.000175308	0.000374004	0.887544	0.037427675	5.581317496
LIPID-P-0898	TG(14:0_15:0_18:2)	GL	TG	806.72247	788.68939	[M+NH4]+	C50H92O6	2.23876E-06	1.77363E-06	5.809E-06	2.01813E-06	2.13121E-06	1.95939E-06	4.56134E-06	2.23441E-05	1.7935E-06	1.01174E-05	7.16789E-06	1.37217E-05	0.162807	0.038977731	3.747991065
LIPID-P-0899	TG(15:0_16:1_16:1)	GL	TG	806.723764	788.68939	[M+NH4]+	C50H92O6	8.68339E-06	3.90492E-06	1.26339E-05	6.41681E-06	7.57846E-06	5.81333E-06	1.04421E-05	2.56001E-05	8.85177E-06	1.56356E-05	1.28785E-05	1.83723E-05	0.168869	0.018617841	2.038168525
LIPID-P-0900	TG(14:0_16:1_17:1)	GL	TG	806.72247	788.68939	[M+NH4]+	C50H92O6	2.87488E-06	1.45054E-06	2.54016E-06	2.19927E-06	2.54553E-06	2.01939E-06	9.62894E-06	2.32965E-05	4.73278E-06	1.22519E-05	1.08595E-05	1.62303E-05	0.200177	0.002263652	5.649384464
LIPID-P-0904	TG(14:0_16:1_18:1)	GL	TG	820.739416	802.70504	[M+NH4]+	C51H94O6	0.000243667	4.52495E-05	0.00058671	0.000149551	0.000197787	0.000124493	0.00046772	0.001797103	7.5778E-05	0.000772989	0.000610933	0.001123175	1.4556	0.045139272	3.597661761
LIPID-P-0906	TG(16:0_16:1_17:1)	GL	TG	834.755064	816.72069	[M+NH4]+	C52H96O6	1.31344E-05	4.84737E-06	1.47164E-05	9.20357E-06	1.12182E-05	8.157E-06	1.36095E-05	6.63618E-05	6.67291E-06	3.08495E-05	2.16974E-05	4.09855E-05	0.268304	0.050644851	2.940370795
LIPID-P-0908	TG(15:0_16:1_18:1)	GL	TG	834.75488	816.72069	[M+NH4]+	C52H96O6	1.88512E-05	6.74542E-06	2.63934E-05	1.31091E-05	1.6052E-05	1.15802E-05	3.31404E-05	0.000152903	6.876E-06	6.60232E-05	4.85669E-05	9.36238E-05	0.432231	0.03542448	4.325754524
LIPID-P-0911	TG(14:0_18:0_18:2)	GL	TG	848.770716	830.73634	[M+NH4]+	C53H98O6	8.3127E-05	4.65724E-06	0.000147882	4.59062E-05	6.49823E-05	3.59962E-05	0.000129355	0.000635898	2.60193E-05	0.000273046	0.000196766	0.000386403	0.875083	0.041511136	4.306578398
LIPID-P-0927	TG(16:0_16:1_22:1)	GL	TG	904.833316	886.79894	[M+NH4]+	C57H106O6	2.39051E-07	2.54347E-07	1.98118E-06	2.46306E-07	2.42588E-07	2.48238E-07	1.1237E-06	1.08595E-05	1.63632E-09	4.39953E-06	2.66052E-06	6.2012E-06	0.115495	0.048688843	7.860627131
LIPID-P-0942	TG(16:0_18:1_24:1)	GL	TG	960.88605	942.86154	[M+NH4]+	C61H114O6	8.77003E-07	1.13836E-07	6.14898E-07	5.15008E-07	7.00535E-07	4.18626E-07	1.06868E-06	7.01648E-06	2.33594E-07	2.98096E-06	1.9658E-06	4.14691E-06	0.0926308	0.040306365	5.374359453
LIPID-P-0952	TG(8:0_16:1_18:2)	GL	TG	734.62616	716.59549	[M+NH4]+	C45H80O6	6.61636E-07	5.89079E-07	6.77351E-07	6.2722E-07	6.44859E-07	6.18057E-07	1.37284E-06	9.35753E-05	2.15812E-06	3.91861E-05	1.91124E-05	5.12689E-05	0.350451	0.040165485	54.12850544
LIPID-P-0953	TG(10:0_14:0_18:3)	GL	TG	734.62885	716.59549	[M+NH4]+	C45H80O6	1.55027E-09	1.71804E-09	1.71994E-09	1.62985E-09	1.58906E-09	1.65104E-09	1.70013E-06	2.28219E-05	1.63632E-09	9.24484E-06	5.23963E-06	1.28325E-05	0.17729	0.030552702	5258.628953
LIPID-P-0954	TG(8:0_16:0_18:3)	GL	TG	734.62885	716.59549	[M+NH4]+	C45H80O6	1.55027E-09	1.71804E-09	1.71994E-09	1.62985E-09	1.58906E-09	1.65104E-09	1.72068E-09	7.32547E-05	1.20966E-06	3.0391E-05	1.42585E-05	3.97357E-05	0.310093	0.041943627	16113.61514
LIPID-P-0955	TG(14:1_14:1_16:1)	GL	TG	762.65607	744.62679	[M+NH4]+	C47H84O6	6.00608E-06	1.44749E-06	1.05803E-06	3.84379E-06	4.95199E-06	3.26808E-06	7.92891E-06	0.000155143	1.63632E-09	6.28408E-05	3.36901E-05	8.61391E-05	0.443658	0.044647153	16.80370916
LIPID-P-0956	TG(8:0_18:1_18:2)	GL	TG	762.65674	744.62679	[M+NH4]+	C47H84O6	8.65204E-06	1.15496E-06	1.09782E-05	5.09593E-06	6.91848E-06	4.14912E-06	3.36642E-05	0.000430154	2.08085E-05	0.000186611	0.000105417	0.000245653	0.773622	0.026030787	27.66832392
LIPID-P-0957	TG(10:0_16:0_18:3)	GL	TG	762.65912	744.62679	[M+NH4]+	C47H84O6	5.05749E-06	1.71804E-09	7.25567E-06	2.65937E-06	3.88843E-06	2.02087E-06	2.06425E-05	0.000315265	1.02415E-06	0.000128305	7.11511E-05	0.00017657	0.647476	0.035711854	34.13971454
LIPID-P-0958	TG(9:0_18:1_18:2)	GL	TG	776.67517	758.64244	[M+NH4]+	C48H86O6	1.55027E-09	1.71804E-09	3.32732E-06	1.62985E-09	1.58906E-09	1.65104E-09	5.32628E-06	5.4507E-06	1.63632E-09	2.20874E-06	3.86373E-06	4.54906E-06	0.105156	0.014794402	6.415952042
LIPID-P-0960	TG(14:1_16:1_16:1)	GL	TG	790.68787	772.65809	[M+NH4]+	C49H88O6	1.55027E-09	1.71804E-09	1.71994E-09	1.62985E-09	1.58906E-09	1.65104E-09	1.72068E-09	8.83917E-05	1.63632E-09	3.58034E-05	1.67976E-05	4.77152E-05	0.337973	0.045946608	19142.56726
LIPID-P-0962	TG(10:0_18:1_18:2)	GL	TG	790.69043	772.65809	[M+NH4]+	C49H88O6	1.55738E-05	3.14364E-06	1.21392E-05	9.67777E-06	1.26996E-05	8.10795E-06	2.90891E-05	0.000659185	4.50006E-06	0.000269676	0.000141957	0.00036532	0.923375	0.041319603	23.95961149
LIPID-P-0964	TG(14:1_16:1_18:1)	GL	TG	818.723766	800.68939	[M+NH4]+	C51H92O6	5.77336E-05	3.13257E-05	4.74016E-05	4.52075E-05	5.16273E-05	4.18724E-05	0.00012	0.000786867	3.18555E-05	0.000337668	0.000222116	0.000466001	1.01224	0.029998269	7.139303505
LIPID-P-0966	TG(14:0_16:1_18:2)	GL	TG	818.723766	800.68939	[M+NH4]+	C51H92O6	0.000148705	1.39114E-05	0.000146814	8.4768E-05	0.000117536	6.77447E-05	0.00016851	0.000919089	7.40871E-05	0.000416349	0.000284781	0.000558703	1.05631	0.035841716	4.178782237
LIPID-P-0968	TG(16:0_14:1_18:2)	GL	TG	818.72034	800.68939	[M+NH4]+	C51H92O6	3.66483E-05	6.75764E-06	4.9691E-05	2.24702E-05	2.97366E-05	1.86952E-05	6.07191E-05	0.000331956	2.55848E-05	0.000149678	0.000102453	0.000201563	0.655598	0.027140175	5.316828396
LIPID-P-0970	TG(16:1_16:1_17:1)	GL	TG	832.73663	814.70504	[M+NH4]+	C52H94O6	9.12314E-06	1.02247E-05	1.20037E-05	9.64563E-06	9.37785E-06	9.78474E-06	1.67631E-05	5.51159E-05	5.53967E-06	2.56202E-05	2.09183E-05	3.56864E-05	0.245426	0.039618967	2.653664317
LIPID-P-0972	TG(14:0_17:1_18:2)	GL	TG	832.73694	814.70504	[M+NH4]+	C52H94O6	1.17662E-06	6.60244E-07	1.89937E-06	9.31685E-07	1.05722E-06	8.66471E-07	2.61544E-06	9.42056E-06	1.63632E-09	3.81671E-06	3.179E-06	5.87438E-06	0.105297	0.043346314	3.778704701
LIPID-P-0973	TG(16:1_16:1_18:1)	GL	TG	846.75299	828.72069	[M+NH4]+	C53H96O6	0.000442946	4.40144E-05	0.000602438	0.000253719	0.0003507	0.000203338	0.000562663	0.00257967	0.000154141	0.001136586	0.000831912	0.001586673	1.73179	0.044149983	3.611536055
LIPID-P-0974	TG(16:0_16:1_18:2)	GL	TG	846.755066	828.72069	[M+NH4]+	C53H96O6	0.000485888	6.51616E-05	0.000811583	0.000286324	0.000388603	0.00023319	0.000868639	0.003700657	9.76429E-05	0.00155702	0.001191584	0.002275115	2.11959	0.03914801	4.267604817
LIPID-P-0977	TG(16:1_17:1_18:1)	GL	TG	860.7666	842.73634	[M+NH4]+	C54H98O6	8.1594E-06	1.71804E-09	1.4741E-05	4.28994E-06	6.27309E-06	3.2597E-06	1.56433E-05	5.74661E-05	3.43482E-06	2.53198E-05	2.01829E-05	3.62835E-05	0.271664	0.02813491	4.311256346
LIPID-P-0981	TG(16:1_18:1_18:1)	GL	TG	874.78491	856.75199	[M+NH4]+	C55H100O6	0.000834439	5.93603E-05	0.001350001	0.000466794	0.000655217	0.000368908	0.001196486	0.00490323	0.000142765	0.00207096	0.001606734	0.00303031	2.36226	0.052122681	3.467592224
LIPID-P-0983	TG(14:0_18:1_20:2)	GL	TG	874.786366	856.75199	[M+NH4]+	C55H100O6	1.03203E-05	2.46482E-06	2.56615E-05	6.59419E-06	8.50386E-06	5.60211E-06	2.82211E-05	5.74901E-05	2.20631E-06	2.45986E-05	2.65217E-05	3.98952E-05	0.269393	0.034746435	3.025237214
LIPID-P-0986	TG(17:1_18:1_18:1)	GL	TG	888.802014	870.76764	[M+NH4]+	C56H102O6	1.70228E-05	3.64893E-06	3.71565E-05	1.06791E-05	1.39303E-05	8.99013E-06	2.88616E-05	0.000140046	6.43147E-06	6.05514E-05	4.37284E-05	8.53229E-05	0.406897	0.044574058	3.99159081
LIPID-P-0993	TG(17:1_18:1_20:1)	GL	TG	916.82721	898.79894	[M+NH4]+	C58H106O6	1.55027E-09	1.71804E-09	1.71994E-09	1.62985E-09	1.58906E-09	1.65104E-09	1.76123E-06	3.64698E-06	1.63632E-09	1.47816E-06	1.62843E-06	2.50013E-06	0.0830338	0.003920303	1117.503098
LIPID-P-1016	TG(18:1_20:1_22:1)	GL	TG	986.91168	968.87719	[M+NH4]+	C63H116O6	1.97108E-06	3.74037E-07	1.95175E-06	1.21355E-06	1.60179E-06	1.01186E-06	2.39634E-06	1.20677E-05	8.90213E-07	5.41756E-06	3.81371E-06	7.37814E-06	0.120157	0.037212887	3.934437324
LIPID-P-1026	TG(10:0_16:2_18:2)	GL	TG	760.63928	742.61114	[M+NH4]+	C47H82O6	7.3331E-07	1.66104E-06	1.64272E-06	1.17336E-06	9.47831E-07	1.29053E-06	9.93369E-06	0.000104041	5.62367E-06	4.54871E-05	2.66131E-05	6.00501E-05	0.385598	0.021962578	33.79730661
LIPID-P-1027	TG(14:1_16:1_16:2)	GL	TG	788.67291	770.64244	[M+NH4]+	C49H86O6	1.55027E-09	1.71804E-09	1.71994E-09	1.62985E-09	1.58906E-09	1.65104E-09	1.19758E-06	2.06077E-05	1.9034E-06	9.47946E-06	5.08292E-06	1.17872E-05	0.174709	0.018876794	5077.834418
LIPID-P-1028	TG(10:0_18:1_18:3)	GL	TG	788.67285	770.64244	[M+NH4]+	C49H86O6	3.36442E-06	1.71804E-09	2.69266E-06	1.76938E-06	2.58686E-06	1.3447E-06	4.60933E-06	0.000110974	1.63632E-09	4.49504E-05	2.35348E-05	6.12951E-05	0.376042	0.044703009	20.86486827
LIPID-P-1029	TG(16:1_16:1_16:2)	GL	TG	816.70532	798.67374	[M+NH4]+	C51H90O6	1.66006E-06	1.71804E-09	2.05361E-06	8.73454E-07	1.2766E-06	6.6402E-07	4.32714E-06	7.59734E-06	2.00231E-06	4.26854E-06	4.29965E-06	5.72374E-06	0.117665	0.001259016	4.321751155
LIPID-P-1030	TG(14:1_16:1_18:2)	GL	TG	816.70752	798.67374	[M+NH4]+	C51H90O6	5.99987E-06	1.71804E-09	3.1666E-06	3.15475E-06	4.61291E-06	2.39724E-06	1.08283E-05	5.54952E-05	2.18521E-06	2.37781E-05	1.69035E-05	3.35691E-05	0.273915	0.02419055	7.384190051
LIPID-P-1032	TG(12:0_18:1_18:3)	GL	TG	816.708116	798.67374	[M+NH4]+	C51H90O6	1.39665E-05	1.47521E-06	1.24233E-05	8.04148E-06	1.10781E-05	6.46394E-06	1.21931E-05	9.25391E-05	7.13654E-06	4.17283E-05	2.60492E-05	5.47625E-05	0.33097	0.043750916	4.385684816
LIPID-P-1033	TG(14:0_16:1_18:3)	GL	TG	816.708116	798.67374	[M+NH4]+	C51H90O6	5.13345E-06	1.71804E-09	1.71994E-09	2.6993E-06	3.94683E-06	2.05121E-06	7.65608E-06	5.97147E-05	2.6472E-06	2.5762E-05	1.61502E-05	3.49633E-05	0.284226	0.027065041	10.61812951
LIPID-P-1035	TG(15:0_16:1_18:3)	GL	TG	830.72632	812.68939	[M+NH4]+	C52H92O6	9.69674E-07	4.2953E-07	5.18944E-07	7.13466E-07	8.44776E-07	6.45251E-07	7.49988E-07	2.40354E-09	1.63632E-09	1.94708E-09	3.99055E-07	2.27763E-07	0.0410288	0.011536658	0.335495551
LIPID-P-1040	TG(14:0_16:0_20:4)	GL	TG	844.74042	826.70504	[M+NH4]+	C53H94O6	7.1531E-06	1.1232E-06	2.05972E-05	4.29292E-06	5.7588E-06	3.5314E-06	1.90028E-05	6.72618E-05	8.98431E-06	3.25892E-05	2.53767E-05	4.34646E-05	0.307093	0.015793096	4.632477544
LIPID-P-1041	TG(16:0_16:1_18:3)	GL	TG	844.739416	826.70504	[M+NH4]+	C53H94O6	5.81694E-05	4.27908E-06	3.90599E-05	3.26075E-05	4.57083E-05	2.58016E-05	0.000100515	0.000185062	1.56592E-05	8.42748E-05	9.28959E-05	0.000132697	0.497338	0.01858468	2.971924956
LIPID-P-1046	TG(16:0_16:0_20:4)	GL	TG	872.77386	854.73634	[M+NH4]+	C55H98O6	1.32367E-05	9.23201E-06	0.00010128	1.13371E-05	1.23107E-05	1.08314E-05	5.6708E-05	0.000225856	2.15467E-05	0.000104301	7.90355E-05	0.000142439	0.534415	0.038597448	3.980884188
LIPID-P-1075	TG(18:1_24:1_18:2)	GL	TG	984.89502	966.86154	[M+NH4]+	C63H114O6	8.21658E-07	5.13714E-07	3.59965E-06	6.7559E-07	7.50452E-07	6.367E-07	2.65578E-06	1.39715E-05	5.03332E-07	5.95854E-06	4.20523E-06	8.42276E-06	0.131873	0.0385081	5.104085659
LIPID-P-1081	TG(16:0_16:2_16:3)	GL	TG	814.692466	796.65809	[M+NH4]+	C51H88O6	3.17529E-07	8.8191E-07	9.33737E-07	5.85233E-07	4.48032E-07	6.5651E-07	1.57553E-06	7.32867E-07	1.59003E-06	1.24284E-06	1.41946E-06	1.12296E-06	0.049296	0.002967099	2.009883506
LIPID-P-1082	TG(12:0_18:2_18:3)	GL	TG	814.69049	796.65809	[M+NH4]+	C51H88O6	4.49612E-06	1.76798E-06	2.39798E-06	3.20207E-06	3.86529E-06	2.85753E-06	5.13031E-06	2.63217E-05	4.09098E-06	1.30954E-05	8.86703E-06	1.64048E-05	0.18348	0.022264264	3.976454079
LIPID-P-1083	TG(14:1_16:1_18:3)	GL	TG	814.692466	796.65809	[M+NH4]+	C51H88O6	1.55027E-09	1.71804E-09	1.71994E-09	1.62985E-09	1.58906E-09	1.65104E-09	5.9333E-07	7.46835E-06	7.29144E-07	3.45881E-06	1.93763E-06	4.32604E-06	0.106366	0.015883366	1877.960686
LIPID-P-1086	TG(16:1_16:1_18:3)	GL	TG	842.71686	824.68939	[M+NH4]+	C53H92O6	3.57509E-06	1.71804E-09	2.95639E-06	1.88012E-06	2.74881E-06	1.42884E-06	1.10888E-05	4.10499E-05	1.63632E-09	1.66279E-05	1.36874E-05	2.55038E-05	0.241088	0.01979772	8.574366255
LIPID-P-1087	TG(14:0_18:2_18:3)	GL	TG	842.723766	824.68939	[M+NH4]+	C53H92O6	1.43951E-05	2.67194E-06	2.37428E-05	8.83441E-06	1.16843E-05	7.35388E-06	2.70721E-05	7.00313E-05	1.35882E-05	3.64501E-05	3.14716E-05	4.81234E-05	0.311801	0.011016865	3.301230412
LIPID-P-1088	TG(14:1_18:2_18:2)	GL	TG	842.72583	824.68939	[M+NH4]+	C53H92O6	4.19158E-06	1.71804E-09	8.35452E-06	2.20419E-06	3.22275E-06	1.67505E-06	1.69547E-05	3.71E-05	5.3335E-06	1.82003E-05	1.7539E-05	2.59864E-05	0.252266	0.003645898	6.163621913
LIPID-P-1089	TG(12:0_16:0_22:5)	GL	TG	842.72583	824.68939	[M+NH4]+	C53H92O6	1.72286E-06	1.71804E-09	1.71994E-09	9.06468E-07	1.32488E-06	6.89102E-07	1.76003E-06	1.11359E-05	1.63632E-09	4.51149E-06	3.05084E-06	6.54233E-06	0.116329	0.04617918	5.810988645
LIPID-P-1090	TG(14:0_16:1_20:4)	GL	TG	842.723766	824.68939	[M+NH4]+	C53H92O6	3.98935E-06	1.71804E-09	5.11281E-06	2.09789E-06	3.06729E-06	1.59428E-06	7.16664E-06	6.94784E-05	3.31409E-06	3.01135E-05	1.79319E-05	4.0192E-05	0.303957	0.030165254	10.60285047
LIPID-P-1092	TG(15:0_18:2_18:3)	GL	TG	856.7356	838.70504	[M+NH4]+	C54H94O6	1.55027E-09	1.71804E-09	1.71994E-09	1.62985E-09	1.58906E-09	1.65104E-09	7.46738E-07	1.9853E-06	1.19795E-06	1.51686E-06	1.10803E-06	1.48688E-06	0.0733398	1.55444E-05	815.7430156
LIPID-P-1093	TG(15:0_16:1_20:4)	GL	TG	856.73511	838.70504	[M+NH4]+	C54H94O6	1.55027E-09	1.71804E-09	1.71994E-09	1.62985E-09	1.58906E-09	1.65104E-09	1.72068E-09	2.40354E-09	1.63632E-09	1.94708E-09	1.82689E-09	2.07592E-09	0.0010307	0.031493695	1.177744246
LIPID-P-1094	TG(16:1_17:1_18:3)	GL	TG	856.7395	838.70504	[M+NH4]+	C54H94O6	5.93339E-07	1.71804E-09	1.71994E-09	3.12714E-07	4.56537E-07	2.37997E-07	1.15368E-06	3.41784E-06	4.95496E-07	1.67917E-06	1.40021E-06	2.27151E-06	0.0740152	0.006082912	6.494854148
LIPID-P-1098	TG(16:0_16:1_20:4)	GL	TG	870.755066	852.72069	[M+NH4]+	C55H96O6	1.73061E-05	4.99321E-06	6.09872E-05	1.14657E-05	1.4459E-05	9.9107E-06	4.21835E-05	0.000207752	1.08743E-05	9.06181E-05	6.4906E-05	0.000126593	0.506574	0.038832913	4.557738558
LIPID-P-1102	TG(15:0_18:1_20:4)	GL	TG	884.77124	866.73634	[M+NH4]+	C56H98O6	2.09872E-06	1.71804E-09	1.69481E-06	1.10404E-06	1.61382E-06	8.39209E-07	3.50637E-06	7.77279E-06	7.76761E-07	3.61046E-06	3.5552E-06	5.37655E-06	0.102665	0.016338895	3.345628922
LIPID-P-1109	TG(19:1_18:2_18:2)	GL	TG	912.79803	894.76764	[M+NH4]+	C58H102O6	2.3397E-06	1.71804E-09	3.00569E-06	1.23072E-06	1.79908E-06	9.3545E-07	5.4972E-06	9.45741E-06	1.63632E-09	3.83164E-06	4.71582E-06	6.76345E-06	0.112778	0.027805571	3.250214769
LIPID-P-1126	TG(24:1_18:2_18:2)	GL	TG	982.87994	964.84589	[M+NH4]+	C63H112O6	6.7068E-07	3.55731E-07	1.84202E-06	5.21289E-07	5.97854E-07	4.81514E-07	1.13542E-06	4.72937E-06	5.5584E-07	2.2463E-06	1.65658E-06	2.98355E-06	0.0731432	0.046666022	2.977580892
LIPID-P-1127	TG(14:1_18:2_18:3)	GL	TG	840.70367	822.67374	[M+NH4]+	C53H90O6	1.02102E-06	5.291E-07	5.35914E-06	7.87688E-07	9.07275E-07	7.25562E-07	7.63066E-06	3.64484E-06	2.7032E-06	3.08461E-06	5.49794E-06	4.69769E-06	0.104565	0.018960197	2.921707556
LIPID-P-1128	TG(16:0_18:2_16:4)	GL	TG	840.70734	822.67374	[M+NH4]+	C53H90O6	1.55027E-09	1.71804E-09	1.71994E-09	1.62985E-09	1.58906E-09	1.65104E-09	1.72068E-09	3.24024E-06	1.33453E-06	2.10643E-06	9.89116E-07	1.96125E-06	0.0774548	0.005145722	977.1855236
LIPID-P-1132	TG(12:0_16:0_22:6)	GL	TG	840.70734	822.67374	[M+NH4]+	C53H90O6	2.84698E-06	7.50041E-07	3.12953E-06	1.85233E-06	2.3621E-06	1.58751E-06	1.65616E-06	2.41556E-05	6.94745E-06	1.39175E-05	7.40841E-06	1.46406E-05	0.18536	0.015975327	5.485558948
LIPID-P-1136	TG(16:0_16:1_20:5)	GL	TG	868.739416	850.70504	[M+NH4]+	C55H94O6	1.50398E-06	5.19708E-07	1.71994E-09	1.03711E-06	1.27639E-06	9.12804E-07	2.00976E-06	2.7801E-05	1.63632E-09	1.12616E-05	6.35013E-06	1.56136E-05	0.187028	0.044422409	12.00326588
LIPID-P-1138	TG(16:0_18:2_18:4)	GL	TG	868.74237	850.70504	[M+NH4]+	C55H94O6	1.55027E-09	1.71804E-09	4.90776E-06	1.62985E-09	1.58906E-09	1.65104E-09	4.77222E-06	9.17059E-06	4.29934E-07	3.97028E-06	4.396E-06	6.45788E-06	0.121721	0.018197559	5.939286067
LIPID-P-1145	TG(16:0_16:1_22:5)	GL	TG	896.770716	878.73634	[M+NH4]+	C57H98O6	1.55027E-09	1.71804E-09	2.05361E-05	1.62985E-09	1.58906E-09	1.65104E-09	1.52441E-05	4.49409E-05	1.63632E-09	1.8204E-05	1.66327E-05	2.88575E-05	0.25022	0.034451587	6.029957421
LIPID-P-1164	TG(14:0_18:3_20:4)	GL	TG	866.723766	848.68939	[M+NH4]+	C55H92O6	9.54464E-07	1.71804E-09	6.26804E-07	5.02546E-07	7.3416E-07	3.82222E-07	3.32895E-06	2.95983E-06	3.56354E-07	1.41088E-06	2.42911E-06	2.6583E-06	0.0786664	0.005590549	4.10486238
LIPID-P-1166	TG(16:1_16:1_20:5)	GL	TG	866.723766	848.68939	[M+NH4]+	C55H92O6	1.55027E-09	1.71804E-09	1.71994E-09	1.62985E-09	1.58906E-09	1.65104E-09	1.80783E-06	5.85316E-06	4.39697E-07	2.63239E-06	2.19466E-06	3.77457E-06	0.102172	0.004302251	1694.25428
LIPID-P-1171	TG(16:0_16:1_22:6)	GL	TG	894.755066	876.72069	[M+NH4]+	C57H96O6	1.40067E-05	8.5404E-06	5.61026E-05	1.14138E-05	1.27427E-05	1.07235E-05	2.37856E-05	0.00025715	2.62248E-05	0.000119759	6.88105E-05	0.000150144	0.567788	0.037597156	5.689034771
LIPID-P-1174	TG(15:0_18:1_22:6)	GL	TG	908.77136	890.73634	[M+NH4]+	C58H98O6	1.55027E-09	1.71804E-09	1.71994E-09	1.62985E-09	1.58906E-09	1.65104E-09	1.72068E-09	7.21277E-06	1.63632E-09	2.92246E-06	1.37195E-06	3.89428E-06	0.0965348	0.04594438	1562.638946
LIPID-P-1193	TG(14:1_16:1_22:6)	GL	TG	864.70544	846.67374	[M+NH4]+	C55H90O6	1.17777E-06	1.71804E-09	1.71994E-09	6.19931E-07	9.05831E-07	4.71406E-07	8.45429E-07	1.55114E-05	2.84411E-06	7.97491E-06	4.19013E-06	9.07917E-06	0.150876	0.016956626	12.72509293
LIPID-P-1196	TG(18:2_18:3_18:3)	GL	TG	892.739416	874.70504	[M+NH4]+	C57H94O6	2.10526E-06	4.98271E-07	1.24587E-06	1.34301E-06	1.73368E-06	1.14006E-06	3.03452E-06	4.80816E-06	1.75359E-06	2.99082E-06	3.01402E-06	3.78881E-06	0.0845625	0.002450752	2.403861541
LIPID-P-1197	TG(16:1_16:1_22:6)	GL	TG	892.7251	874.70504	[M+NH4]+	C57H94O6	2.0765E-06	1.29709E-06	1.0081E-05	1.7068E-06	1.89627E-06	1.60836E-06	2.6032E-06	4.0433E-05	6.12966E-06	2.0024E-05	1.07759E-05	2.35832E-05	0.226751	0.035971091	5.547470148
LIPID-P-1201	TG(16:1_18:1_22:6)	GL	TG	920.76624	902.73634	[M+NH4]+	C59H98O6	9.97235E-07	1.56479E-06	5.12791E-06	1.26645E-06	1.12847E-06	1.33812E-06	3.14483E-06	1.59689E-05	5.03223E-06	9.46205E-06	6.10847E-06	1.03666E-05	0.154482	0.008969979	4.384416474
LIPID-P-1214	TG(16:1_16:2_22:6)	GL	TG	890.724	872.68939	[M+NH4]+	C57H92O6	7.83866E-07	3.18506E-07	8.74303E-07	5.63131E-07	6.76261E-07	5.0436E-07	2.68102E-06	6.08844E-06	2.21249E-06	3.78242E-06	3.19772E-06	4.44607E-06	0.110314	0.00029981	6.023005928
LIPID-P-1233	TG(18:2_18:3_22:6)	GL	TG	942.75507	924.72069	[M+NH4]+	C61H96O6	6.42051E-07	3.89977E-07	1.75789E-06	5.22484E-07	5.83764E-07	4.90649E-07	1.7624E-06	7.3017E-06	2.47466E-07	3.10474E-06	2.39214E-06	4.51231E-06	0.0951172	0.035022537	4.404272574
LIPID-P-1240	TG(16:0_22:6_22:6)	GL	TG	968.77057	950.73634	[M+NH4]+	C63H98O6	2.0336E-07	9.5947E-07	1.46763E-06	5.62008E-07	3.78197E-07	6.57498E-07	1.04759E-06	3.67101E-06	5.69076E-07	1.82549E-06	1.41253E-06	2.38785E-06	0.0636147	0.045030087	2.581159698
								1	1	1	1	1	1	1	1	1	1	1	1		#DIV/0!
