# Supplementary material for: A circular network of purine metabolism as coregulators of dilated cardiomyopathy
Source: J Transl Med. 2022 Nov 18;20:532. doi: 10.1186/s12967-022-03739-3 (PMC9673417; doi:10.1186/s12967-022-03739-3)
Supplement: Supplementary file 5 — Additional file 5: Table S5. The differential analysis results of purine metabolism related pathway basing on the gene set variation analysis. [file 12967_2022_3739_MOESM5_ESM.csv]

	logFC	t	P.Value	adj.P.Val	B
GOMF_NADPH_BINDING	-0.1315071	-6.113986047	4.26E-09	2.04E-07	10.33911188
GOMF_NADP_BINDING	-0.077583513	-4.70449952	4.45E-06	5.33E-05	3.667907318
GOBP_PURINE_NUCLEOSIDE_MONOPHOSPHATE_CATABOLIC_PROCESS	-0.075431116	-3.785805277	0.000196631	0.001179785	0.092057364
GOBP_PURINE_NUCLEOSIDE_DIPHOSPHATE_CATABOLIC_PROCESS	-0.08946891	-3.375159358	0.000869019	0.004147797	-1.286827115
GOBP_PURINE_CONTAINING_COMPOUND_CATABOLIC_PROCESS	-0.035191009	-2.79028659	0.005718706	0.021115221	-3.001658221
GOBP_PURINE_CONTAINING_COMPOUND_METABOLIC_PROCESS	-0.02254681	-2.408402821	0.016829284	0.047517978	-3.957298573
GOBP_PURINE_CONTAINING_COMPOUND_BIOSYNTHETIC_PROCESS	-0.024016887	-2.298328545	0.022462632	0.056747701	-4.208057597
GOBP_PURINE_NUCLEOTIDE_CATABOLIC_PROCESS	-0.03004903	-2.262616507	0.024615324	0.059076777	-4.287011111
GOBP_PURINE_NUCLEOSIDE_BIOSYNTHETIC_PROCESS	-0.059961753	-2.233254844	0.02651787	0.059766413	-4.351040393
GOBP_PURINE_NUCLEOSIDE_MONOPHOSPHATE_METABOLIC_PROCESS	-0.038756239	-2.133889103	0.033935524	0.069540913	-4.561786895
GOMF_NAD_BINDING	-0.042755167	-1.805754334	0.072295159	0.120776694	-5.19200953
GOBP_PURINE_NUCLEOSIDE_DIPHOSPHATE_BIOSYNTHETIC_PROCESS	-0.053442571	-1.801471772	0.072969253	0.120776694	-5.199562552
GOBP_PURINE_RIBONUCLEOSIDE_SALVAGE	-0.054123307	-1.668450116	0.096619379	0.145635375	-5.425478116
GOMF_NAD_P_H_OXIDASE_H2O2_FORMING_ACTIVITY	-0.041276493	-1.666084015	0.09709025	0.145635375	-5.429343796
GOBP_PURINE_RIBONUCLEOSIDE_METABOLIC_PROCESS	-0.018299659	-1.037767021	0.30049412	0.412106222	-6.264896256
GOBP_PURINE_DEOXYRIBONUCLEOTIDE_BIOSYNTHETIC_PROCESS	-0.02315923	-0.707645243	0.479899	0.590644923	-6.549732363
GOBP_PURINE_NUCLEOBASE_BIOSYNTHETIC_PROCESS	-0.017967009	-0.532600427	0.594836558	0.71380387	-6.657243558
GOCC_NADPH_OXIDASE_COMPLEX	-0.010835627	-0.372436918	0.709918649	0.811335598	-6.729085903
GOMF_NADH_PYROPHOSPHATASE_ACTIVITY	-0.008681481	-0.307213101	0.758965739	0.838771036	-6.751065868
GOBP_PURINE_NUCLEOSIDE_MONOPHOSPHATE_BIOSYNTHETIC_PROCESS	-0.001427061	-0.050871814	0.959472864	0.959472864	-6.796593301
GOBP_PURINE_NUCLEOBASE_METABOLIC_PROCESS	0.004501895	0.179743419	0.857516009	0.875761031	-6.781850686
GOMF_NADH_DEHYDROGENASE_ACTIVITY	0.007146432	0.213787257	0.830906848	0.867033232	-6.775205545
GOBP_G_PROTEIN_COUPLED_PURINERGIC_NUCLEOTIDE_RECEPTOR_SIGNALING_PATHWAY	0.006322143	0.271380157	0.786347846	0.838771036	-6.761347331
GOCC_NADH_DEHYDROGENASE_COMPLEX	0.009722624	0.284909241	0.775976126	0.838771036	-6.757614991
GOBP_PURINE_NUCLEOSIDE_METABOLIC_PROCESS	0.005609954	0.377802053	0.705934323	0.811335598	-6.727090326
GOMF_NAD_P_PLUS_NUCLEOSIDASE_ACTIVITY	0.023355976	0.864437351	0.38826966	0.490445886	-6.427793044
GOBP_CELLULAR_RESPONSE_TO_PURINE_CONTAINING_COMPOUND	0.022101092	0.867323767	0.386690023	0.490445886	-6.425321629
GOBP_PURINE_CONTAINING_COMPOUND_SALVAGE	0.024529919	0.89593994	0.371243759	0.490445886	-6.400377197
GOMF_NADP_RETINOL_DEHYDROGENASE_ACTIVITY	0.026425178	1.257863214	0.209746992	0.2961134	-6.015732903
GOBP_G_PROTEIN_COUPLED_PURINERGIC_RECEPTOR_SIGNALING_PATHWAY	0.034662641	1.506857248	0.133251984	0.193821067	-5.677161277
GOBP_PURINE_RIBONUCLEOTIDE_SALVAGE	0.049459773	1.687246674	0.092943736	0.145635375	-5.394578726
GOBP_PURINE_NUCLEOTIDE_TRANSPORT	0.0247882	1.931285968	0.054705772	0.097254705	-4.962892368
GOMF_NAD_DEPENDENT_PROTEIN_DEACETYLASE_ACTIVITY	0.043222526	2.030693887	0.043464075	0.080241369	-4.770902123
GOBP_PURINE_DEOXYRIBONUCLEOTIDE_METABOLIC_PROCESS	0.038338683	2.107085429	0.036219226	0.069540913	-4.617059648
GOBP_PURINE_NUCLEOTIDE_SALVAGE	0.059665211	2.10767519	0.036167593	0.069540913	-4.615850703
GOBP_PURINE_RIBONUCLEOSIDE_CATABOLIC_PROCESS	0.061198838	2.220361468	0.02739294	0.059766413	-4.378904482
GOBP_PURINE_NUCLEOSIDE_TRIPHOSPHATE_CATABOLIC_PROCESS	0.073664175	2.352176876	0.019528214	0.052075239	-4.086780362
GOBP_PURINE_DEOXYRIBONUCLEOSIDE_TRIPHOSPHATE_METABOLIC_PROCESS	0.073760088	2.448197529	0.015123725	0.045371174	-3.863902202
GOBP_PURINE_DEOXYRIBONUCLEOSIDE_MONOPHOSPHATE_CATABOLIC_PROCESS	0.06338995	2.625292078	0.009252091	0.029606692	-3.430745593
GOMF_NAD_RETINOL_DEHYDROGENASE_ACTIVITY	0.053142774	2.735486319	0.006726243	0.023061406	-3.146885141
GOBP_PURINE_DEOXYRIBONUCLEOSIDE_MONOPHOSPHATE_METABOLIC_PROCESS	0.070454462	3.303660898	0.001110413	0.004441651	-1.51238405
GOBP_PURINE_NUCLEOSIDE_CATABOLIC_PROCESS	0.078736465	3.349143986	0.000950537	0.004147797	-1.369403306
GOBP_PURINE_DEOXYRIBONUCLEOTIDE_CATABOLIC_PROCESS	0.072791537	3.584011299	0.000414932	0.002212969	-0.603136188
GOMF_NAD_P_PLUS_PROTEIN_ARGININE_ADP_RIBOSYLTRANSFERASE_ACTIVITY	0.130089383	4.140303585	4.91E-05	0.000336582	1.393632775
GOBP_REGULATION_OF_NADP_METABOLIC_PROCESS	0.134819869	4.178912339	4.20E-05	0.000335662	1.541442363
GOBP_PURINE_CONTAINING_COMPOUND_TRANSMEMBRANE_TRANSPORT	0.066594142	4.304121538	2.50E-05	0.000240328	2.028821073
GOBP_PURINE_DEOXYRIBONUCLEOSIDE_METABOLIC_PROCESS	0.15545184	5.875565159	1.51E-08	2.41E-07	9.118990721
GOBP_REGULATION_OF_NAD_P_H_OXIDASE_ACTIVITY	0.123319487	5.895362621	1.36E-08	2.41E-07	9.218966674
